# Supplementary material for: Linking spatial patterns of terrestrial herbivore community structure to trophic interactions
Source: eLife. 2019 Oct 2;8:e44937. doi: 10.7554/eLife.44937 (PMC6805123; doi:10.7554/eLife.44937)
Supplement: Source data 1. [file elife-44937-data1.zip]

Archive with 20 entries (16 files):
- configs/
- configs/carnivores.json
- configs/ungulates.json
- data/
- data/covariates_landscape.csv
- data/grid_500m.csv
- data/camera_trapping_carnivores.csv
- data/covariates_site_ungulates.csv
- data/camera_trapping_ungulates.csv
- __init__.py
- load_data.py
- make_plots_carnivores.py
- make_plots_ungulates.py
- models/
- models/spat_nmixture_nb.py
- models/__init__.py
- plots.py
- run/
- run_batch.py
- run.py
