# Supplementary material for: Linking spatial patterns of terrestrial herbivore community structure to trophic interactions
Source: eLife. 2019 Oct 2;8:e44937. doi: 10.7554/eLife.44937 (PMC6805123; doi:10.7554/eLife.44937)
Supplement: Source data 1. [file elife-44937-data1.zip › configs/carnivores.json]

[
    [
        "wolf",
        "lynx"
    ], 
    {
        "mtype": "spat_nmixture_nb", 
        "msubtype": "carnivores", 
        "formula_ls": "~reserv+elev+dsettm+pois+dtrails", 
        "formula": "~1", 
        "nchains": 3, 
        "niter": 100000, 
        "nburnin": 80000,
        "nthin": 10, 
        "burn_till_tuned": true       
    }
]
