# Supplementary material for: Linking spatial patterns of terrestrial herbivore community structure to trophic interactions
Source: eLife. 2019 Oct 2;8:e44937. doi: 10.7554/eLife.44937 (PMC6805123; doi:10.7554/eLife.44937)
Supplement: Source data 1. [file elife-44937-data1.zip › configs/ungulates.json]

[
    [
        "red_deer_f",
        "red_deer_m",
        "roe_deer",
        "wild_boar",
        "moose",
        "bison"
    ], 
    {
        "mtype": "spat_nmixture_nb", 
        "msubtype": "ungulates", 
        "formula_ls": "~wolf+lynx+open+open2+conif+conif2+fheight+dsetta+reserv+elev", 
        "formula": "~open+open2+conif+conif2+fheight+temp+temp2+snow", 
        "nchains": 3, 
        "niter": 100000, 
        "nburnin": 80000,
        "nthin": 10, 
        "burn_till_tuned": true       
    }
]
