# Supplementary material for: Linking spatial patterns of terrestrial herbivore community structure to trophic interactions
Source: eLife. 2019 Oct 2;8:e44937. doi: 10.7554/eLife.44937 (PMC6805123; doi:10.7554/eLife.44937)
Supplement: Source data 1. [file elife-44937-data1.zip › data/covariates_landscape.csv]

pixel_id	wolf	lynx	open	conif	decid	fheight	reserv	elev	dsetta	dsettm	droads	dedge	pois	dtrails
0	8.6826703791	4.0673317859	0.188	0.8963828184	0.0825	15.7976383592	0	137.9181322922	410.524	14026.7066697782	12292.5109314574	93.7242805222	0.000000423	345.6153931757
1	7.8172983671	4.0186286144	0.1794	0.9693167702	0.0247	18.3187733829	0	139.7733144089	906.6	13659.3740705788	12153.0171151036	144.5954868292	4.27876236309548E-07	255.1960031035
2	7.7115897152	3.645377495	0.2231	0.7229527405	0.2128	16.4124046756	0	138.7606554764	1408.4	13300.6954705384	12031.492010553	48.5590881213	4.27876236309548E-07	267.3013280925
3	7.6997802153	3.1484143061	0.4658	0.6996161228	0.1565	15.7809674371	0	135.7213902603	1908.2	12951.3898868037	11918.7887387939	40.5779643491	3.24479929518822E-07	438.2921400162
4	7.7677903549	2.6899755376	0.3504	0.7214635854	0.1591	14.986398769	0	136.0387347107	2408.8	12612.2361221157	11808.149728048	31.2364805635	3.24479929518822E-07	727.0832139446
5	7.7819388716	5.2825748578	0.4387	0.6353095603	0.1667	15.6485006983	0	137.8553453323	516.818	14472.3356788046	12124.2175005235	24.1168196509	2.08731609934314E-07	80
6	7.4151271584	4.9422585224	0.2604	0.8688548087	0.0915	16.5867277859	0	138.8215718079	225.908	14081.1398686328	11979.9259179679	54.0109138172	2.857852909307E-07	5
7	7.0580886525	4.4144133876	0.1394	0.998954218	0.0009	18.0685178228	0	139.1433038635	477.232	13697.0252244785	11816.1256340647	280.0867545137	2.857852909307E-07	132.3820229487
8	6.7379542032	3.9820506745	0.1432	0.9890289449	0.0094	18.7456574017	0	139.5888829498	948.344	13320.6043406446	11670.9393366601	521.457033905	2.88565916909226E-07	238.3799488212
9	6.5560763916	3.6490453112	0.0704	0.9219018933	0.0726	19.347851553	0	138.7259189621	1449.2	12952.5480118778	11544.9902555178	429.5812896761	2.88565916909226E-07	219.6588263649
10	6.2891955824	3.4919719616	0.1169	0.8273128751	0.1525	17.2459131309	0	136.8101045929	1949	12593.5896391775	11431.4839369174	448.3047789292	2.67508319925839E-07	25
11	6.4729336879	2.936420924	0.0654	0.7268350096	0.2553	17.0166686368	0	136.5858085129	2449.6	12244.5293907116	11320.5167726566	340.6708956082	2.67508319925839E-07	323.3032632065
12	6.8147358725	2.4649089663	0.0805	0.4514196983	0.4946	17.020400148	0	136.3667207642	2757.84	11906.2378608862	11209.8896069498	99.7509154668	3.07529523205353E-07	582.4946351684
13	10.0210533417	5.1408914042	0.1145	0.9584606678	0.0367	19.167608178	0	135.7365219345	2104.854	15405.1452443656	12160.9878299421	231.9388674701	0.00000013	745.469650623
14	8.4308315084	5.5990269708	0.0802	0.9959773864	0.0037	19.9374691805	0	137.5088026032	1634.43	14988.2787537462	11971.3428653598	265.1397481917	0.00000013	312.1698255758
15	7.7928423308	5.4293857612	0.1369	0.9866759356	0.0115	18.9290757624	0	138.3583289886	1201.198	14576.6422745432	11799.0698785964	367.2793132407	2.08731609934314E-07	92.1954445729
16	7.7326901805	4.5736703817	0.0769	0.92893511	0.0656	18.8097713811	0	137.9415462601	860.128	14170.6915850992	11644.8121496227	396.5064460245	2.08731609934314E-07	350.8917211905
17	7.5337504628	4.0130481919	0.087	1	0	20.1991826905	0	139.0602177551	706.256	13770.9295256348	11509.8501293457	472.9246302566	2.857852909307E-07	481.6897341651
18	7.2166262608	3.5723012052	0.1076	0.9705289108	0.0263	19.7637073956	0	139.0886115036	819.732	13377.9108981933	11341.6764633805	608.2405988202	2.857852909307E-07	599.3538187081
19	7.2333674385	3.0524290276	0.0931	0.6980924027	0.2738	17.537346163	0	137.3537784943	1158.978	12992.2476885256	11190.4345313308	900.5734750996	2.88565916909226E-07	730.564849962
20	6.8651111947	2.8595263876	0.0592	0.3893494898	0.5745	18.0346990118	0	137.1760009598	1592.896	12614.6145402862	11059.624767595	918.9259976239	2.88565916909226E-07	677.3662229548
21	6.0527760665	3.0113488648	0.1005	0.8067815453	0.1738	19.2639350336	0	138.1090790451	2069.26	12245.75436631	10944.319302725	934.3034001021	2.67508319925839E-07	353.3058165386
22	5.4198887059	3.1496757997	0.0414	0.9164406426	0.0801	17.2092783765	0	140.0391612885	2569	11886.4839208237	10833.0097387568	741.1716453069	2.67508319925839E-07	93.9414711403
23	5.7520405082	2.6966693703	0.0382	0.7983988355	0.1939	19.1931651626	0	138.1386443222	2768.776	11537.6990773724	10721.8293681629	407.1202413213	3.07529523205353E-07	176.1391495381
24	5.9334063488	2.3435416256	0.1112	0.6350644824	0.3141	18.1931204518	0	137.2900939819	2296.6	11200.3794578577	10612.8047659419	112.9830686503	3.07529523205353E-07	335
25	9.0469848821	5.4816417962	0.0828	0.9799389446	0.0184	18.8703782505	0	137.6865532684	2211.09	15138.6426075788	11703.615894244	267.9431914524	1.79754915296303E-07	425.7346591482
26	8.092264853	5.550457633	0.1102	0.955495617	0.0396	17.6576532135	0	137.1773309631	1906.87	14714.2278084852	11506.7208621744	261.2153577601	1.79754915296303E-07	72.8010988928
27	8.0075725241	4.6406955713	0.1805	0.743599304	0.2063	18.5615135779	0	136.7977726715	1557.496	14294.7018157078	11327.5350363616	245.9066832905	1.64621547723027E-07	366.7764987019
28	7.948857877	3.7789510553	0.0975	0.4490248227	0.4972	18.030057667	0	136.5996421875	1315.446	13880.5079157789	11167.2131707065	459.8668534361	1.64621547723027E-07	737.9024325749
29	7.490415811	3.2780256452	0.1059	0.5142601499	0.4343	17.9627677577	0	136.8152611389	1205.2	13472.137914971	11026.4069397062	839.5399898035	1.37908930997531E-07	973.2420048477
30	7.0666203384	2.9300091012	0.1444	0.412459093	0.5027	16.7232127161	0	137.0446239426	1278.794	13070.1377192438	10869.389357273	1064.9063560905	1.37908930997531E-07	1081.7116066679
31	6.8218020649	2.6027821696	0.0848	0.1754807692	0.7546	16.6962031785	0	136.9698973129	1512.354	12675.1134117214	10711.7143819279	1289.0259858478	1.19764487767315E-07	1222.7939319444
32	6.1233347791	2.6010477064	0.0606	0.7488822653	0.2359	18.795793606	0	138.2038689606	1865.932	12287.7377901711	10575.0094562606	1414.4950219935	1.19764487767315E-07	1046.3746938836
33	5.5548652468	2.6480814687	0.1077	0.8850162501	0.1026	19.2712320723	0	139.1581506805	2274.984	11908.7572819333	10457.108826057	1396.7000097951	1.38162790490679E-07	772.7386362801
34	5.2476864006	2.6285917388	0.0768	0.403812825	0.5504	17.4790451407	0	138.6301045685	2711.426	11538.9990900424	10345.4144431241	1105.5717593799	1.38162790490679E-07	516.1395160226
35	4.8858785326	2.6973556642	0.0277	0.8811066543	0.1156	20.809729534	0	140.8994547241	2884.004	11179.3783369202	10234.4870413714	733.1880816397	2.02335443957855E-07	255.5386467836
36	4.9662145193	2.4425256165	0.0377	0.875090928	0.1202	18.5990288798	0	138.3941684677	2410	10830.9048560127	10124.688884109	343.8528814118	2.02335443957855E-07	165
37	8.0563496294	3.2589331181	0.0529	0.7218878682	0.2634	19.8633808824	0	136.8555456558	1728.974	13602.5181492252	10691.6626396459	380.1058067691	1.64621547723027E-07	1044.2461395667
38	7.5694378032	2.7344201427	0.0992	0.9559280639	0.0397	19.3672934171	0	137.8222922592	1696.522	13185.5413237379	10544.5080492169	854.2208619374	1.37908930997531E-07	1423.0249470758
39	7.2222805719	2.3961478141	0.0961	0.5218497621	0.4322	17.5143152273	0	137.6901407578	1776.8	12774.5254314984	10399.6935050991	1337.0667398023	1.37908930997531E-07	1566.2455107677
40	6.8340946674	2.1489480609	0.0832	0.3164267016	0.6267	17.9742561843	0	138.2885623917	1935.026	12370.0646724259	10235.0293111451	1700.4443296652	1.19764487767315E-07	1711.2130200533
41	6.1271796173	2.1735739481	0.0921	0.5415794691	0.4162	18.4615695053	0	139.1209357468	2221.908	11972.8233930013	10091.8692520266	1900.1611104685	1.19764487767315E-07	1467.0122698873
42	5.4590463276	2.2312047636	0.0846	0.6426698711	0.3271	19.9116064467	0	140.9080137375	2573.538	11583.5443625861	9970.2958832725	1789.911668068	1.38162790490679E-07	1211.9509065965
43	5.0086621171	2.2790644789	0.0278	0.2986011109	0.6819	19.7131819577	0	141.5347580109	2982.314	11203.0576183469	9857.8661484116	1367.8110020897	1.38162790490679E-07	931.5041599478
44	5.0327608101	2.1474176665	0.0391	0.3210531793	0.6524	19.2896554792	0	140.5388619919	3023.234	10832.2896933197	9746.9174614337	901.6702925806	2.02335443957855E-07	724.603339766
45	5.053863702	1.9845417174	0.0387	0.2833662748	0.6889	19.2490986997	0	138.9141832336	2553.81	10472.2729147019	9637.1326129716	438.2239139643	2.02335443957855E-07	623.8990302926
46	4.9497856374	1.8969135085	0.2318	0.3648568019	0.4258	16.5475160831	0	138.3486330032	2120.07	10124.1542856675	9527.5862630574	51.3153730567	2.25907660439774E-07	458.9389937671
47	6.1529003265	4.2289093412	0.0459	0.7970862593	0.1936	17.7125802979	0.18655	146.9924249588	3675.2	12099.1115376295	12229.1015614394	321.7999345489	1.96528861453189E-07	172.1917535772
48	6.1589158551	4.6828537526	0.0855	0.90956807	0.0827	16.0710572741	0.199375	147.8130734421	4174.4	12498.7399364896	12598.8461773291	524.6557070983	6.21509691959769E-08	362.11186117
49	7.2456949484	4.6347839194	0.0854	0.7489612946	0.2296	16.3714873086	0.24921875	148.0113437469	4674	12905.3671005516	12977.323491383	380.356841564	6.21509691959769E-08	768.8465386538
50	8.3613391368	3.4077845987	0.1505	0.6132453453	0.3282	19.6956368706	0	136.493771489	1320	13768.0245496585	10392.4515875707	207.0283811438	1.63666877062351E-07	976.1275531405
51	8.0351315692	2.824620994	0.1001	0.5588398711	0.397	17.9600213419	0	137.1655563705	1429.446	13337.4847703756	10218.0257388597	528.1561761074	1.63666877062351E-07	1336.4318164426
52	7.2474238112	2.4643640103	0.076	0.9604978355	0.0365	19.2287308945	0	138.9894923553	1662.914	12911.9518276673	10064.3752910948	991.2067135364	0.000000076	1726.5717477128
53	6.9893364192	2.0638784898	0.0754	0.7579493835	0.2238	18.6052787182	0	139.6204485184	1975.856	12491.9373997791	9932.9565085125	1443.274917776	0.000000076	2053.7891810018
54	6.4707230126	1.878993337	0.0553	0.5744680851	0.402	19.4891018246	0	139.9937615204	2289.982	12078.017221382	9760.5647889864	1847.1193185781	3.78459439668942E-08	2152.881789602
55	5.7052153132	1.9192566151	0.0706	0.5077469335	0.4575	18.4076840011	0	141.1292748047	2608.974	11670.8397298566	9610.453943493	2179.4691741784	3.78459439668942E-08	1887.3857581321
56	5.220617944	1.9346493594	0.0213	0.2423623174	0.7415	19.9200007929	0	141.7599181793	2926.246	11271.1357014278	9483.5014630673	2013.3407951848	5.01754708052598E-08	1622.8986413205
57	4.7764403395	1.9594371872	0.0198	0.1142623954	0.8682	18.6472887788	0	142.5853065369	3252.796	10879.7288569155	9370.3001552779	1553.4478906401	5.01754708052598E-08	1373.0622709841
58	4.449899851	1.9708844772	0.0537	0.144140336	0.8099	18.6887313164	0	145.2043080795	3110.094	10497.5473325916	9259.6773701895	1093.0524182309	9.97451197275003E-08	1203.3287165193
59	4.3431091619	1.8804402699	0.0148	0.0430369468	0.9428	18.4657959173	0	145.0024436844	2697.416	10125.6357825077	9149.0436658702	626.8576893124	9.97451197275003E-08	1089.2428562997
60	4.8508993804	1.5984084258	0.0709	0.2597617472	0.6711	17.747030161	0	139.7409995468	2291.4	9765.1676892924	9040.034568518	166.1670390523	1.52565604746455E-07	956.3472172804
61	6.4053950934	4.2499065569	0.1765	0.4655505473	0.415	18.3283370923	0.2654608696	147.5290527649	3572.8	11800.360163995	11893.1040943902	147.6080107284	0.000000218	116.6190378969
62	6.0863480356	4.8869003125	0.0681	0.8974138856	0.0956	15.4459308829	0.25576	148.8768992325	4072	12209.7706776172	12272.9753931147	567.1560683346	0.000000072	202.2374841616
63	7.2403739792	4.4776579865	0.0682	0.4476282464	0.5147	18.1182384454	0.27056	147.6236903763	4571.6	12625.7079009456	12661.1976131802	813.4828734851	0.000000072	700.6425622241
64	7.9496612791	3.2240089665	0.063	0.9203842049	0.0746	20.6646905612	0	138.2346412918	819	13524.736596326	9929.2308362733	429.3984909041	1.63666877062351E-07	1100.3862958071
65	7.9871035687	2.5114716972	0.1279	0.5447769751	0.397	19.2722071527	0	137.6855365006	967.298	13086.1950161229	9746.9508052519	731.2804800885	1.63666877062351E-07	1573.4833967983
66	7.2664451326	2.1336583238	0.0701	0.9654801592	0.0321	19.1005207279	0	139.6085722672	1283.546	12652.2132451204	9586.2740415659	946.5703049924	0.000000076	2043.5385976291
67	6.8318550027	1.8256133318	0.0495	0.9567596002	0.0411	20.1846357559	0	142.1421216705	1691.308	12223.2769746905	9448.367583874	1194.4635871737	0.000000076	2423.024968918
68	6.3012291114	1.6298856343	0.0724	0.6552393273	0.3198	19.0487416454	0	142.5582024536	2145.328	11799.9364405068	9288.6288008511	1528.7111609836	3.78459439668942E-08	2574.320298642
69	5.5958336328	1.6465229555	0.0328	0.1258271299	0.8455	17.0046109719	0	143.3789507889	2640.276	11382.815996053	9131.0363595815	1882.2180412773	3.78459439668942E-08	2318.0271784429
70	4.7230841418	1.7930375992	0.0096	0.034733441	0.956	20.1433196245	0	147.8493309555	3122.658	10972.625027768	8998.0720157154	2076.9195819891	5.01754708052598E-08	2048.8289338059
71	4.5437478205	1.7267491039	0.0202	0.0440906307	0.9366	16.9857146915	0	146.7444770218	3354.7	10570.1702919111	8883.0751995016	1675.4298444816	5.01754708052598E-08	1831.7477992344
72	4.5132419054	1.6117583346	0.031	0.05500516	0.9157	18.7375899843	0	146.2710812805	2915.008	10176.369686681	8771.7786109774	1217.4027371882	9.97451197275003E-08	1690.5620367203
73	4.3141898992	1.5800192451	0.0123	0.044649185	0.9436	16.495019653	0	147.1516270477	2450.042	9792.2673574612	8660.9756956131	759.1522753224	9.97451197275003E-08	1555.8438224963
74	4.6363920095	1.4340834497	0.0355	0.3651189363	0.6112	19.4427282298	0	142.3908974548	2025.542	9419.049845924	8551.954454977	287.1366915757	1.52565604746455E-07	1241.6923934695
75	7.1709670851	4.3603840711	0.2978	0.2248123902	0.4855	18.856754289	0.3891291667	147.3701270096	3459.6	11515.5764076315	11568.9638689037	53.5421605358	0.000000218	79.0569415042
76	6.7743110586	4.7667976647	0.0505	0.6125329121	0.3679	17.378503148	0.345216	147.3058850571	3958.8	11934.7601567857	11959.1356293003	404.1623277653	0.000000072	175
77	7.5301551468	4.4626370355	0.0601	0.8322161932	0.1577	17.3745251284	0.332495	147.8528233765	4458.4	12359.955501538	12357.2215728294	889.1810173952	0.000000072	675
78	8.1853461983	2.8465246907	0.1903	0.6618369661	0.2684	18.7705308131	0	138.5411320572	323.626	13295.8076099198	9469.6686848063	132.7464622415	1.61711236202992E-07	1370.2645729931
79	7.9385464446	2.2929820364	0.0652	0.4912280702	0.4756	19.0706003407	0	138.7604915115	582.642	12849.4552413711	9278.9034912537	411.1815890907	1.61711236202992E-07	1774.1547283143
80	7.1110790524	1.9639691087	0.1166	0.6615349785	0.299	18.8536490107	0	140.5117174591	1029.24	12407.1954929388	9110.5241342088	508.385289841	6.02309724762746E-08	2217.1716216838
81	6.8302730111	1.6041746217	0.069	0.4721804511	0.4914	19.2446342985	0	142.2173522141	1521.948	11969.4820272224	8965.3025604271	821.8690975285	6.02309724762746E-08	2679.7108052923
82	6.3140864942	1.4005445545	0.0573	0.3500583431	0.6127	18.0669590286	0	144.1843410385	2008.548	11536.8323208756	8819.7859951362	1175.9003039439	1.97613083149495E-08	3003.7018826774
83	4.9001937343	1.5953507276	0.0655	0.073729267	0.8656	19.1171848499	0	150.8912954941	2496.4	11109.837982617	8653.9485207621	1561.9741352895	1.97613083149495E-08	2732.7092783536
84	3.9097266204	1.8180916649	0.0118	0.0534304797	0.9354	23.3777923939	0	158.0555720367	2991.8	10689.1767690501	8513.5671137309	1880.9254941142	2.74855179054604E-08	2491.0439578619
85	3.9712001758	1.6468481952	0.0335	0.0438696327	0.9241	19.9747180416	0	154.5201655396	3248.8	10275.6265015813	8395.8992966805	1520.5265665882	2.74855179054604E-08	2305.4392206259
86	4.1790023785	1.4562486146	0.1018	0.0869516811	0.8201	18.9706933619	0.00118	151.6511233154	2793.2	9870.0810533653	8284.5835743265	1055.7171570951	7.46257386002566E-08	2183.575050233
87	4.2196373929	1.4084633925	0.0197	0.1163929409	0.8662	16.9495903201	0.00276	147.331262616	2292.4	9473.5684934453	8173.2872823608	643.5861795669	7.46257386002566E-08	1750.1785623187
88	4.4211970906	1.3475401318	0.0223	0.3244348982	0.6605	19.8826661111	0.0032857143	143.271217218	1795.12	9087.2713176179	8063.8607378848	320.6732158081	1.65634362134552E-07	1258.2229532162
89	8.3508468678	2.0301178268	0.1432	0.1098512558	0.7301	19.1527093842	0.6040555556	146.6299499146	550.212	8831.1097830341	9062.4844827453	148.8884328405	3.07566333055113E-07	983.679317664
90	9.1611602487	2.3169462676	0.0448	0.0485762144	0.9088	18.822383748	0.6487611111	146.5443215164	1011.88	9209.6959776097	9398.0649604054	337.8904522254	2.75744551743996E-07	945.5421725127
91	8.7898867102	2.6046856259	0.2714	0.3781292985	0.4521	13.2083842869	0.6007473684	146.3313377335	1503.424	9599.4010229806	9747.6112458387	259.8474443804	2.75744551743996E-07	724.4998274672
92	7.465199445	3.4658219306	0.0518	0.0685509386	0.8832	19.4228896483	0.4194545455	146.824674321	3005	10823.0540976196	10865.3543430484	258.1237287032	1.52175152837996E-07	471.6990566028
93	7.1441698983	4.3344808209	0.0508	0.5687947745	0.4093	18.8930669673	0.4086958333	147.2803500671	3505.8	11245.8214462084	11257.705139148	381.8315350979	1.52175152837996E-07	49.4974746831
94	6.4429846427	4.9136388282	0.0809	0.9294962463	0.0648	15.7973035477	0.35594	149.0085248245	4005	11674.694856826	11658.298546529	608.4621839235	5.1760810182562E-08	71.5891053164
95	6.7464259857	4.8530616738	0.0666	0.9835011785	0.0154	14.4946884652	0.33922	150.4054102692	4504.6	12109.0255594742	12066.3136458489	1002.4328454682	5.1760810182562E-08	449.4719123594
96	7.6676400752	2.1754625252	0.394	0.1793040293	0.4481	17.3539806436	0	143.1245088516	437.426	12628.0837817937	8814.1718272337	63.85069897	1.61711236202992E-07	2076.6860619747
97	6.7765516529	1.8659658592	0.2914	0.217528872	0.4946	18.7025988965	0	144.342272319	897.154	12177.7871553086	8637.0162672071	133.8864997645	6.02309724762746E-08	2466.297832785
98	6.5611687102	1.50726531	0.0647	0.1210306853	0.8221	17.8989605079	0	144.9818319901	1378.406	11731.5173784127	8484.2000212159	471.9367477247	6.02309724762746E-08	2890.0908290225
99	6.1297568538	1.2725782082	0.0294	0.1242914563	0.8497	20.3952231715	0	147.2700715103	1870.8	11289.75199019	8354.5571396694	883.1427992963	1.97613083149495E-08	3334.7938467018
100	5.1339688558	1.3240333217	0.0941	0.0382402707	0.8526	20.0956926392	0	151.1651896835	2372.6	10853.0410484804	8179.4636132206	1348.1044393236	1.97613083149495E-08	3166.6543859411
101	4.0531775418	1.4937478679	0.0118	0.0402752479	0.9484	21.6973279881	0	158.3587092484	2872.4	10422.0199577625	8030.9292737516	1759.9276510316	2.74855179054604E-08	2945.3862225522
102	4.0753267164	1.3842653763	0.0382	0.1374506134	0.8296	20.0855443918	0	154.9038409866	3131.542	9997.4246683834	7909.0612590876	1450.8279480711	2.74855179054604E-08	2689.8791794428
103	4.1988719639	1.3430633309	0.0704	0.169535284	0.772	20.2145830965	0.012948	150.5450065292	2677.2	9580.1096027133	7796.6403020788	951.8797221591	7.46257386002566E-08	2195.5523223098
104	4.1529490985	1.3379216892	0.0347	0.3290168859	0.6477	20.708462949	0.015096	146.8827224625	2176.4	9171.0686400223	7685.8571415295	455.2665425868	7.46257386002566E-08	1704.53806059
105	5.3413519961	1.6067807446	0.1017	0.9356797481	0.0572	17.6899657108	0.3691210526	147.541177504	267.026	7758.124773423	8040.4368662405	214.4761402196	0.000000357	558.2338219779
106	6.4054650889	1.9010706561	0.0502	0.1337123605	0.8228	20.5319199392	0.4854727273	146.9338147003	485.682	8125.1769211507	8357.24984669	400.5883494503	3.07566333055113E-07	524.0467536394
107	7.6093184486	2.2002398431	0.0508	0.1468605141	0.8098	17.5309771374	0.5732434783	146.8404829819	845.344	8505.7921441803	8691.2959332887	592.4102186682	3.07566333055113E-07	485.4121959737
108	8.215149744	2.4898312653	0.058	0.3787685775	0.5852	17.811864337	0.5941217391	146.8927020721	1238.536	8898.2301611051	9040.5157485621	772.1287121306	2.75744551743996E-07	446.7941360403
109	8.0359067659	2.6921378569	0.0521	0.5465766431	0.4298	18.8240307863	0.5415086957	147.5887931686	1666.11	9300.9945704747	9402.7083864172	520.1280146704	2.75744551743996E-07	409.4203219187
110	7.9020467039	2.7750544458	0.0861	0.3792005271	0.5653	18.9763085918	0.4873478261	148.0672864395	2129.59	9712.8008318919	9777.0611637649	219.275337596	2.49863477667922E-07	541.5025392369
111	8.6292320965	2.6005395256	0.0919	0.0425063319	0.8695	20.2142088174	0.4407130435	146.9161364929	2622.218	10132.5465703346	10162.2303162249	291.7810579741	2.49863477667922E-07	866.4438816219
112	8.0777004706	2.9926950672	0.0629	0.0638138939	0.8773	19.4089123306	0.3987826087	147.0080948227	3123	10559.285013674	10557.0320166229	545.0143527215	1.52175152837996E-07	756.6042558696
113	7.6598200746	3.5700894019	0.0571	0.0737087708	0.8734	18.9852010606	0.3710125	147.3455621002	3623.8	10992.2017812629	10960.4254023281	842.0617301677	1.52175152837996E-07	447.4930167053
114	6.2534872602	4.5252809747	0.0979	0.8632080701	0.1234	16.9534286822	0.307536	148.5342155029	4123	11430.5949101523	11347.1857744553	1012.168326309	5.1760810182562E-08	57.008771255
115	5.9553319882	4.7787995311	0.079	0.9371335505	0.0579	16.6071781386	0.278715	151.9153332092	4618.392	11873.8578398093	11730.0309036251	1309.5598925638	5.1760810182562E-08	326.3816784074
116	6.3870052072	1.8026023333	0.4811	0.0242254833	0.4189	19.3326817479	0	149.5369954819	792.4	11964.8861256595	8166.5812920708	29.9443721375	4.73718240944925E-08	2783.4555861375
117	5.855292811	1.5161529702	0.0118	0.1015988666	0.8878	22.4372484508	0	151.7210312729	1292.6	11510.3648943029	8005.4137931777	342.2992211033	4.73718240944925E-08	3165.0631905224
118	5.6360171156	1.2489757307	0.0087	0.1010793907	0.8911	21.8056607623	0	152.7888234833	1789.6	11059.7694370181	7871.50716191	810.1392339102	2.92077423055911E-08	3575.9788869623
119	5.2465402295	1.1334676257	0.0106	0.0458038423	0.9437	20.0023133589	0	153.1538985321	2291.4	10613.5997663375	7708.0234171933	1301.3586707664	2.92077423055911E-08	3609.0580488543
120	4.6323661198	1.1894953955	0.0101	0.0263662996	0.9638	20.3411916272	0.00526	153.3459132294	2791.2	10172.4382524545	7550.5513043751	1737.4654800067	0.000000041	3167.8778385538
121	4.1160946944	1.2934601289	0.0127	0.1415982984	0.8475	21.1912199469	0.015756	153.8452567612	3125.594	9736.9656464424	7422.0482348204	1455.4721261251	0.000000041	2668.417133808
122	4.1702269169	1.2923830012	0.0292	0.1414297487	0.8335	20.3099456287	0.034948	150.4993895477	2718.8	9307.9804469068	7309.0714184498	955.6257400598	0.000000078	2169.2049234685
123	4.015804765	1.3107255562	0.0203	0.1735225069	0.8097	20.2742973048	0.037096	147.7411621719	2218	8886.4222271958	7198.5033166624	455.831832341	0.000000078	1670.4640073944
124	4.2238793626	1.8686413742	0.0409	0.4499009488	0.5276	17.6535570727	0.3420478261	147.2205169601	658.404	7419.4676358887	7652.3607468545	343.6704178016	1.46056175026574E-07	60
125	5.2657427554	2.2048669574	0.0289	0.1117289672	0.8626	19.5105323607	0.450736	146.9905437119	888.984	7802.4675584074	7984.5867144142	778.9042819662	1.28294977886411E-07	25
126	6.444349139	2.5522489261	0.0276	0.0408268202	0.9327	20.4808201415	0.543928	146.9086230743	1188.386	8198.0790432881	8333.4221661932	1048.5543417623	1.28294977886411E-07	10
127	6.9985589576	2.8399585235	0.0149	0.0419246777	0.9438	19.7591112629	0.5553	147.8549275391	1553.64	8604.5627431032	8696.3167490611	1150.103462525	1.14258752463746E-07	50
128	6.6845527939	3.0732604359	0.0141	0.6205497515	0.3741	19.2170405002	0.480544	150.1824437103	1941.84	9020.4489910425	9072.2612947379	858.818882859	1.14258752463746E-07	85.5862138431
129	7.419185817	2.8491610616	0.0575	0.24	0.7163	21.6021684982	0.430752	147.7464221542	2357.792	9444.4957514946	9459.7000480988	696.0833332548	1.04671751033744E-07	370.540146273
130	7.2879060389	3.0418345254	0.0844	0.5492573176	0.4127	18.137919503	0.379144	148.0776704163	2784.472	9875.651877218	9857.2777682279	756.947385888	1.04671751033744E-07	368.4087403958
131	6.6253048743	3.3529930134	0.0747	0.4739003566	0.4868	19.3661434133	0.308348	149.1832704758	3247.826	10313.0257441742	10263.8162980443	914.8410782734	6.49009083668561E-08	330
132	6.3257568978	3.6040311045	0.0625	0.3044266667	0.6521	18.784435249	0.258032	149.2129004654	3740.96	10755.8588685423	10642.0686428908	1227.3807786012	6.49009083668561E-08	290
133	5.5521981875	4.1179899793	0.0578	0.272553598	0.6854	17.7997753068	0.196452	149.3658773926	4188.35	11203.5039161862	11026.7232213382	1460.284098117	2.25316064222743E-08	95
134	5.5592883479	3.7638225139	0.073	0.1965480043	0.7448	16.3467341319	0.13986	149.4137495132	4438.334	11655.4064708186	11420.3163266172	1701.0847727953	2.25316064222743E-08	555.3602434456
135	6.0493342439	1.7463866733	0.1492	0.060523832	0.7963	20.8271558959	0	154.8060044525	938.636	11769.3882593787	7699.8733755822	184.1488101313	4.73718240944925E-08	3092.1392271371
136	5.4502365393	1.4853859971	0.0298	0.0791589363	0.8934	22.0775184215	0.0002608696	157.8995781891	1389.508	11307.0110993136	7529.3857651206	534.5693442118	4.73718240944925E-08	3490.3617291049
137	5.0646344537	1.2719457026	0.0136	0.126216545	0.8619	20.7572574476	0.010016	160.2595382446	1877.8	10847.9721607312	7386.9242584448	945.5820748866	2.92077423055911E-08	3866.8624232057
138	4.8661057836	1.176838666	0.1475	0.0775366569	0.7864	19.919097836	0.021708	158.4233225464	2379.6	10392.7137938077	7240.4160792043	1385.4028270467	2.92077423055911E-08	3719.6034734902
139	4.3338670612	1.2333659319	0.0149	0.1010049741	0.8856	19.8983288545	0.030964	157.750128743	2879.4	9941.7553782016	7072.8936793932	1536.2275638115	0.000000041	3228.07218011
140	4.2368124363	1.2054488151	0.0131	0.1695207215	0.8196	20.6658541917	0.04146	153.2896877289	3231.656	9495.7095574791	6936.5193000524	1415.2671100345	0.000000041	2739.6076361406
141	4.3722790496	1.1621726228	0.0248	0.1664273995	0.8129	18.6565954742	0.060412	148.5929428467	2838.6	9055.3023141141	6821.9370416327	987.3565440634	0.000000078	2256.2025618282
142	4.1772653079	1.1606129767	0.0321	0.2908358301	0.6864	19.4495329102	0.052784	145.7815725067	2338.88	8621.3977985011	6710.745115112	517.5171203007	0.000000078	1781.9792366916
143	4.0490175965	1.1328179292	0.2289	0.5183260029	0.3614	19.3840833926	0.0428041667	143.9941772751	1861.38	8195.0289810348	6600.1231049125	232.3543400294	1.65598701293691E-07	1326.819505434
144	3.446985622	1.2449963949	0.0883	0.4251662971	0.5185	17.2514135407	0.0346043478	146.4679589905	1413.722	7777.4353099206	6491.1054528485	189.4671626275	1.65598701293691E-07	896.4652809786
145	3.2928188314	1.2493389319	0.0269	0.2434325744	0.7344	19.0252964314	0.0254047619	146.3907967484	975.702	7370.1085473689	6380.0313478854	258.69084436	3.11497149349205E-07	410.0304866714
146	4.2132576319	1.5638149111	0.035	0.3495336788	0.6277	17.8190452916	0.3002913043	147.5116692474	1109.812	7099.8943654114	7277.9547264324	503.4427688347	1.46056175026574E-07	357.9455265819
147	5.3660427277	1.73778726	0.0505	0.3883096367	0.5808	19.1240197686	0.37232	147.3916868103	1336.166	7499.2332941442	7626.3310313676	950.7314563029	1.28294977886411E-07	470.0265949922
148	6.4914573262	1.9617412976	0.0584	0.0989804588	0.8484	18.6720412715	0.426556	147.7674039886	1569.588	7910.0252844097	7990.051626867	1401.2805988558	1.28294977886411E-07	507.4692108887
149	7.1747241399	2.1703466342	0.0254	0.0602298379	0.9159	19.6982152098	0.43272	148.3760067123	1893.278	8330.5762105631	8367.8506798341	1537.3489047556	1.14258752463746E-07	545.8250635506
150	6.709373579	2.5265314463	0.1032	0.4266280107	0.5142	17.2435790784	0.351316	149.3716568115	2258.964	8759.4805782078	8757.9064279085	1300.0815718121	1.14258752463746E-07	264.0549185302
151	6.6293221816	2.7766156028	0.0759	0.1771453306	0.7604	19.182782706	0.293628	148.3214785309	2649.988	9195.5695854036	9158.6530123157	1191.4128896129	1.04671751033744E-07	90
152	6.3423742723	2.9962805866	0.038	0.4541580042	0.5251	19.2049612715	0.242068	149.7595160584	3059.196	9637.8680215077	9561.0472752727	1237.7828863671	1.04671751033744E-07	127.4754878398
153	5.4762311948	3.5235031653	0.0803	0.0991627705	0.8285	19.0905334814	0.19828	154.4393657959	3461.872	10085.5589830212	9937.2342731768	1369.0928018183	6.49009083668561E-08	165.3027525482
154	5.4495252329	3.5557957443	0.0634	0.1362374546	0.809	18.1787207174	0.148124	152.4965729645	3695.124	10537.955209622	10323.9345697268	1602.1281746245	6.49009083668561E-08	205.0609665441
155	5.0039489209	3.85955107	0.0454	0.2364341085	0.7289	16.9624920966	0.100192	150.5489052826	3827	10994.4758856437	10720.0104943978	1899.6180413065	2.25316064222743E-08	65.192024052
156	5.0589639697	3.5261661877	0.038	0.0606029106	0.9037	18.3505732166	0.068675	150.4680457947	3946.6	11454.6278857063	11124.4606610838	1933.3224008828	2.25316064222743E-08	565.0221234607
157	6.2051618276	1.6617031511	0.3912	0.0054712319	0.5635	20.9097693188	0.0122117647	154.7559427094	1224.582	11592.1740842691	7237.0315046986	44.5914418556	4.01825628583513E-08	3165.6476430582
158	5.4755440904	1.4423295883	0.031	0.0300309598	0.9399	20.7498289709	0.0203272727	160.1677502045	1596.584	11122.4322879485	7056.0647672765	373.9492022855	4.01825628583513E-08	3654.6306242902
159	5.4594551636	1.1373910456	0.0182	0.0440008148	0.9386	21.5285218892	0.02894	161.0996746796	2011.216	10655.4446176591	6904.4659460381	860.0959017554	5.94261629713708E-08	4146.2422746386
160	5.5435276052	1.013995772	0.0141	0.0821584339	0.9049	20.5080914144	0.040632	155.013558754	2479.3	10191.589669919	6777.4349867778	1111.1245708436	5.94261629713708E-08	3836.7238628809
161	5.1611240963	1.015711912	0.0121	0.1781556838	0.8119	19.9289762634	0.049888	152.5463365845	2977.712	9731.3154300947	6598.3804831186	1052.9639874426	7.7293809197157E-08	3362.3578036848
162	4.9183780699	0.9835062016	0.0106	0.2039619972	0.7876	19.6532304485	0.05208	148.416658754	3335.62	9275.154985228	6452.1953628203	1062.7165394644	7.7293809197157E-08	2896.627349177
163	4.6719131471	0.9913016956	0.0313	0.2644781666	0.7125	19.6389364615	0.061688	146.1348105286	2957.146	8823.7463698817	6334.6763926818	1103.1893121397	8.04510749082127E-08	2444.4733584149
164	4.3144556584	1.0023956143	0.0236	0.1805612454	0.8001	20.0137821387	0.052784	144.4252393723	2465.166	8377.8577213987	6223.3632386355	842.3780323396	8.04510749082127E-08	1990.7599051619
165	3.8414455764	1.052294743	0.0601	0.4659201034	0.496	19.9820001265	0.041092	145.0512829681	1968.3	7938.4192381103	6112.0884319519	690.730527385	0.000000114	1522.5389978585
166	3.182757079	1.1801206621	0.0687	0.405776871	0.5534	17.8524113248	0.031836	148.4887400986	1469.2	7506.5637944402	6003.0513074602	647.6605239697	0.000000114	1079.1200118615
167	2.8965158827	1.2153477612	0.0262	0.1843294311	0.7943	18.3381087655	0.0222291667	150.2463296783	969.6	7083.6784229664	5892.8982682548	458.2209443939	2.05278439402977E-07	688.2223477918
168	2.5459736318	1.2078038147	0.3749	0.3548154815	0.3584	18.4730031286	0.0023347826	151.1955064651	471.938	6671.4691035783	5782.8237047311	75.9437135872	2.05278439402977E-07	454.1200281864
169	3.7115090716	1.4135522538	0.029	0.5201853759	0.4659	17.248199433	0.2219347826	148.1791840195	1343.776	6802.0952654311	6919.2430944432	405.003694052	5.58494561901426E-08	495.2019789944
170	4.9981195085	1.3846110238	0.0397	0.213683224	0.7551	19.2449164525	0.260232	148.383901947	1542.366	7217.9290658748	7283.9498213538	865.7116130369	4.76743652726282E-08	967.5355290634
171	5.9494466514	1.5226482419	0.02	0.106122449	0.876	20.9307502856	0.274468	148.4870714508	1837.01	7643.8537400973	7663.9366516171	1344.8323282575	4.76743652726282E-08	1006.2430123981
172	6.2674694649	1.7415381277	0.0346	0.28102341	0.6941	18.4687282814	0.248592	149.4959390198	2191.482	8078.2733303597	8057.0419509892	1777.6688472001	3.76276237774142E-08	910.0137361601
173	6.0057282833	1.9535800126	0.0392	0.0845129059	0.8796	18.3130870775	0.152424	148.9922217422	2566.312	8519.888496923	8461.4375256218	1772.5083833511	3.76276237774142E-08	631.050711116
174	5.9322280319	2.1219427193	0.0256	0.1048850575	0.8722	20.684837108	0.094828	149.3399542664	2961.334	8967.636254889	8854.8644823058	1688.3286375423	3.15532751898233E-08	588.6000339789
175	5.500875425	2.3537467054	0.0406	0.1480091724	0.8174	18.7166272884	0.043268	152.0335197876	3275.866	9420.6422286381	9232.7474242503	1722.3054917373	3.15532751898233E-08	625.4998001598
176	4.7911183712	2.8748947336	0.0537	0.0309626968	0.917	18.359436227	0.029932	158.1807642258	3309.528	9878.1830313069	9621.7786817199	1846.2451026104	2.12438660927421E-08	663.7017402418
177	4.7604747634	3.1858861437	0.0168	0.1066924329	0.8783	18.3220133196	0.018784	154.4896197311	3231	10339.6566674141	10020.6599084092	2025.8630352259	2.12438660927421E-08	370
178	4.4356716512	3.6743606659	0.0513	0.3933804153	0.5755	19.101536034	0.010736	152.0230157425	3325.2	10804.5592228466	10428.2608808948	2101.2761667774	9.55414997839997E-09	41.2310562562
179	4.3968607194	3.5103986814	0.0258	0.0770888935	0.8991	21.1643088867	0.00674	153.3072494751	3444.8	11272.466455927	10843.598341879	1707.640719003	9.55414997839997E-09	540.0925846556
180	5.658931766	1.3509924661	0.0476	0.0418941621	0.9125	21.8892214718	0.02236	160.4962139893	1431.14	10957.5772869736	6586.581055449	319.0437670088	4.01825628583513E-08	3783.6919800639
181	5.9479780431	1.0144832527	0.0316	0.0394465097	0.9302	21.2228187772	0.0314565217	158.8597380539	1896.902	10483.2485423174	6424.6906540315	656.5523929237	5.94261629713708E-08	4260.4371841397
182	6.2057624203	0.8695279041	0.02	0.1894897959	0.7943	20.0721986903	0.042325	151.9220012451	2382.07	10011.4184809147	6296.4771896673	634.2590932287	5.94261629713708E-08	4013.1596031058
183	5.8542965434	0.8475016187	0.0772	0.1342678787	0.7905	20.5182773873	0.049888	148.6485461258	2827.904	9542.4577546877	6127.6932854052	570.1482496099	7.7293809197157E-08	3562.3657869455
184	5.2622242043	0.8654610499	0.1859	0.1948656558	0.6053	19.0073413712	0.05208	147.2745185043	3241.04	9076.8111140422	5970.4124648135	591.2042226886	7.7293809197157E-08	3100.5039912892
185	4.6780775882	0.9136112604	0.2209	0.3012381454	0.5305	19.6043574129	0.060508	147.3525442612	3076	8615.0159605192	5847.7452919908	790.3800568831	8.04510749082127E-08	2639.7206291576
186	4.0748408808	0.9597697006	0.0373	0.4464526852	0.5329	20.5545917724	0.050024	147.8663157181	2575.2	8157.7263989423	5735.6429456514	989.3078881026	8.04510749082127E-08	2194.7949790356
187	3.6985533938	0.9671654952	0.0405	0.4298071912	0.5471	20.6709970225	0.038332	147.3294560669	2074.4	7705.744610354	5624.9199994311	1141.0340560175	0.000000114	1770.4519197086
188	3.0923289731	1.0596153989	0.0689	0.3197293524	0.6334	18.5345232618	0.029076	150.7758889053	1577.022	7260.0619832065	5514.9184037482	1037.2929077181	0.000000114	1394.1484856356
189	2.8472250074	1.052542577	0.0503	0.3441086659	0.6229	17.4726503117	0.01858	152.6890882935	1103.96	6821.9132213771	5405.3700150869	608.8940811573	2.05278439402977E-07	1115.8068829327
190	2.6483174239	1.0099472738	0.113	0.2131519274	0.6593	18.0240979093	0.000568	150.4458784576	698.02	6392.8475658348	5295.1038705582	146.4662907115	2.05278439402977E-07	786.0343503944
191	2.8068862313	0.8710083032	0.3691	0.3498056635	0.3513	18.277739603	0	146.6528101105	503.35	5974.822173086	5184.160973581	51.690326048	0.00000032	585.5339443619
192	2.6790243518	0.8129188447	0.0877	0.9870656582	0.0118	18.4939183515	0	146.9035060501	463.666	5570.3231504106	5070.9589822833	198.0013057722	0.00000032	559.1287865957
193	2.6614712584	0.7598489566	0.1639	0.5998023715	0.324	14.5765755092	0	145.3381007339	591.592	5182.5186926822	4959.6622868901	13.7085577386	3.96625297736668E-07	321.6364407215
194	2.5591033997	0.7259492667	0.0912	0.6275992439	0.3349	17.282233173	0	142.9135139786	925.942	4815.4439047714	4832.8304336072	112.7766666117	3.96625297736668E-07	67.082039325
195	3.4936114667	1.1773248906	0.083	0.494002181	0.464	17.9195414153	0.1285380952	148.760311525	898.262	6529.0504669515	6578.0639248946	327.7502996858	5.58494561901426E-08	761.9875327064
196	4.4095111086	1.2187038086	0.036	0.1073651452	0.8605	19.1853897744	0.1319291667	149.6097978073	1184.482	6961.2139745881	6960.6698671895	754.3355694794	4.76743652726282E-08	1044.4615837837
197	5.254828594	1.3177684231	0.062	0.3459488273	0.6135	20.1128071425	0.126652	149.4456223938	1584.34	7401.925425185	7357.3721531536	1209.030086774	4.76743652726282E-08	1092.4513719155
198	5.4487804422	1.5906416646	0.0511	0.5430498472	0.4336	18.6691879416	0.105836	150.9184167831	2034.936	7849.7452187953	7766.0108807547	1674.3606137112	3.76276237774142E-08	874.7856880402
199	5.3449627434	1.8291458517	0.02	0.1334693878	0.8492	18.2075685384	0.04162	151.4294914719	2523.368	8303.5233485551	8148.841942264	2095.8216815553	3.76276237774142E-08	650.4805915629
200	5.3327721046	2.1345560262	0.0192	0.0766721044	0.9056	20.3653454493	0.029496	152.5264241455	2952.128	8762.3341639086	8528.6942142394	2182.0407321818	3.15532751898233E-08	520
201	4.8979150802	2.632354331	0.0144	0.0532670455	0.9331	18.2225689888	0.032548	157.7016669693	2934.2	9225.4268193943	8920.4049795959	2194.2825004267	3.15532751898233E-08	492.544414241
202	4.5210413458	3.2771519941	0.0505	0.2805687204	0.6831	18.5757090508	0.057296	160.9550127884	2815	9692.1875755683	9322.4795521363	2286.8528092521	2.12438660927421E-08	361.3862199919
203	4.7293832315	3.5085703014	0.0153	0.0978978369	0.8883	19.6408170559	0.08508	157.8473507156	2732.8	10162.1110011651	9733.6336997033	2362.125859153	2.12438660927421E-08	290.0431002455
204	4.3310401225	4.258782611	0.0139	0.0433018964	0.9434	21.3399487712	0.109788	157.7213834839	2827	10634.7778538153	10152.764401876	2010.6383115924	9.55414997839997E-09	15
205	3.9805872588	4.4907682708	0.0179	0.1656654109	0.8194	21.225313933	0.123715	163.2493054291	2946.6	11109.837982617	10578.9236219948	1525.8442018158	9.55414997839997E-09	513.5172830587
206	5.9926403305	1.291566426	0.2594	0.0300472654	0.5746	19.806743663	0.0263058824	157.3574900009	1264.966	10813.3482326243	6121.6521462756	91.7861676963	4.23210454197917E-08	3638.3547105801
207	6.540946984	0.9636780189	0.096	0.0528740928	0.8222	21.6191235681	0.034452381	154.2495610504	1707.75	10332.4004955286	5948.2476411125	195.3534162399	0.000000083	4011.5614167055
208	6.545547695	0.8050120153	0.1542	0.0514001697	0.7825	22.2883467742	0.0441652174	153.1992504745	2141.998	9853.3496842444	5809.9591220593	164.0511681375	0.000000083	4214.6322496749
209	6.0996904822	0.7930432004	0.2218	0.0996047431	0.6834	20.4211070869	0.049888	150.5358430176	2602.144	9376.4865488092	5662.033645255	126.0079549485	0.000000104	3757.4093468772
210	5.2315185546	0.8357165755	0.2377	0.2256048923	0.5825	17.8470003594	0.05208	151.0961197769	3006.318	8902.1626585903	5491.8871984046	150.405253198	0.000000104	3311.6649890954
211	4.3817215862	0.8926109259	0.0704	0.1489888124	0.7911	18.2321593175	0.04874	152.2556707275	3143.746	8430.8066043529	5360.6715997159	339.984408383	8.29300474223496E-08	2880.0173610588
212	3.6131871696	0.9555870215	0.0457	0.0191763596	0.936	19.4997678787	0.037688	154.5336015228	2696.34	7962.9454349506	5248.0972742509	687.2044307005	8.29300474223496E-08	2470.7286374671
213	3.266336949	0.9417844715	0.04	0.0558333333	0.9064	17.2059536505	0.025996	153.1621367554	2220.158	7499.2332941442	5137.3534042345	1146.8584517952	7.94015061100733E-08	2100.8688678735
214	2.7922854474	0.9864397075	0.0453	0.2383994972	0.7271	18.6234700455	0.01674	155.6470060944	1789.27	7040.4900397629	5027.3750606057	1199.7849725441	7.94015061100733E-08	1794.0596422639
215	2.75768337	0.9135827082	0.0712	0.2960809647	0.6538	18.8081672711	0.006244	152.9702937759	1402.23	6587.7537901777	4917.8145552674	766.4906334246	1.28785471602232E-07	1492.5984054661
216	2.7086214275	0.845598783	0.0569	0.106245361	0.8429	18.3856216267	0	149.3201959747	1120.632	6142.3529693433	4807.1951281387	473.453011689	1.28785471602232E-07	1205.3422750406
217	2.7702212817	0.7522799194	0.041	0.5299270073	0.4508	17.3375936069	0	147.3787997894	1003.8	5706.005608129	4697.0336383722	451.8876931612	0.000000198	1083.7435120913
218	2.5719168577	0.7218721035	0.0892	0.9671717172	0.0299	16.1864890751	0	147.83928396	964.2	5280.9563527831	4584.0402485144	403.05175382	0.000000198	966.4884893262
219	2.3904403766	0.7282523215	0.0596	0.7232028924	0.2603	17.5396320111	0	147.2875245255	1048.292	4870.1642682768	4472.0940285285	220.0331994522	2.64778966066126E-07	546.008241696
220	2.2049387251	0.7241413388	0.073	0.5580214199	0.4003	20.5706368112	0	145.5796912781	1261.782	4477.5551364556	4361.4017242167	197.881278246	2.64778966066126E-07	190.0657780875
221	2.9558329298	1.1989646404	0.2089	0.1150084757	0.6787	17.8558723886	0.042735	148.7535356659	482.714	6283.9875875116	6258.2685305123	147.2516646657	0.000000041	400.312378025
222	3.7725487984	1.240825724	0.0406	0.3043568897	0.6674	19.9052461803	0.0356125	149.219065036	918.06	6731.9016629776	6659.2736090358	588.7917954182	4.11521808136697E-08	639.5701681598
223	4.4098070082	1.39659559	0.0613	0.8279535528	0.1615	18.9834141726	0.034188	151.1125645508	1406.8	7186.6890846898	7072.9007486321	1082.7186637159	4.11521808136697E-08	712.1797525906
224	4.7942381083	1.6876980703	0.0512	0.3504426644	0.6163	18.8544650842	0.026352	151.0089534851	1906.4	7647.1236422592	7443.0252585894	1580.0682057591	3.70835539165639E-08	419.6724913549
225	4.7091606596	2.0480134852	0.0154	0.1704245379	0.8168	18.2685161453	0	153.4080872513	2405.8	8112.2438326273	7825.1916909428	2055.9053001554	3.70835539165639E-08	223.60679775
226	4.5670506633	2.6353444123	0.0476	0.1346073079	0.8242	19.5055788097	0.031584	156.9131274673	2630.382	8581.2877821455	8220.01368612	2122.7358525169	3.32451178066325E-08	20
227	4.5804686423	3.2483648741	0.0163	0.1504523737	0.8357	18.0005248856	0.093316	160.4367149323	2434.986	9053.6456745336	8625.7535902668	2024.1622263522	3.32451178066325E-08	5
228	4.8163584501	3.6475971925	0.0833	0.2355187084	0.7008	18.5831235909	0.158064	161.2980099167	2314.4	9528.8246914297	9040.941599192	2037.6516870447	3.32552698061674E-08	115.4339638062
229	4.8865740556	4.1440673624	0.0163	0.1119243672	0.8736	18.9675613268	0.225848	162.3720267288	2232.2	10006.4229372938	9464.3343664518	2097.9123136568	3.32552698061674E-08	201.308221392
230	4.6938870089	5.0421995846	0.0317	0.0519467107	0.918	18.966644752	0.287392	162.5069779175	2326.4	10486.1098601912	9894.8787258864	1894.3479823438	2.73977852339291E-08	5
231	5.1970155593	4.5969511516	0.0604	0.2786292039	0.6778	17.9639509111	0.31976	159.9213474335	2455.944	10967.6114081417	10331.6806474068	1411.409462263	2.73977852339291E-08	487.5705077217
232	3.9496286887	0.8782360664	0.393	0.0523695055	0.5519	19.007493606	0.027712	158.424794458	3040.312	8272.7564934549	4874.9666665527	92.2981494543	8.29300474223496E-08	3174.0352865083
233	3.2734330551	0.9225051275	0.0837	0.0900360144	0.8338	19.9795032365	0.01666	160.5399107208	2908.198	7795.4153192758	4760.6538416482	541.382133662	8.29300474223496E-08	2807.7838235876
234	2.9171080959	0.9135042256	0.0724	0.074385511	0.8586	18.7445563793	0.003996	160.2593912491	2497.098	7321.0996441792	4649.9059130266	1030.6180237948	7.94015061100733E-08	2487.6997407244
235	2.7950272558	0.8592121622	0.0789	0.2673976767	0.6748	20.1374427896	0	157.633022496	2110.672	6850.4379422049	4539.2730695564	1371.6734270307	7.94015061100733E-08	2199.5113093594
236	2.8250184125	0.7805622244	0.0634	0.1886611147	0.7599	21.281711734	0	153.7268365524	1802.252	6384.2384040698	4430.2624075781	1129.1394012721	1.28785471602232E-07	1887.5513238055
237	2.8359269938	0.7069512156	0.0282	0.072751595	0.9011	18.6281045308	0	149.9861065277	1604.75	5923.554676037	4319.1202807979	954.4420709782	1.28785471602232E-07	1669.6855991473
238	2.8877358557	0.6255245128	0.0826	0.4865691199	0.4702	16.5647533289	0	148.4667274887	1506.4	5469.7806171729	4209.5367916197	943.3558054822	0.000000198	1582.5612152457
239	2.5800790681	0.6396687816	0.1509	0.8644447062	0.1151	15.3922608712	0	148.8592153503	1466.8	5024.7885527652	4097.3314486383	760.1087364652	0.000000198	1247.1768118435
240	2.3643968761	0.6399975041	0.0396	0.5509162849	0.4313	17.3303893827	0	149.1019757523	1543	4591.1327578279	3984.526320656	390.3330250127	2.64778966066126E-07	885.0141241811
241	2.1558199876	0.6424466769	0.1497	0.3655025327	0.476	18.4793106421	0	148.1682974564	1627.232	4172.3494580392	3873.2963997092	48.6998157981	2.64778966066126E-07	535.8404613315
242	2.0500280183	0.5662741621	0.2852	0.7589016295	0.1598	17.7942791319	0	143.602578537	882.196	3401.249770305	3425.8210694664	92.8882893574	3.26150013076255E-07	53.8516480713
243	2.6100246107	1.2572732822	0.2566	0.0896892655	0.6445	16.4177965951	0	149.2692759979	368.56	6070.2965331193	5963.2981646066	132.7397801237	0.000000041	60.207972894
244	3.4510189905	1.2785776105	0.0483	0.4815593149	0.4934	17.7879615921	0	149.8340984955	855.818	6532.8783855204	6368.5653800523	588.7670168994	4.11521808136697E-08	386.3935817272
245	4.0787298646	1.4366806504	0.0912	0.9601672535	0.0362	17.2389715776	0	151.8597583252	1353.4	7000.6071165293	6737.4791279825	1078.2213818169	4.11521808136697E-08	485.2319033205
246	4.3363826367	1.8400051269	0.0785	0.5152468801	0.4467	16.9683160079	0	151.9767395279	1853	7472.5163097848	7122.403035493	1573.1556671924	3.70835539165639E-08	45.2769256907
247	4.7389177012	1.9821498762	0.0855	0.4590486605	0.4947	16.8543010063	0	153.532011763	2315.736	7947.8613475576	7520.8792704045	1826.988004082	3.70835539165639E-08	229.4013949391
248	4.8269805834	2.3308753139	0.0434	0.0730712942	0.8867	18.6224353797	0.04366	158.0091537994	2233.46	8426.0607640819	7930.8653374017	1650.2223564143	3.32451178066325E-08	401.3103537164
249	5.0569600304	2.7918897917	0.04	0.0225	0.9384	18.1355319707	0.128984	161.1314537933	1958.618	8906.6548153614	8350.6661410932	1528.0023433494	3.32451178066325E-08	501.2235030403
250	5.4777575404	3.1481972846	0.0335	0.2186239007	0.7552	18.6603989966	0.214852	160.9260573746	1811.8	9389.2757974191	8778.8737888183	1541.564922086	3.32552698061674E-08	574.7390712315
251	5.8420162544	3.6163449764	0.0105	0.0607377463	0.9294	19.3555848417	0.306584	159.0479618515	1729.6	9873.6264867575	9214.3163067045	1606.5459626369	3.32552698061674E-08	485.9269492424
252	5.8381070843	4.690460086	0.0235	0.0354326677	0.9419	18.127312237	0.40768	156.7563762848	1823.904	10359.4642718627	9656.0149647771	1645.0464326028	2.73977852339291E-08	10
253	5.9542394934	4.6321897765	0.0142	0.0349969568	0.9513	18.4575941071	0.4337047619	157.7793884979	2001.366	10846.5893256821	10103.1492614927	1310.572086741	2.73977852339291E-08	462.7094120504
254	5.3176527764	1.0308184013	0.0958	0.0993643359	0.8076	20.5318322571	0.0665608696	162.3124106995	1601.232	9607.7312618537	4844.2388462998	236.099072426	6.58248215783244E-08	3920.1562468861
255	5.100139321	0.8506209132	0.0246	0.1106519269	0.8608	20.4229771925	0.061236	163.9368414261	1955.252	9118.0315858194	4725.4232614656	240.7359178817	8.01571623927645E-08	4270.1873495199
256	4.2130379413	0.8932192565	0.2562	0.2427424336	0.4904	20.1841743427	0.052932	165.7270812469	2365.722	8629.513311885	4547.9253511904	91.3075617168	8.01571623927645E-08	3878.7240169932
257	3.4546700605	0.9427564437	0.1426	0.199602649	0.6043	19.9030763376	0.043588	167.8398713058	2796.972	8142.3890842922	4390.9936233158	74.4550364554	6.37063747620324E-08	3514.7759530303
258	3.0489000821	0.9277776353	0.0421	0.0787138532	0.8825	20.2692222209	0.036068	167.3134894989	3114.266	7656.9249702475	4273.5377616209	456.5329118712	6.37063747620324E-08	3187.2637167326
259	2.7601335766	0.8655504993	0.0273	0.3096535417	0.6715	20.4762708841	0	165.5958088043	2814.808	7173.4580224603	4162.2229637539	948.3517499602	6.67421908316665E-08	2906.5185359808
260	2.6320288534	0.8296150008	0.0441	0.371796213	0.6005	19.6742067757	0	163.270304747	2504.462	6692.4210865725	4051.2343797909	1438.138843955	6.67421908316665E-08	2583.186017305
261	2.7979820745	0.7041335211	0.0129	0.0843886131	0.9038	21.6737228006	0	156.8840582367	2239.6	6214.3784886343	3942.197990969	1564.9044842453	1.11703355623977E-07	2323.3273553247
262	2.7271920286	0.6401065627	0.1071	0.0844163447	0.782	19.6892539943	0	154.2454157669	2101.6	5740.0783966772	3831.6119323334	1443.4455775862	1.11703355623977E-07	2150.0813938082
263	2.4975247893	0.5761740858	0.0998	0.3186976957	0.5943	17.933562998	0	150.4896562302	1962.424	4807.1301209766	3610.1592762647	1032.4947958753	1.53478055995123E-07	1588.4741105854
264	2.2696168611	0.5787722042	0.092	0.4659557925	0.4808	17.6063881264	0	150.6437420288	2015.1	4351.8386918635	3496.9593935303	627.5596732647	1.86507037820446E-07	1241.8232563453
265	2.0592484002	0.5809686639	0.088	0.3658346334	0.5691	18.5563187979	0	150.6357020248	1958.592	3907.4928022966	3386.0633484919	344.9341018778	1.86507037820446E-07	941.6076677683
266	1.9425303237	0.5710363881	0.0177	0.1944416166	0.7913	18.4265510243	0	149.6873095306	1582.91	3478.2898096622	3287.3431521519	364.9580925422	2.69513444583511E-07	544.2655601818
267	1.7983975842	0.5631161677	0.0258	0.1876411414	0.7914	18.7700400026	0	147.1500192902	1231.892	3070.5862632403	3048.1551797768	390.1189887713	2.69513444583511E-07	150
268	2.7579596256	1.1285262986	0.2855	0.2994629119	0.4826	17.2916689399	0	149.4282145523	657.54	5891.3920256591	5640.7667918467	116.7928724478	0.000000081	248.2941803587
269	3.4077586016	1.3204795457	0.0678	0.5924694272	0.3799	17.4942335118	0	150.1791007843	1035.336	6366.9851578278	6018.5754128365	582.7422261047	8.51620423132268E-08	145.3444185375
270	4.1443833915	1.4098020504	0.0978	0.8561294613	0.1298	17.4648038711	0	151.7712474869	1477.346	6846.0572594743	6412.0063162789	1073.9595034303	8.51620423132268E-08	383.2753579347
271	4.2637942992	1.7924431816	0.078	0.9750542299	0.023	16.6884875051	0	154.2532182312	1962.288	7327.9260367446	6818.1907424184	1541.4027547781	8.33031247113666E-08	115
272	5.180785308	1.6520749709	0.0533	0.3928382803	0.5748	18.857103618	0	152.8800891846	2224.63	7812.0739883849	7235.172769188	1447.3802252927	8.33031247113666E-08	611.0032733137
273	5.4700847636	1.8389231729	0.0349	0.0989637306	0.8695	18.9868963338	0.04366	155.8704027466	1866.566	8298.1021926703	7662.0966451749	1186.3636494604	8.33404873642257E-08	861.7569262849
274	5.7017650957	2.1708705368	0.0174	0.0703236312	0.9135	20.2004676988	0.128984	158.8536329254	1529.82	8785.6986062578	8097.1368396489	1035.5863189184	8.33404873642257E-08	1000.6123125367
275	6.1534172303	2.4698922368	0.0089	0.0331954394	0.9582	20.0721800936	0.214852	158.4132630157	1316.002	9274.6158950115	8538.069161116	1045.8951608436	1.01755826140834E-07	1010.7917688624
276	6.2468977801	3.1868186463	0.0298	0.1892393321	0.7866	18.9130016603	0.311268	155.6681029968	1232.2	9764.6556518907	8985.1892022372	1110.753958348	1.01755826140834E-07	511.5662224971
277	6.3303304574	4.2526232236	0.0219	0.0983539515	0.8819	19.5385456777	0.43166	154.0787057327	1337.24	10255.6569755428	9437.6175489368	1208.4496935241	1.08269313080165E-07	15
278	6.5045887868	4.1312330531	0.0799	0.2411694381	0.6982	18.7889001708	0.4421863636	154.2604063568	1588.918	10747.4880786163	9894.6260667091	1273.5966188109	1.08269313080165E-07	440
279	4.9723376325	1.0902760096	0.1053	0.0176497381	0.8627	19.5931737053	0.0678227273	163.4087040176	1247.966	9522.0008401596	4367.1100283826	446.3159377604	6.58248215783244E-08	3752.0161246988
280	4.6821562048	0.885171158	0.0581	0.2207014542	0.7288	20.8783970515	0.059732	165.9530678436	1678.636	9027.6519649353	4235.6374962926	687.8871975896	8.01571623927645E-08	4193.7960131604
281	4.1698808188	0.830682822	0.0118	0.1334750051	0.8563	20.0760480228	0.059732	168.4985191559	2155.366	8533.9615654162	4085.7832786383	519.770779369	8.01571623927645E-08	4221.8064853804
282	3.6062421444	0.8582202758	0.0409	0.4201855907	0.5561	20.1768114195	0.059732	169.6685441681	2632.988	8041.0509263404	3910.9877269048	452.8174341077	6.37063747620324E-08	3889.5565299916
283	3.1848062677	0.8374440763	0.0154	0.2811293926	0.7078	20.7553107606	0.052672	169.3369867142	3063.132	7549.0727907472	3786.3075680668	642.3273022071	6.37063747620324E-08	3596.3384156667
284	2.7732047173	0.7820629579	0.0498	0.8739212797	0.1198	18.8499889177	0.000048	167.8374112625	3176.666	7058.2221557557	3674.8231249953	1048.8735811755	6.67421908316665E-08	3283.7250189381
285	2.6714847878	0.7371543878	0.1032	0.9367829021	0.0562	18.0573466452	0	165.3950288177	2879.084	6568.751784015	3563.6673526018	1512.481683127	6.67421908316665E-08	3001.3080481683
286	2.6297207079	0.67435433	0.0539	0.7316351337	0.2539	17.5193357565	0	163.3543022003	2571.478	6080.9949843755	3454.1062519847	1745.4216889285	1.11703355623977E-07	2780.8002445339
287	2.8460049812	0.5450724489	0.2713	0.4333594362	0.3618	17.4489660515	0	155.5454230118	2311.59	5595.3998963434	3344.5253773892	1430.5775714376	1.11703355623977E-07	2637.773682483
288	2.3565163882	0.5505449459	0.1076	0.394343151	0.5182	17.7675821127	0	155.6768095245	1932	4633.4112703277	3122.9513284712	1054.8919436584	1.53478055995123E-07	1948.621307489
289	2.2818686653	0.5125248076	0.1089	0.2822057461	0.6196	17.3216884744	0	152.7805172333	1818.8	4159.1465470695	3009.9210953113	757.2126157198	1.86507037820446E-07	1635
290	1.8874118708	0.5645382598	0.0949	0.8728395062	0.1133	17.035539023	0	156.0781642593	1751.542	3691.6798344385	2898.4996118682	493.3770527223	1.86507037820446E-07	1235.9712779834
291	1.8563246104	0.5289657375	0.0359	0.278374641	0.6784	18.7508804018	0	153.2458318008	1764.956	3233.9604202897	2793.1389152708	586.6654981772	2.69513444583511E-07	854.1808941905
292	1.7048805812	0.5084799198	0.0051	0.0783998392	0.9169	20.4426951307	0	151.3528088409	1502.082	2790.7884190673	2627.2799622423	380.8284127211	2.69513444583511E-07	555.0900827794
293	2.7550196298	1.1636912808	0.1617	0.7239787353	0.1973	17.0220615022	0	149.5813759811	1077.636	5750.521715462	5315.3786318568	136.5626551053	0.000000081	76.1577310586
294	3.4936379465	1.2900041967	0.0511	0.5059542628	0.4688	18.2274652675	0	150.1077844879	1366.29	6236.8662002644	5713.0399088401	546.136291581	8.51620423132268E-08	138.6542462386
295	3.9679515075	1.5155736387	0.0619	0.6901183243	0.2907	19.3900715196	0.000948	151.5762242859	1736.866	6725.2137512499	6123.9468482344	1032.0492462021	8.51620423132268E-08	67.082039325
296	4.107011907	1.7856501805	0.0437	0.6716511555	0.314	17.5595170432	0.002516	156.4435805252	2133.788	7215.1576559352	6546.9630364009	1420.3768159258	8.33031247113666E-08	197.0406049524
297	4.6032713937	1.7844383127	0.0517	0.7941579669	0.1952	16.9518311133	0.002516	157.105395784	2008.598	7706.3934495976	6980.166545291	1116.7399110515	8.33031247113666E-08	568.7046685231
298	5.1772615486	1.8351740656	0.0687	0.197895415	0.747	18.0506791244	0.0481	156.4214195358	1567.528	8198.6889195773	7420.1499310998	751.6705234176	8.33404873642257E-08	840.371941464
299	5.4198766982	2.1490064947	0.0717	0.164925132	0.7752	18.0485732738	0.1369791667	156.9145859955	1157.79	8691.8640118216	7867.2501549144	551.5570714011	8.33404873642257E-08	847.4963126763
300	6.0931297914	2.3085297582	0.0295	0.1401339516	0.8345	18.8170863895	0.2254375	154.1980488709	840.856	9185.7770493301	8320.3740901476	551.1348759605	1.01755826140834E-07	897.8446413495
301	6.2170168684	2.9493073843	0.0729	0.3098910581	0.6398	16.2270299298	0.3242375	152.9183538239	729.264	9680.3150775169	8778.5890096302	615.1901996994	1.01755826140834E-07	535.8404613315
302	6.2608967123	4.0738214758	0.0697	0.1920885736	0.7516	16.8671024457	0.4496458333	152.7873623291	886.32	10175.3869705284	9241.1376464156	757.4164375024	1.08269313080165E-07	40
303	6.2695098098	3.9466521485	0.0411	0.2110751903	0.7565	19.3787323405	0.4229608696	153.0500075821	1236.276	10670.9184234535	9707.4005274327	1092.5882483559	1.08269313080165E-07	413.6725758375
304	4.0917756405	1.339622329	0.0197	0.5360603897	0.4548	20.9650418341	0.0678227273	169.5054872482	1038.888	9461.950116123	3894.6180814041	453.8005938518	3.50963176640171E-08	3487.5385302531
305	4.0512070812	1.0390765673	0.0225	0.1697186701	0.8116	21.1021061687	0.059732	168.251364212	1530.514	8964.2902675003	3748.4163322662	875.3232091899	3.53715925148261E-08	3839.6516769103
306	3.9054996734	0.8884406937	0.0249	0.0772228489	0.8998	20.7429892382	0.059732	168.0892202591	1960.162	8466.9061645917	3633.6104634372	926.5115137436	3.53715925148261E-08	3985.0282307658
307	3.6062768218	0.8284182147	0.0217	0.3584789942	0.6276	21.741944969	0.059732	169.9302432312	2364.372	7969.8494339605	3436.3679954277	946.4804728256	3.03741165441045E-08	4008.3974353849
308	3.3842439666	0.7413957932	0.0471	0.7394270123	0.2483	19.4424191956	0.052672	169.430292244	2779.306	7473.1853984764	3299.515115892	1053.632679073	3.03741165441045E-08	3986.5837505313
309	2.9506050948	0.6823989707	0.0514	0.963736032	0.0344	20.0654196453	0.000048	167.8239187088	3085.902	6976.9979217426	3187.0989943835	1340.7116337522	4.40666336774937E-08	3690.2371197526
310	2.9558536287	0.6186520215	0.0457	0.9202556848	0.0761	19.887406414	0	163.9962810684	2746.04	6481.3964544688	3076.1014287569	1703.3442009288	4.40666336774937E-08	3441.3442141117
311	2.998248092	0.5417894257	0.1474	0.5829043457	0.3484	17.4454620409	0	160.4259983398	2333.194	5986.5265388203	2966.3656214297	1535.8746157623	8.65913699832551E-08	3250.8229727255
312	2.6711250737	0.5344504538	0.1919	0.6995343741	0.2194	18.6812342526	0	160.9110584793	1943.674	5492.5859119362	2856.9782988325	1096.0907936814	8.65913699832551E-08	3000.541617775
313	2.3320703766	0.5588266059	0.1638	0.5369058354	0.3595	16.8534222502	0	163.4456345398	1630.048	4999.8499977499	2746.3430230035	736.1819224044	1.29119583995895E-07	2655.5837399713
314	2.1328003894	0.5580549412	0.0241	0.6952556614	0.2974	18.6763827628	0	163.0820478073	1435.8	4508.7137855491	2635.7399340603	594.7624322764	1.29119583995895E-07	2331.0619897377
315	2.0167653956	0.5270759328	0.0211	0.5951578302	0.3963	18.4665944314	0	160.2577624115	1322.4	4019.7636746456	2522.5830016077	439.3290982804	1.83531672831468E-07	1932.0002587992
316	1.9262284375	0.4945415922	0.1039	0.3510528133	0.564	18.9001052412	0	156.2930210312	1255.8	3533.9071861044	2411.2444919585	134.0309674252	1.83531672831468E-07	1560.3284910557
317	1.7338167921	0.5147127486	0.0477	0.7485665746	0.2368	17.9406382686	0	160.8842723969	1373.306	3052.6218239409	2301.4397667547	213.7021725709	3.57734752445755E-07	1198.5094909929
318	1.4424700692	0.5602143276	0.1094	0.5132446362	0.4061	18.856401398	0	162.6743077881	1336.2	2578.4685377177	2236.6492796145	332.0274160058	3.57734752445755E-07	728.9890259805
319	1.6741247188	0.4545712892	0.3191	0.6475942783	0.2168	18.8763621694	0	158.4047066925	867.836	2116.246677493	1934.5800577903	94.0491068465	7.29746255378671E-07	322.0248437621
320	2.3753435998	0.8175404367	0.1273	0.4842919843	0.4465	18.4853372959	0.0257136364	150.0242345413	1219	4665.6725131539	4228.2679669103	229.403339294	2.54303611763304E-07	300.416377716
321	2.594256836	1.0586795371	0.0725	0.5575202156	0.4104	17.8641547355	0.0612869565	149.8131949814	1338.304	5157.3733624782	4612.8976793335	413.3245670931	1.42241374749649E-07	21.2132034356
322	3.4762277661	1.0940719093	0.0589	0.5124853894	0.4588	16.6806854452	0.0963916667	149.524097023	1513.572	5650.5309485039	5015.7477009914	501.5087646845	1.42241374749649E-07	321.7530108639
323	4.3509244841	1.2656503888	0.0352	0.2112354892	0.761	16.7505248483	0.13108	149.4346621933	1770.714	6144.7945449787	5433.0217190805	801.1388953559	1.20597705339986E-07	305
324	4.8343173752	1.6203219585	0.0444	0.5099413981	0.4683	19.1645287777	0.17202	151.8608335846	2069.262	6639.9171681581	5863.2520839548	1188.787992161	1.20597705339986E-07	100
325	4.8034945976	2.0067052618	0.0262	0.4075785582	0.5769	19.2542526768	0.174308	156.2263102005	2254.056	7135.7200057177	6302.2714159262	1386.0016884397	1.159141415695E-07	45
326	4.6423058985	2.2327515866	0.0322	0.4159950403	0.5652	17.6960950119	0.140552	159.2663062454	1837.646	7632.0704923369	6749.3425605758	935.5729898094	1.159141415695E-07	163.2482771731
327	4.8645312816	2.2591212169	0.0881	0.422853383	0.5263	17.4050677091	0.1429625	158.7524574768	1358.01	8128.8683099187	7203.3759446526	456.6767306279	1.35814554631382E-07	386.8462226777
328	4.9362218194	2.3712802633	0.3283	0.0388906599	0.603	17.7969321001	0.1690541667	155.2261112534	891.54	8626.0361696436	7663.1341499415	117.1615828355	1.35814554631382E-07	356.5459297201
329	5.2202465728	2.380679302	0.3573	0.1238110592	0.5435	15.3900939779	0.190075	153.0293766968	458.372	9123.5135775643	8127.6457230861	100.4191620073	2.18535107308869E-07	440.5110668303
330	5.3518983617	2.6258174109	0.2631	0.2116642959	0.5542	17.5576461358	0.2356125	153.4916407654	249.362	9621.2525172142	8596.1401221711	142.0779686307	2.18535107308869E-07	560.2008568362
331	5.7206221551	3.4875261061	0.0515	0.4092778071	0.5603	16.9602247674	0.3352833333	153.6307509979	553.614	10119.2143963847	9068.000055139	416.1405452283	3.09093576045959E-07	61.8465843843
332	5.9701497569	3.3734295892	0.0531	0.1737247861	0.7824	19.4924477986	0.3022416667	153.0765692154	1014.076	10617.3678470702	9542.7262875973	847.1976760562	3.09093576045959E-07	386.167062293
333	3.5761504569	1.5977265686	0.0081	0.2731122089	0.721	20.1479952951	0.0678227273	173.0334044617	915.39	9428.0697918503	3429.2309633502	377.2954488972	3.50963176640171E-08	3133.3568261531
334	3.7096927954	1.1870477304	0.0141	0.2225377827	0.7665	19.0451629434	0.059732	170.2157207153	1261.438	8928.5217141473	3264.4524808917	512.5215520395	3.53715925148261E-08	3521.0687298035
335	3.645520578	1.0193194445	0.0243	0.3920262376	0.5932	20.8695397416	0.059732	167.5594740509	1660.24	8429.0272273851	3163.008852343	681.1289422484	3.53715925148261E-08	3485.0322810557
336	3.5888414884	0.8925957785	0.0314	0.3569068759	0.6229	19.6561198939	0.059732	166.3666709732	2103.054	7929.596458837	2969.6169786691	1048.5803333424	3.03741165441045E-08	3508.8815881987
337	3.4127974521	0.7885754922	0.1236	0.6651920838	0.2876	20.0938606093	0.052672	165.6997859924	2590.552	7430.2422571542	2813.4142958335	1420.3778388844	3.03741165441045E-08	3516.9766845972
338	3.3260020333	0.535065548	0.2194	0.8315956183	0.1276	20.8601174447	0	161.7593641052	2546.728	6431.8348859404	2589.0925051068	1851.2840465124	4.40666336774937E-08	3723.8454586623
339	2.9324599402	0.5214005795	0.0811	0.5482363414	0.406	19.0581203659	0	166.2508382126	2065.924	5932.8323758556	2478.4319639643	1412.0929209452	8.65913699832551E-08	3707.1889620034
340	2.3501918675	0.5658506161	0.0357	0.8007881365	0.1921	18.7281857025	0	170.1953156891	1626.734	5434.0132498918	2369.4408623133	918.8138952015	8.65913699832551E-08	3362.6068756249
341	2.1278394586	0.5669661547	0.0341	0.6570038306	0.3313	18.8861189433	0	170.8752189285	1232.754	4935.4331116934	2258.3400983909	438.6357719189	1.29119583995895E-07	3032.1362106607
342	1.9864167792	0.5557131236	0.1406	0.2463531016	0.5528	19.871168646	0	168.4831282806	950.654	4437.1725231278	2148.7263669439	138.3626248758	1.29119583995895E-07	2633.9371670562
343	1.8854128467	0.5218062698	0.3794	0.2629942248	0.3318	14.4678199866	0	165.8362002625	824.688	3939.3527387123	2036.0869333111	63.6811469628	1.83531672831468E-07	2267.0741055378
344	1.8185167582	0.4840687898	0.4612	0.4443086948	0.2729	15.2694455603	0	160.6837812698	752.514	3442.1650163814	1923.6748685784	16.4029912608	1.83531672831468E-07	1847.0043313431
345	1.9761956924	0.425228178	0.4257	0.3885914713	0.3312	15.5688225047	0	155.8998533661	932.552	2945.9293949448	1812.4568960392	1.6547048131	3.57734752445755E-07	1416.4833214691
346	1.6605859811	0.4524887752	0.1437	0.4006324495	0.4928	17.0976301289	0	157.9557290024	1176.46	2451.2241839538	1750	85.9258336014	3.57734752445755E-07	1024.0239255018
347	1.609595782	0.4348394087	0.0602	0.6447662656	0.3336	16.5002373683	0	162.5748025742	796.936	1959.2090240707	1530.5554547288	175.7118606703	7.29746255378671E-07	633.2850858815
348	1.9010179984	0.8303678781	0.0571	0.8703998303	0.1222	18.1629959529	0	153.658704599	1207.654	4098.5973210356	3522.5345988365	396.4632493463	2.54303611763304E-07	58.5234995536
349	2.4520112953	0.8577726611	0.1226	0.830749943	0.1485	16.2498048913	0.028952	150.7922449265	1519.908	4596.5748117484	3912.010352747	658.9763300135	2.54303611763304E-07	172.4093964957
350	2.9994365221	0.9630627353	0.0708	0.7893887215	0.1957	16.9891083053	0.073032	150.2706005447	1786.84	5094.9484786404	4321.1948579068	850.4139207553	1.42241374749649E-07	355.1056180913
351	3.8861039682	1.0899859508	0.0831	0.4132402661	0.538	17.4112319222	0.134528	149.3146684723	1975.526	5593.6124284759	4746.8647547618	946.0656430741	1.42241374749649E-07	370
352	4.6649967756	1.3856442124	0.0887	0.3909799188	0.555	16.3493335983	0.213072	149.2021837479	2197.876	6092.4953836667	5184.4599525891	1193.8599128135	1.20597705339986E-07	125
353	5.6771044077	1.5871981509	0.059	0.3665249734	0.5961	17.0725045994	0.281116	150.1810397141	2443.448	6591.5476179726	5631.4851504732	1497.3111207282	1.20597705339986E-07	230
354	5.9688019187	1.7986691201	0.0443	0.2311394789	0.7348	17.3779521103	0.278156	151.6906522003	2206.792	7090.7333894316	6086.758168352	1374.4358329898	1.159141415695E-07	265.047165614
355	5.411510193	2.0844583948	0.0262	0.2267406038	0.753	19.0983556237	0.234076	154.8998802643	1708	7590.0263504154	6548.5590017957	879.486866755	1.159141415695E-07	238.7990787252
356	4.6643043562	2.4783191739	0.0762	0.4965791216	0.4562	19.2441818854	0.19235	156.6900080887	1206.792	8089.4066531483	7015.5986914874	393.4884830063	1.35814554631382E-07	10
357	4.3055085341	2.4053474259	0.4431	0.3846153846	0.2488	15.5718329744	0.1351083333	153.364004483	716.756	8588.8590627627	7486.8968872291	49.2186485866	1.35814554631382E-07	82.4621125124
358	4.3619828728	3.2431646581	0.0928	0.7260802469	0.2485	16.7458901431	0.1639409091	154.7205239883	478.742	10087.5418214746	8919.5641709671	306.2236648624	3.09093576045959E-07	0
359	4.9018082648	3.1002945819	0.0529	0.105268715	0.8474	19.0932423581	0.1514954545	153.3324286682	708.866	10587.1856505872	9401.7883937047	546.5515139582	3.09093576045959E-07	355.9845502266
360	3.3075303829	1.4425521728	0.1923	0.5806368772	0.3266	19.4038392935	0.05876	171.9289042099	985.37	8920.6782253369	2785.973797436	93.794805378	2.01855898174521E-08	3029.100526559
361	3.3126711763	1.223122143	0.0226	0.7999795375	0.1955	20.4685312251	0.05876	168.5867362839	1469.712	8420.7184966605	2668.2625433042	422.3074596786	2.01855898174521E-08	2985.0376882043
362	3.2562364489	1.0597809863	0.0256	0.5259646962	0.4619	21.7183839472	0.05876	167.0221639206	1968.8	7920.7638520537	2515.5764746873	905.1095831209	1.31813849156587E-08	3009.5265408366
363	2.8706389859	1.018910294	0.0418	0.8956766917	0.0999	21.6226811692	0.0517	170.5277892181	2469.6	7420.8153190873	2330.4130535165	1400.5255421841	1.31813849156587E-08	3018.960913957
364	2.6737777137	0.8447440554	0.0559	0.894976685	0.0991	20.4090804116	0.000048	169.5354757324	2799.012	6920.8742222352	2212.2443355109	1896.3137695665	2.16133541792039E-08	3105.6802797455
365	2.8755890988	0.6660442773	0.1047	0.5032913731	0.4301	19.9699828129	0	165.023678566	2401.156	6420.9422984481	2100.9759636893	1856.4661465054	2.16133541792039E-08	3246.0784032429
366	2.6787214596	0.5925811989	0.0137	0.4376964412	0.5546	18.3492389761	0	167.712310054	1919.724	5921.0218712651	1990.3831289478	1359.0568640646	5.5343089292709E-08	3410.516823005
367	2.4806271512	0.525723804	0.0238	0.4889366933	0.4989	18.7277858604	0	169.5517183823	1430.928	5421.1161212429	1881.3426056941	861.7271576329	5.5343089292709E-08	3581.8221619729
368	2.2506390958	0.511581749	0.028	0.4755144033	0.5098	17.4102777567	0	170.611660759	948.174	4921.2295211664	1770.5366418123	364.5198692501	0.000000118	3338.057069614
369	2.0346769027	0.5101860684	0.3265	0.5325416762	0.2047	18.4762040247	0	169.4707638719	533.898989899	4421.3685664057	1660.609827744	14.060095049	0.000000118	2965.033726621
370	2.3538701076	0.5568924653	0.0536	0.3570658037	0.596	17.1995619246	0	150.960536554	542.81	3581.689545452	2817.4900177286	186.7254842278	5.92761777418798E-07	375
371	2.2532819404	0.7292891144	0.0803	0.642492117	0.3288	17.8130506288	0	150.93682883	861.058	4081.4825737715	3213.6777996557	599.4462197346	3.82303602610277E-07	125
372	3.0384904525	0.6937426611	0.0724	0.3662138853	0.5879	17.5355951228	0.028952	149.8709364319	1288.476	4581.3207702583	3631.4907407289	1037.3705321501	3.82303602610277E-07	622.4347355346
373	3.4737237148	0.8245996513	0.0751	0.7505676289	0.2307	16.0796597465	0.073032	150.100120697	1770.274	5081.1908053133	4066.7708319993	1302.7777319742	1.84135074083367E-07	785.8275892332
374	4.2229311644	1.0681619119	0.1081	0.520910416	0.4273	16.3842009061	0.15288	149.0492719269	2247.058	5581.0841240748	4513.715210334	1422.1410538276	1.84135074083367E-07	398.8107320522
375	4.8983544937	1.4287878994	0.2355	0.3026814912	0.5331	15.1852194128	0.259364	148.7625315674	2607.358	6080.9949843755	4970.7771022246	1610.4984603754	1.07170175738056E-07	97.0824391947
376	6.4253081121	1.4302470354	0.1156	0.1432609679	0.7577	18.4567218075	0.330776	149.09590298	2656.51	6580.9193886569	5435.4047687362	1816.3909967398	1.07170175738056E-07	595.3360395609
377	6.8942915259	1.5383309217	0.0683	0.2175593002	0.729	17.7867260464	0.327816	149.9641363052	2185.4	7080.8544682122	5905.8128145074	1471.7214898733	9.44457870653704E-08	763.6916917186
378	6.2957488123	1.7537384372	0.0963	0.3801040168	0.5602	16.5325750967	0.284536	151.6786286331	1686	7580.7981110171	6380.7229214251	1003.6252354614	9.44457870653704E-08	689.383782809
379	5.4393645713	1.9745040476	0.1701	0.1348631734	0.705	17.6245653239	0.2147666667	152.9233931931	1184.4	8080.7487276861	6859.2000262421	537.6875770196	1.49718664778009E-07	498.1967482832
380	4.5435783975	1.9565050308	0.492	0.6509477577	0.151	15.202696477	0.1038458333	151.9702078262	693.684	8580.7050992328	7340.54664177	97.869113611	1.49718664778009E-07	559.8660554097
381	3.6351924589	2.413656697	0.3907	0.7625954198	0.1244	14.4023634991	0.0079227273	155.8527512833	300.902	9580.6315031944	8309.8510816982	58.1529531766	3.45811431120184E-07	323.882694814
382	4.2721520993	2.6712813592	0.0909	0.8349675003	0.1498	18.8965366755	0.0303190476	156.1548201355	440.262	10080.6001805448	8797.0804816143	212.5624261799	6.09342026001276E-07	54.083269132
383	4.7556115391	2.8210338669	0.2948	0.1860351563	0.5001	18.2861620511	0.0439047619	155.2312852539	245.996	10580.5718181958	9285.6677196635	115.4994365938	6.09342026001276E-07	178.0449381476
384	3.0721706459	1.5902399113	0.0677	0.9650555193	0.0321	20.2357158831	0.01742	170.1278656906	908.4	8940.8332944978	2314.7462063907	184.1391562752	2.01855898174521E-08	2537.8041689618
385	3.0539578677	1.366566785	0.0277	0.6036202818	0.3854	21.1410668222	0.01742	167.3338929504	1409	8442.0672823663	2175.9193459317	584.0816454678	2.01855898174521E-08	2485.0452712174
386	2.8169355965	1.2636737895	0.0307	0.7174249458	0.2739	18.8274249958	0.01742	169.0442317184	1908.2	7943.4564265186	2076.3489591107	1015.0589421277	1.31813849156587E-08	2510.4282503191
387	2.6585626134	1.1432169105	0.0403	0.8432843597	0.1504	18.2093669164	0.016604	169.5421602951	2409	7445.0319005361	1855.7006762945	1474.4155310431	1.31813849156587E-08	2521.7305565821
388	2.6053382915	0.9591936307	0.077	0.5381092574	0.4236	19.9181073552	0.000048	168.2869909409	2700.174	6946.833811169	1725.1449214486	1941.8268849352	2.16133541792039E-08	2623.0230650911
389	2.5845945365	0.8012652445	0.0327	0.0495295212	0.9192	15.8507331814	0	166.9708797348	2267.4	6448.9146373634	1614.0786845752	1803.2049284803	2.16133541792039E-08	2776.1529136559
390	2.6492377078	0.6592013977	0.0328	0.1480562448	0.824	16.9528961734	0	165.4945944794	1768.242	5951.344385935	1502.5395169512	1305.9740288872	5.5343089292709E-08	2938.9666551358
391	2.5023704753	0.5787897935	0.0715	0.8749596123	0.1161	16.8805087499	0	166.5539478027	1282.552	5454.21855081	1393.4220466176	809.0021544359	5.5343089292709E-08	3105.4146261007
392	2.3706095915	0.5071158353	0.0451	0.6316891821	0.3517	20.7168671015	0	168.9455945511	800.222	4957.6708240867	1283.1991271818	312.2356851987	0.000000118	3290.2317547553
393	2.1654798914	0.4871865756	0.1839	0.5302989856	0.3519	16.1581401326	0	167.1612801483	310.34	4461.8942165856	1173.0515760187	4.4503629056	0.000000118	2994.1359354579
394	2.2423480195	0.6360362095	0.1264	0.6133284511	0.3168	18.0613777312	0.0176391304	152.1439342239	203.196	3631.5974446516	2518.4767221477	416.5372168325	5.92761777418798E-07	93.4077084613
395	2.3286633812	0.7738672464	0.0803	0.8977927585	0.094	18.1498229075	0.037232	151.6535791245	658.464	4125.3484701295	2949.3431472109	743.7800730725	3.82303602610277E-07	85
396	2.8246241961	0.8946856024	0.1084	0.9194706146	0.0718	17.5526115688	0.092148	153.2044601746	1157.2	4620.4437016373	3396.1191086297	1103.976028804	3.82303602610277E-07	175.8550539507
397	3.5288544292	1.0141092967	0.0858	0.9820608182	0.0164	17.1662837521	0.165092	150.350070137	1659	5116.4929395046	3855.9856068196	1470.0979977967	1.84135074083367E-07	343.4020966739
398	4.816060087	1.1315995639	0.1976	0.5538384845	0.358	15.5851126202	0.271444	148.5933851868	2156.4	5613.2432692696	4324.7687799465	1789.564126925	1.84135074083367E-07	430
399	5.5940027616	1.5915788133	0.0701	0.5530702226	0.4156	17.1904823212	0.407852	148.9251577301	2659.77	6110.5237091431	4799.8567686963	2044.7841615758	1.07170175738056E-07	65
400	7.4472150888	1.5979934429	0.0484	0.3168348045	0.6501	16.5340557571	0.494016	149.0140527557	2790.174	6608.2145848936	5279.5478026058	2068.7697477795	1.07170175738056E-07	565
401	8.5532253489	1.5554499395	0.0456	0.1999161777	0.7636	18.0992286583	0.503472	149.7460574905	2304.8	7106.2296613605	5762.6925130533	1611.0940114977	9.44457870653704E-08	1062.6499894133
402	8.0453001992	1.7215557794	0.0977	0.6467915327	0.3187	17.9448041792	0.471292	151.7344932098	1812.814	7604.505243604	6248.4898175479	1130.7175993	9.44457870653704E-08	1120.6471344719
403	6.9910554679	1.9641040197	0.0983	0.8941528903	0.0954	16.4505650279	0.4120625	154.2866342407	1356.314	8102.9932740932	6736.3658600168	658.7488707031	1.49718664778009E-07	994.0824915469
404	5.7806188767	1.9142559613	0.281	0.687857877	0.2126	17.9154247216	0.2690666667	153.1919725082	963.936	8601.6568171487	7225.899597974	197.8131511245	1.49718664778009E-07	1039.3507588875
405	5.1710653535	1.9301765533	0.3911	0.1327014218	0.4575	14.5469161915	0.1574333333	153.9412894501	733.454	9100.4670209831	7716.7755571871	72.6604902675	3.45811431120184E-07	901.8037480516
406	4.6307074336	2.2138854708	0.3082	0.139287367	0.558	13.547498838	0.1199681818	154.4511902954	739.298	9599.4010229806	8208.7529503573	74.0112785824	3.45811431120184E-07	740.0168916991
407	5.1315559879	2.460139832	0.3594	0.2496036639	0.426	11.1409891117	0.1152714286	155.2430405228	461.448	10098.4404736573	8701.6449594315	0.1696120532	6.09342026001276E-07	436.0332556125
408	3.1036298851	1.9356571975	0.0612	0.7860266667	0.2006	17.068094707	0	171.1252416885	664.608	9485.172639441	2122.1039088603	173.8791050494	9.00654015199795E-08	2229.4506049698
409	2.9901707654	1.749075998	0.0361	0.7887747692	0.2036	17.0067431912	0	167.917458786	1081.602	8988.7985849056	1855.9700967419	538.1269887146	4.81838269813807E-08	2050.7193859717
410	2.8709320073	1.5756311349	0.0492	0.5029448885	0.4726	16.8837373081	0	167.1649518677	1530.612	8492.849933915	1686.8980407837	871.8926581859	4.81838269813807E-08	1985.0566742539
411	2.6661776062	1.445682089	0.032	0.7224173554	0.2687	17.7688949285	0	168.2056877777	2018.452	7997.4058293924	1622.7831031903	1270.8125975374	2.45914199291257E-08	2011.7778207347
412	2.5170775986	1.3278343631	0.1116	0.455580072	0.4688	16.6933163293	0	169.3874413422	2519.2	7502.5662276317	1397.5424859374	1694.0965315385	2.45914199291257E-08	2025.8640132052
413	2.3647089206	1.191048157	0.0922	0.5548401421	0.401	18.4010671036	0	170.8588127472	2647.878	7008.4591744548	1238.2447254077	2059.5271319861	1.61172420907663E-08	2144.4113411377
414	2.4166583314	0.973668299	0.0302	0.3804908229	0.6008	16.5831846433	0	168.5423927414	2159.6	6515.2513382064	1125.877435603	1750.9779951424	1.61172420907663E-08	2309.0311821195
415	2.4927290986	0.7844528758	0.121	0.4336746303	0.4978	18.699616501	0	165.876924617	1660	6023.1636205569	1015.2462755411	1253.3918307851	3.56651435403098E-08	2478.4117898364
416	2.3889005053	0.6806466929	0.2484	0.8948349308	0.079	19.4719017667	0	166.0910158371	1160.8	5532.4949164007	905.1657306814	755.9097419021	3.56651435403098E-08	2636.8778887161
417	2.2756106636	0.5868851245	0.0944	0.9028268551	0.088	20.5954846257	0	167.8712653198	659.44	5043.6593858031	795.6286822381	258.7713837778	9.95718013952773E-08	2840.8845453485
418	2.4629329483	0.63740481	0.3077	0.1604411765	0.5709	18.3055758084	0.0629333333	147.9958402252	377.548	3748.1328685093	2278.9526103015	128.6900505501	5.60787021064475E-07	15
419	2.7006357925	0.7667692829	0.1735	0.5055051422	0.4087	18.8374554957	0.12142	150.3739714859	738.57	4228.2975297394	2743.8339964364	440.4693144195	4.02442704345137E-07	233.3452377916
420	3.5512366856	0.881914337	0.0929	0.7716900011	0.2071	18.3629566437	0.216336	149.3398552994	1214.278	4712.5895216961	3219.2584549862	779.0514374849	4.02442704345137E-07	246.2214450449
421	4.0185551926	1.2065630648	0.1355	0.9599768652	0.0346	17.7160769408	0.32928	149.4227510345	1715.4	5199.8557672305	3701.1653570193	1192.8089624006	2.07096303586685E-07	63.2455532034
422	5.6355562529	1.3468765267	0.2332	0.5920709442	0.3128	15.2954640137	0.465932	148.2364047379	2212.8	5689.3321224903	4187.3171601874	1652.3549984293	2.07096303586685E-07	236.0084744241
423	6.6288252423	1.8422434886	0.0896	0.7163884007	0.2582	16.3669216193	0.607852	148.889503299	2716.2	6180.4935078034	4676.39016764	2130.0246775626	9.90555065964942E-08	30.4138126515
424	8.76033289	1.8442150248	0.0981	0.4247699301	0.5188	15.7297760071	0.693068	148.9586777481	2906.63	6672.9678554598	5167.5550311535	2229.5066457497	9.90555065964942E-08	530.0235843809
425	9.6073171508	1.8515443726	0.1044	0.8856632425	0.1024	17.3399554291	0.700956	151.0111170288	2476.512	7166.4844938087	5660.2672198404	1771.3737910384	6.71765070514551E-08	1028.1172112167
426	9.800154661	1.8033774704	0.1383	0.9136590461	0.0744	16.1555253873	0.668776	153.4993130692	2058.184	7660.8419902776	6154.1551004179	1307.5100379496	6.71765070514551E-08	1527.0969189937
427	8.9292534795	1.9331301719	0.123	0.8389965792	0.1412	16.1053455	0.593064	155.1153233017	1672.882	8155.8874440492	6648.9566850747	853.1295292808	0.000000137	1492.7156460626
428	7.3871160122	1.8527649342	0.0408	0.4937447873	0.4856	17.5756792159	0.424344	153.7755727753	1380.062	8651.5027596366	7144.4821365863	456.4816871229	0.000000137	1526.8349616118
429	6.8807753864	1.7463853113	0.231	0.0564406008	0.6219	17.8571471612	0.291088	153.2961679855	1233.4	9147.5953124305	7640.5906185321	236.4448308853	4.03688880706534E-07	1388.614417324
430	5.9847774995	2.1142413853	0.2072	0.0406019307	0.6758	15.262873336	0.2575043478	154.5022439972	1124.992	9644.0914553938	8137.1754927616	185.1800642455	4.03688880706534E-07	1109.4705944729
431	7.0669770593	2.2628818189	0.4101	0.0014474773	0.4829	13.0902709077	0.2592727273	154.1582866745	758.164	10140.9319098395	8634.1545619707	6.3444563237	7.77393055293169E-07	721.5608082483
432	2.8683947077	2.6707804567	0.1276	0.4298221614	0.4168	17.4795612111	0	170.2066527771	282.132	9853.1226014904	2503.7821390848	125.3456571005	1.46790744119176E-07	1333.3885405237
433	3.1305154636	2.2937425088	0.2168	0.4712691195	0.3837	18.33296818	0	169.1124672806	545.716	9886.0520431566	2125.0941155629	88.3414907782	9.00654015199795E-08	1832.4641879175
434	2.9605313148	2.1971865826	0.0378	0.7507325241	0.2382	16.508607937	0	170.0683815811	909.142	9556.5945817535	1746.5537495308	398.8209524572	9.00654015199795E-08	1798.7356670729
435	2.8129584152	2.052936579	0.0286	0.6009882644	0.3876	18.6954338635	0	167.6313390228	1331.782	9064.132611563	1424.1927538083	790.5805796924	4.81838269813807E-08	1571.7665221018
436	2.7005186545	1.8716161062	0.0325	0.5256847545	0.4589	16.0378490564	0	167.032753479	1771.438	8572.5433798844	1204.8443882925	1208.0086725727	4.81838269813807E-08	1485.0757556435
437	2.5358009703	1.714529089	0.0295	0.7922720247	0.2016	17.7803173838	0	167.952682489	2169.212	8081.9861420322	1124.0217969417	1575.9747164159	2.45914199291257E-08	1514.0178334485
438	2.3737430736	1.5797257338	0.1078	0.5897407116	0.3655	20.5339715247	0	169.4140972168	2565.204	7592.6609301351	960.6508210583	1961.1413479875	2.45914199291257E-08	1532.6855515728
439	2.2453047755	1.4258273208	0.0765	0.3979120879	0.5479	18.8992250178	0	171.2822692215	2667.67	7104.8223060116	751.8643494674	2150.3981656368	1.61172420907663E-08	1664.9399388567
440	2.2818138096	1.1793115432	0.0397	0.6251171509	0.36	19.5424327332	0	169.4698428528	2203	6618.7989847102	638.3768479511	1699.2497367143	1.61172420907663E-08	1829.3783096998
441	2.3589301323	0.9530361094	0.0975	0.7238781163	0.2492	18.9641318992	0	166.9152711731	1703.4	6135.022412347	527.6836173314	1201.9481194329	3.56651435403098E-08	2002.3611062943
442	2.232441827	0.8221871674	0.1263	0.7855099004	0.1874	18.8175234965	0	167.1085997803	1204.488	5654.0693310217	417.7319714841	704.7330728762	3.56651435403098E-08	2173.8502708328
443	2.0835828921	0.7207165249	0.0209	0.333125649	0.6422	21.6138344215	0	169.9928344849	719.918	5176.7267650515	308.058436015	209.9448789987	9.95718013952773E-08	2404.007071537
444	1.5604631516	0.5390957493	0.0597	0.3419788665	0.6165	18.9737312202	0.0215681818	166.0769887314	305.426	2146.7417171146	219.1460700081	267.2618944209	9.30428454482072E-07	55.9016994375
445	1.8864942327	0.48471179	0.0342	0.3685027956	0.6099	20.2441188996	0.1230652174	167.0443232224	457.584	1854.3192821087	480.8326112069	383.0033111044	1.2204244376034E-06	65
446	2.0330814263	0.4884484384	0.0138	0.3209288177	0.6697	22.2116568896	0.2198565217	166.4789697357	758.608	1663.8810053607	883.3600624887	337.3843849963	1.2204244376034E-06	55
447	2.1805113803	0.433805515	0.1446	0.236385398	0.638	20.4979565806	0.2198565217	161.8066097763	631.498	1611.9863522996	731.8640584152	463.8413029827	1.1252365550913E-06	221.4158982548
448	2.4941039393	0.3955616883	0.1277	0.3310417152	0.5741	20.3077565026	0.2106958333	153.9175857819	371.65	1711.2860660918	327.1849629797	303.2431148177	1.1252365550913E-06	55
449	2.1466818443	0.4505123115	0.1766	0.2368775236	0.6237	17.6225863463	0.183288	151.8262304276	461.668	1938.6851214161	26.9258240357	106.643091011	8.06880763795861E-07	11.1803398875
450	2.2491156122	0.4093166767	0.1505	0.2738609113	0.6056	18.5185303411	0.089048	147.8279992157	869.682	2255.7703783852	332.4154027719	62.2334559859	8.06880763795861E-07	95
451	1.7935464774	0.4965365881	0.0502	0.5843075303	0.3947	19.4650822805	0	151.1091374252	873.816	2630.3041649209	716.0481827363	259.5002559003	6.21536098186709E-07	15
452	1.8971280811	0.5261464505	0.1349	0.6120971509	0.3322	19.5297851367	0.000004	152.733007579	571.26	3041.1346566701	1163.4539097016	172.6574171229	6.21536098186709E-07	214.7091055358
453	2.3687526486	0.4807364756	0.1907	0.5344394168	0.3704	18.1013018271	0.017776	147.7712930176	628.246	3475.4136444458	1639.7027169582	153.1020046761	5.60787021064475E-07	595.0210080325
454	3.2033693722	0.6656989909	0.3532	0.3032581454	0.417	16.5930221443	0.164404	146.3508864487	1055.3	4386.1714512773	2618.8976688676	148.4182278691	4.02442704345137E-07	598.5398900658
455	4.0650150821	0.8090335944	0.223	0.6847997893	0.2393	16.3919247043	0.276692	147.0732552612	1421.22	4854.7399518409	3113.4586876977	577.304075336	4.02442704345137E-07	573.1491952363
456	4.5066148926	1.1458406587	0.2437	0.3644338118	0.4782	16.7102054371	0.39588	147.3713019989	1856.594	5329.0243009392	3609.518665972	1067.7223774647	2.07096303586685E-07	295.6771888395
457	5.6796854145	1.5126311679	0.0872	0.3429009641	0.5998	16.3486388338	0.53638	148.2240744888	2330.854	5807.6242991433	4106.5344269834	1564.4073210131	2.07096303586685E-07	70.7106781187
458	6.8268441463	1.9789685653	0.1689	0.6043797377	0.3288	14.8048694066	0.676648	148.9175462982	2833.4	6289.5548332136	4604.1964554089	2062.7193574451	9.90555065964942E-08	0
459	8.5696025105	1.9529514839	0.0891	0.3912613898	0.5545	15.4820125612	0.721996	149.0883355026	3123.094	6774.1051069496	5102.3156507609	2360.3196045208	9.90555065964942E-08	467.1723450719
460	9.4041815283	1.9586474452	0.1059	0.8446482496	0.1389	15.7126118948	0.729164	151.208576738	2763.736	7260.7506498984	5600.7700363432	1967.2018734053	6.71765070514551E-08	966.0486530191
461	10.1908423922	1.920488452	0.0711	0.8831951771	0.1085	16.8347528913	0.73074	153.0428613159	2378.814	7749.0967215541	6099.4774366334	1534.1030483281	6.71765070514551E-08	1465.6909633344
462	10.8932271948	1.7588217051	0.0632	0.6243595218	0.3519	18.082325713	0.69118	154.0979129959	2068.504	8238.840937899	6597.9637010217	1124.0765428798	0.000000137	1964.2110375415
463	9.1168663128	1.8215610425	0.0344	0.497928749	0.4848	19.6734863572	0.55814	153.848373201	1848.718	8729.7479917808	7096.345890668	682.5141567793	0.000000137	1891.5602025841
464	8.2277877141	1.9959876365	0.0431	0.3115268053	0.6588	20.5058327435	0.464876	154.6051196747	1725.876	9221.6321765727	7594.9407502626	218.3476933387	4.03688880706534E-07	1431.0835055999
465	10.5503417812	4.1541859501	0.1184	0.4529440154	0.4534	20.2510912188	0.64151	156.2387095047	414.782	11196.361015973	9590.7833360993	149.9679325356	8.73055040417379E-07	225.2221125911
466	11.6972315654	4.9766606292	0.0479	0.5788257536	0.401	20.2097340494	0.7121444444	156.5662864426	348.592	11691.3857176983	10090.0012388503	315.2612775043	8.73055040417379E-07	135.0925608611
467	9.6902931098	6.7258495402	0.1966	0.9650704941	0.0275	21.4051336005	0.7068733333	159.1757432724	685.094	12186.8166475089	10589.2929414574	264.5657383174	0.000000572	45
468	2.6017855465	2.5127048733	0.1238	0.4380430424	0.4204	19.1607808772	0	173.6868045624	773.8	9353.5568101124	2183.6723655347	119.5442158342	2.00719452104455E-07	1350.5924625882
469	2.7573697019	2.2429478638	0.0114	0.8091240138	0.1887	22.1850136354	0	174.0381845215	918.242	9388.2386526973	1800.2013776242	325.9784640922	1.58633568391964E-07	1803.3441158026
470	2.6167716327	2.5585910732	0.0086	0.7336090377	0.2641	21.6383067861	0	174.0418181992	1248.846	9449.28701014	1414.929326857	592.5214532236	1.58633568391964E-07	1414.3726524506
471	2.5409807852	2.5322824768	0.0712	0.6794788975	0.2977	19.0995400254	0	171.0642246582	1528.652	9166.1605920909	1039.4469683442	878.8013300424	1.15337721451065E-07	1111.5079846767
472	2.5304446063	2.2656008006	0.0697	0.6679565731	0.3089	18.5566690858	0	168.7883122498	1737.944	8680.3513753765	737.987127259	1221.6507646329	1.15337721451065E-07	985.1142065771
473	2.3317766909	2.1144564119	0.1069	0.4749859472	0.467	18.670904589	0.000532	170.148000946	1924.486	8196.2491421381	625.3199181219	1544.797872272	6.72374870912456E-08	1018.4547118061
474	2.1861877387	1.9604091504	0.0252	0.3601764465	0.6237	19.3328257761	0.000532	171.9499281921	2216.398	7714.1752637596	531.6483800408	1891.4973796076	6.72374870912456E-08	1044.1503723123
475	2.1734803911	1.6605012106	0.0351	0.3944264691	0.5802	18.8501150141	0.000532	170.4675107727	2530.456	7234.535230407	279.5084971875	2100.5658806894	2.74457672936724E-08	1199.6353612661
476	2.298063116	1.3409185915	0.0602	0.6168224299	0.3567	18.6107913743	0.000532	167.2904990204	2323.35	6757.8472903729	151.8222645069	1675.6110485904	2.74457672936724E-08	1361.0749428301
477	2.2416979348	1.1552370675	0.0839	0.5774229075	0.3837	18.4902020711	0.000532	167.1378342499	1840.18	6284.7832102627	40.3112887415	1179.1014049301	2.14712013509311E-08	1524.3359209833
478	2.0374556535	1.0481253424	0.0459	0.3931378798	0.5713	20.6057560315	0	170.1135280548	1401.152	5816.2272995474	66.7083203206	687.8180239213	2.14712013509311E-08	1723.5501153143
479	2.0603234893	0.8413196708	0.1217	0.4947478992	0.4329	19.0251975073	0	168.3174247726	1025.11	5353.363428724	175.8550539507	239.3279043527	0.000000055	1971.1037517087
480	1.9103365691	0.7332649155	0.1402	0.4618022706	0.4551	17.9695032096	0	170.548346283	718.298	4897.8056310964	286.3564212655	85.6921568375	0.000000055	2272.5591301438
481	1.1327020192	0.8337349052	0.2323	0.1890311804	0.5826	18.7645252287	0	173.4620877869	915.254	2852.805636562	705.6380091803	108.651740935	5.10785543216918E-07	91.9238815543
482	1.198235175	0.7067672216	0.0309	0.3632236095	0.6171	22.6131232032	0.02838	170.2788140213	802.2	2543.3245958784	696.3117118073	559.4159975321	5.10785543216918E-07	234.3074902772
483	1.4639440251	0.6583739196	0.0458	0.5268287571	0.4515	19.5248336328	0.15934	166.0877300323	912.194	2301.8470844085	898.0116925742	836.5570702686	6.13623199098844E-07	125
484	1.5790446742	0.6629717749	0.0754	0.2535150335	0.6902	19.521780139	0.255228	165.7028830826	1132.562	2151.3948963405	1187.9393923934	820.9644154197	6.13623199098844E-07	150
485	1.6728710773	0.6022882823	0.0101	0.1941610264	0.7977	21.6954915083	0.255228	160.6114730087	1026.682	2111.5160430364	1029.235152917	917.8203900563	5.30183641334753E-07	205
486	1.9584091524	0.517347507	0.0542	0.2716219074	0.6889	20.5519912278	0.255228	153.7845534805	865.748	2188.2641522449	668.4309986827	687.5595639658	5.30183641334753E-07	295
487	1.5680136508	0.6578938508	0.0908	0.3275406951	0.6114	19.8457866288	0.226848	158.1213289749	897.266	2370.3375287077	371.0121291818	529.0173941769	3.90674762741666E-07	55
488	1.4138880043	0.6541022255	0.0439	0.5300700764	0.4493	18.2916946339	0.095888	158.3754750427	1162.016	2636.0007587252	80	446.0389126461	3.90674762741666E-07	25
489	1.4179845516	0.6203067651	0.1314	0.7363573567	0.229	18.723132164	0	155.2382336563	1241.162	2962.8533544541	577.1698190308	600.688909645	3.56339571095216E-07	80
490	1.5229905878	0.6324108659	0.0791	0.5703116516	0.3957	17.3757219599	0.000004	156.8943636032	1061.672	3332.9416436536	1076.1621625016	595.0281657402	3.56339571095216E-07	383.2753579347
491	1.955247644	0.5652528854	0.0416	0.1921953255	0.7742	18.5912425212	0.017776	154.9553680038	1095.834	3733.4300582708	1575.793450932	553.8801934287	4.11292675791608E-07	870.6606686879
492	2.5718353517	0.5486625774	0.044	0.2615481303	0.705	19.0048681019	0.063524	149.0449564423	1305.398	4155.5384729298	2075.6023222188	380.1319903459	4.11292675791608E-07	980.6248008285
493	4.4983564396	0.7549639319	0.4148	0.130055788	0.499	14.3202332586	0.341412	146.2883039749	1762.3	5042.6679446499	3075.4064771994	737.937007847	4.09431894426825E-07	957.1833680126
494	5.4925374518	1.0278142213	0.1144	0.5938346883	0.3597	15.7203107712	0.490276	147.274295192	2130.118	5500.7726729979	3575.3496332527	1163.2601142616	3.14566131537684E-07	777.8174593052
495	6.8930231232	1.3996924098	0.083	0.8747001091	0.1149	18.294661161	0.645432	148.9578347198	2538.198	5965.6097760413	4075.3067369218	1631.1464231895	3.14566131537684E-07	527.8730908088
496	7.5928760975	2.1016514339	0.1884	0.9374075899	0.0508	17.0143331299	0.7857	149.5528817596	2976.194	6435.7206278707	4575.2732158856	2113.7900579374	1.86305154868454E-07	30
497	9.3047293948	2.0924511474	0.1539	0.7884410826	0.179	15.5291902492	0.8129	149.7830332245	3345.846	6910.0289434994	5075.246299442	2505.7794141441	1.86305154868454E-07	433.5031718454
498	10.2317195207	2.1361153666	0.1599	0.943459112	0.0475	16.0380034318	0.825316	151.3839346344	3087.37	7387.7263078704	5575.2242107381	2208.4390797578	0.000000095	931.624924527
499	11.8736212214	2.0099222199	0.0443	0.2944438631	0.6743	17.6832625655	0.837216	150.9244072815	2778.658	7868.195472915	6075.2057578324	1752.6001396841	0.000000095	1430.471950092
500	12.7120193763	1.9135260062	0.0246	0.1195407013	0.8588	19.2731261466	0.823	152.4050680527	2498.722	8350.9580288731	6575.19011132	1267.5559092967	1.22851761227109E-07	1929.0541723861
501	11.0524667037	2.0945336872	0.0194	0.1196206404	0.8633	19.3849154415	0.72996	152.3306675018	2348.8	8835.6380641129	7075.1766762393	780.7598806807	1.22851761227109E-07	1767.5194482664
502	10.1874812495	2.4056731495	0.0329	0.1262537483	0.845	19.3517759022	0.6638	153.055580545	2157.286	9321.9364940982	7575.1650147043	303.2632861584	3.43900164852697E-07	1272.4484272457
503	8.8883067718	3.0986160053	0.2716	0.0191630266	0.6961	16.3345801364	0.6604583333	153.3501787247	1785.884	9809.6126325151	8075.1547972779	9.3167211083	3.43900164852697E-07	783.6612788699
504	8.8131387003	4.5414384755	0.2456	0.754784035	0.1794	18.5475502661	0.6652583333	156.2588587311	1100.822	10788.3501982463	9075.1377400015	109.5783717645	6.48641657204551E-07	5
505	11.1169871957	4.5439610122	0.1473	0.7160783394	0.2421	15.730368581	0.742925	156.4926214706	881.608	11279.1178733091	9575.1305474129	488.8832974967	7.03614756497554E-07	427.2001872659
506	11.4498215388	5.2996009611	0.1341	0.932209262	0.0587	17.0505467309	0.7575826087	157.3499675842	832.12	11770.6626831288	10075.124068715	769.5134686699	7.03614756497554E-07	344.8187929913
507	9.7401296303	7.0781205695	0.0545	0.9300898995	0.0661	20.9654338157	0.7478368421	158.5152288635	1021.188	12262.8911762276	10575.1182026491	619.1641996088	4.45422219949583E-07	132.3820229487
508	2.4045596064	2.4767907718	0.1092	0.3678200692	0.5481	19.5212920104	0	172.3645918289	1246.244	8955.1116687622	1096.6426035861	222.722330784	1.58633568391964E-07	1093.2634632146
509	2.4213212141	2.7426587623	0.037	0.3528556594	0.6232	17.9307053626	0.0104954545	169.4533784897	1168	9046.7687601707	709.9647878592	532.4182682473	1.15337721451065E-07	707.4249076757
510	2.4449129037	2.8129866373	0.0831	0.5277108434	0.4312	19.7079280105	0.04885	168.7413896851	1262.28	8815.2424810665	332.3401871577	848.6443045877	1.15337721451065E-07	485.2319033205
511	2.413093307	2.6423961671	0.0654	0.7459559223	0.234	21.8679658192	0.084648	169.3893902329	1510.232	8338.9747571269	126.5898890117	1187.8786198585	6.72374870912456E-08	530.2122216622
512	2.3183973565	2.4163699976	0.0426	0.6712328767	0.312	20.7179438069	0.084648	170.5630885208	1849.78	7865.6531833027	63.2455532034	1566.1408263457	6.72374870912456E-08	567.3182528352
513	2.3942704278	2.0002318182	0.1192	0.8671264368	0.1156	17.5849451455	0.084648	168.0442012024	2254.954	7395.8434272232	151.1621645783	1949.1248135911	2.74457672936724E-08	739.3409227143
514	2.4649671666	1.6193120645	0.1789	0.890390939	0.09	17.3208393436	0.075412	165.6034464355	2460.888	6930.2597353923	332.4154027719	1773.8694211607	2.74457672936724E-08	919.4155752433
515	2.2516281351	1.4314604722	0.0581	0.4559932052	0.5124	18.319262221	0.037752	167.3093626816	2103.722	6469.814525935	443.2268042436	1314.9620584298	2.14712013509311E-08	1058.4894897919
516	1.9777222514	1.2770615829	0.0605	0.2343799894	0.7193	19.7453504643	0	170.8979747467	1732.254	6015.6878243473	554.2788107081	900.8808457889	2.14712013509311E-08	1286.1765042171
517	2.1605734719	0.9593801587	0.1967	0.247603635	0.6044	17.1732460667	0	166.3150566635	1409.882	5569.4254640852	663.3626459185	625.621769002	0.000000055	1569.1478579153
518	1.990419382	0.8415789586	0.1471	0.6051119709	0.3368	18.4522949677	0	167.7040928787	1076.622	5133.0789980284	773.6924453554	538.2192122732	0.000000055	1791.5147222393
519	1.7956827556	0.8161375107	0.082	0.3979302832	0.5527	21.0958290848	0	170.4458929626	888.932	4709.4054826485	883.5298523536	474.0519910864	1.36453703377593E-07	1692.704935894
520	1.5155792987	0.8735428571	0.0575	0.1955437666	0.7582	19.114436754	0	171.0337510956	946.75	4302.1506249782	995.3014618697	410.8714876833	1.36453703377593E-07	1245.0903581668
521	1.3801419308	0.886172295	0.0416	0.1621452421	0.803	21.3897568013	0	172.6863707764	1217.832	3916.4397097364	1108.3884698065	346.5795620175	2.98050809433711E-07	828.024758084
522	1.223643788	0.9113717385	0.1007	0.224952741	0.697	18.2964468292	0	171.3833151108	1518.13	3559.2836357897	1219.149293565	280.7346581385	2.98050809433711E-07	396.547601178
523	1.2100516308	0.8734109572	0.0585	0.3693043016	0.5938	19.8248932225	0	171.51160784	1382.102	3240.1388859122	1203.3702672079	295.5694401954	5.10785543216918E-07	31.6227766017
524	1.2552006258	0.7379135067	0.0239	0.1876856879	0.7929	22.3141536144	0.031652	171.8028839508	1300.2	2971.2791858053	1189.4956914592	666.3404200077	5.10785543216918E-07	440.1136216933
525	1.4830399587	0.7585246375	0.0264	0.2795809367	0.7014	19.5599203478	0.173496	167.4737440018	1399.4	2767.399501337	1337.1705201656	1125.0439859908	6.13623199098844E-07	55
526	1.7889470255	0.6833825342	0.0259	0.3195770455	0.6628	19.5665445096	0.269384	162.3269374878	1552.68	2643.5771220072	1530.9882429333	1312.4389862863	6.13623199098844E-07	145
527	1.8512039026	0.6183141744	0.0394	0.2737872163	0.6976	21.7786867649	0.269384	158.5611334564	1490.836	2611.2257658043	1047.4015466859	1344.4666242053	5.30183641334753E-07	295
528	1.9316779665	0.5920566508	0.0323	0.1846646688	0.789	21.5392283173	0.269384	156.2882414825	1362	2673.6678926149	579.7628825649	1116.4143754786	5.30183641334753E-07	320
529	1.5087290611	0.767078406	0.0186	0.4596494803	0.5303	20.9971478036	0.237732	161.1358141693	1385.484	2824.6238687655	158.9024858207	1010.8800133242	3.90674762741666E-07	30.4138126515
530	1.478303579	0.6576062329	0.051	0.2614606386	0.7008	18.4550020465	0.095888	158.8621188477	1560.756	3050.9834480049	243.0020576045	930.388680313	3.90674762741666E-07	265.1886121235
531	1.3683480624	0.6866627636	0.1015	0.783082916	0.1949	18.4272535661	0	156.3870000076	1679.234	3337.4391380219	651.939414363	1024.2238081378	3.56339571095216E-07	28.2842712475
532	1.5128476766	0.689293924	0.136	0.8674768519	0.1145	18.4631432286	0.000004	155.232922522	1559.6	3669.9455036826	1126.6432443325	1076.3507941229	3.56339571095216E-07	182.002747232
533	1.857556246	0.6617032898	0.0384	0.324563228	0.6495	18.8924347851	0.018584	153.3308237442	1591.2	4037.1400768366	1614.0786845752	1012.9529523099	4.11292675791608E-07	430.1162633521
534	2.2531486423	0.6662885759	0.0892	0.4628897672	0.4892	17.5451655063	0.068012	153.3718869659	1745.72	4430.4063019096	2106.8044522452	846.5611785007	4.11292675791608E-07	799.2027277231
535	3.1041966766	0.7155183863	0.0709	0.7356235193	0.2455	17.1568773406	0.217416	150.8209054535	1956.492	4843.3975678237	2601.6581251194	859.8242239485	4.09431894426825E-07	995.753483549
536	6.0879140925	1.0368063716	0.1866	0.5998511536	0.3226	17.3187744417	0.592244	147.1579095047	2469.252	5711.260806512	3594.6140265681	1437.0485742853	3.14566131537684E-07	1057.662517063
537	7.3466071547	1.5577391085	0.1521	0.9923340017	0.0065	16.3800729562	0.76824	149.3721719376	2833.256	6160.2353851131	4092.2182248751	1836.5919557265	3.14566131537684E-07	560.0223209837
538	8.2401587252	2.3354634454	0.1417	0.8850052429	0.0987	15.9103120824	0.916888	149.747118042	3246.58	6616.5323244128	4590.3431244298	2276.0874249784	1.86305154868454E-07	60.207972894
539	10.247587748	2.4085404023	0.1675	0.9662462462	0.0281	17.5261573842	0.96324	150.2075069626	3616.57	7078.7357628322	5088.8358197136	2660.8402460711	1.86305154868454E-07	400
540	11.854739954	2.3709877898	0.1042	0.6334003126	0.3284	16.5553613566	0.975656	150.0354895294	3483.014	7545.7603990585	5587.5978738632	2351.8263698941	0.000000095	897.3572309844
541	14.0277766087	2.223455368	0.0684	0.2230571061	0.7238	17.5952556474	0.986756	149.457485762	3187.93	8016.7636861766	6086.5630695821	1878.0232441648	0.000000095	1396.5135158673
542	15.0738000131	2.2509974868	0.0463	0.150361749	0.8103	19.1693129986	0.989404	150.3044564331	2968.194	8491.0835586514	6585.6852338994	1411.4693625273	1.22851761227109E-07	1685.1409436602
543	14.0986793513	2.3679844759	0.0475	0.1304986877	0.8282	17.2903135974	0.924304	151.2558137909	2822.638	8968.1937980844	7084.9311923264	947.9393099658	1.22851761227109E-07	1769.4208091915
544	13.3570044375	2.7178161461	0.0402	0.1357574495	0.8295	17.3483955604	0.861512	151.8263969467	2492.76	9447.6716708404	7584.2764981243	490.8468436505	3.43900164852697E-07	1271.1608867488
545	11.2658402375	3.547088989	0.0498	0.2664702168	0.697	15.7295742673	0.831752	153.3504180267	2138.934	9929.1741851979	8083.7027407	189.5697548493	3.43900164852697E-07	773.1752712031
546	11.2185986448	4.2890111687	0.0339	0.4993271918	0.4837	18.3756480839	0.823808	156.5459871689	1805.498	10412.4204678835	8583.1957917783	332.4072940411	6.48641657204551E-07	275.1817581163
547	11.0619752207	4.9718662017	0.1468	0.9756211908	0.0208	16.4914433425	0.82658	157.1876440002	1526.618	10897.1785339142	9082.7446292407	480.2960082569	6.48641657204551E-07	170
548	13.8118187527	4.7880738144	0.153	0.9953955136	0.0039	16.1129224162	0.893604	157.178509198	1372.06	11383.2552461939	9582.3405282843	735.6321091984	7.03614756497554E-07	667.2705598181
549	13.3830298978	5.5720630106	0.1679	0.8593919	0.117	16.3296602513	0.864312	157.573253479	1329.4	11870.4886167335	10081.976492732	1097.8598454589	7.03614756497554E-07	474.0516849459
550	11.2715798939	7.9232811574	0.046	0.6933094995	0.2402	18.1968278953	0.869615	157.3637623703	1461.734	12358.7418453498	10581.646847254	855.4127167831	4.45422219949583E-07	0
551	2.5454840757	3.0413010408	0.1585	0.345607315	0.5296	18.6313458613	0.103226087	166.0385502731	809.872	8683.2611961175	7.0710678119	490.7173216505	1.85644961815097E-07	5
552	2.6673100016	3.1050117769	0.0994	0.5848395843	0.3675	19.0266972303	0.172516	166.1813413803	1142.498	8508.7308101738	367.7635109687	869.0714654716	1.16281891431323E-07	40.3112887415
553	2.601664386	2.8464949003	0.1291	0.7726489838	0.198	18.5239743925	0.172796	167.3480525055	1563.752	8045.4024138013	425.7933771209	1301.4411852115	1.16281891431323E-07	83.8152730712
554	2.6503913305	2.4105821807	0.2223	0.6309630963	0.287	16.0240257629	0.172796	165.0242477005	2034.028	7586.7318392046	579.827560573	1769.5262345738	0.000000043	248.2438317461
555	2.6196670673	2.0468353495	0.2376	0.8220094439	0.1357	15.6478954587	0.155488	165.0417569916	2505.798	7133.6175955822	818.5658189785	1967.8563324429	0.000000043	431.4220671222
556	2.266698086	1.7590826971	0.027	0.1682425488	0.8093	16.6972477081	0.077828	166.7470249786	2438.538	6687.1892451164	930.658369113	1602.0467336724	1.35060358664738E-08	608.7897830943
557	2.0615031151	1.4401956985	0.0842	0.3083642717	0.6334	18.5248672275	0.00028	167.5783792969	2117.93	6248.87989963	1041.693332992	1284.1727385683	1.35060358664738E-08	864.4217720534
558	2.1285659825	1.1367032543	0.0947	0.371699989	0.5688	18.6654506975	0	165.699204982	1780.044	5820.524031391	1151.3687506616	1105.8535135856	1.81237718432585E-08	1204.1594578792
559	1.9339457685	1.0395333813	0.0733	0.2795942592	0.6676	19.4538267528	0	167.4837277359	1517.692	5404.4888750001	1261.0511488437	1033.796377985	1.81237718432585E-08	1324.5848406199
560	1.8439203691	0.9015113286	0.0583	0.5680152915	0.4068	19.8432831802	0	168.4546525284	1389	5003.8485188902	1371.541104014	969.9491169522	4.4446264386115E-08	1537.1483337661
561	1.5986405578	0.9504016007	0.0498	0.3014102294	0.6638	17.8997478288	0	167.4732770706	1434.224	4622.6074892857	1482.2027526624	906.6935390761	4.4446264386115E-08	1047.7714445431
562	1.3377323386	1.0396368251	0.0183	0.1201996537	0.8637	20.8482618982	0	169.6110617859	1616.332	4265.9699952063	1595.5641635484	842.2426027326	9.83116618894093E-08	576.9098716437
563	1.1563304607	1.0996343822	0.1041	0.4029467575	0.5349	19.7766696467	0	169.2554224884	1893.73	3940.6217783492	1706.7073562858	775.8765579084	9.83116618894093E-08	138.2931668594
564	1.1689249042	0.9443328578	0.0786	0.3920121554	0.5602	21.6035538051	0	168.2398432861	1879.8	3654.9281798689	1701.6242240871	754.1458971339	1.63221313399272E-07	259.8557292037
565	1.1558246649	0.8484466448	0.0695	0.1160666308	0.8225	19.9091864699	0.029052	169.2854195053	1800.4	3418.8448341509	1686.6831356245	962.5416129672	1.63221313399272E-07	537.703449868
566	1.2446081141	0.928970486	0.0936	0.1925198588	0.7319	20.948401925	0.156656	166.0335550827	1899.43	3243.2237048961	1796.7192323788	1335.6593025566	1.84541337052124E-07	115
567	1.4287971196	0.8655575368	0.0427	0.5498798705	0.4309	20.9099300874	0.239748	161.573634758	2020.64	3138.2319863261	1460.5478424208	1728.22537056	1.84541337052124E-07	125
568	1.6014423786	0.7399777029	0.0631	0.2753762408	0.6789	19.8463474843	0.239748	154.101238559	1981.614	3111.0287687516	960.8329719571	1778.9111944159	1.54423589752386E-07	150
569	1.4023070972	0.8358120362	0.0197	0.2445169846	0.7406	21.7429600807	0.239748	160.1012162369	1862.2	3163.6213427021	461.7358552246	1583.9332966996	1.54423589752386E-07	175
570	1.2610561654	0.9367585671	0.0563	0.603369715	0.3743	19.1792946731	0.210696	162.5039347061	1885.6	3292.1877224727	31.6227766017	1499.5798734852	1.35664227143915E-07	25
571	1.2844801156	0.7491007183	0.1161	0.4697363955	0.4687	16.7055284052	0.083092	160.7518941849	2013.764	3488.3377130089	526.6165587978	1425.7991463025	1.35664227143915E-07	519.7355096585
572	1.2726208014	0.766757466	0.064	0.6590811966	0.3191	17.7302599181	0.024828	160.8735109436	2154.872	3741.4569354731	948.1824718903	1489.0620604242	0.000000205	434.7700541666
573	1.3386806543	0.9000059728	0.0535	0.9297411516	0.0665	20.5605438216	0.06274	160.2520644897	2059.8	4040.8538701616	1331.2869713176	1566.7947424052	0.000000205	180.2775637732
574	1.7976938514	0.8717668493	0.2606	0.7529077631	0.1827	16.5251845632	0.113152	155.8305595459	2091.4	4377.0423804208	1769.1876666991	1481.2723797269	3.80303727735515E-07	125.2996408614
575	2.1836598149	0.9231350218	0.1963	0.5601592634	0.3535	15.7159967369	0.194428	155.52229888	2212.152	4742.2041288835	2231.5969618191	1330.1393734287	3.80303727735515E-07	351.0697936308
576	3.4924669181	0.9039492921	0.1047	0.5790237909	0.3769	15.5297254351	0.356016	150.8152195374	2423.038	5130.1559430489	2706.3490166643	1338.5664729768	5.43288416840543E-07	510.7102896947
577	5.1067688002	0.9825224595	0.1713	0.1966582681	0.6058	17.8278620252	0.531188	147.8557626755	2606.076	5536.1087417066	3188.1538545058	1520.6890920099	5.43288416840543E-07	697.1728623519
578	8.8699889531	1.5005987094	0.1078	0.5941492939	0.3621	16.2045780499	0.842864	148.1164070084	3175.074	6388.1530977271	4163.5621767905	2141.2897129017	5.33268091731307E-07	594.1380311005
579	9.1093467943	2.3303059677	0.1093	0.7922981924	0.185	16.2923758243	0.961588	150.0724625198	3543.114	6829.2386105627	4655.1315770878	2528.4486913715	3.49117070924995E-07	95
580	11.2306862735	2.4147256577	0.1173	0.8238359579	0.1555	17.1208287843	1	150.0602454086	3941.528	7277.9461388499	5148.1671495786	2856.2605440209	3.49117070924995E-07	365.0342449689
581	12.2038841978	2.4631999439	0.0567	0.0932895155	0.8553	17.4509691643	1	149.4463642715	3894.526	7732.9489847018	5642.1294738778	2525.7787302559	1.65150913773354E-07	806.2257748299
582	13.4766634461	2.5626098208	0.0964	0.2114873838	0.7125	16.9600147688	1	149.433886937	3615.792	8193.1983986719	6137.0697405195	2062.5523952823	1.65150913773354E-07	984.7334664771
583	14.452496341	2.6187885694	0.0526	0.1693054676	0.787	19.3153659401	1	150.2751193253	3462.418	8657.8577026884	6632.7690295984	1604.0763016556	1.22134609590889E-07	1334.0539719217
584	14.2528939888	2.7343934538	0.0671	0.3253296173	0.6294	16.6475128246	0.965692	151.8837632629	3198.134	9126.2533385832	7128.9024400675	1167.4848523952	1.22134609590889E-07	1537.3028328862
585	14.0231660055	3.1264454843	0.0442	0.2656413476	0.7019	17.7450198764	0.938656	151.9327629898	2846.226	9597.8382982836	7625.368843538	803.6717617702	2.4107230840562E-07	1214.0016474453
586	12.2895246608	4.0601901801	0.0344	0.6462303231	0.3416	17.7769894209	0.928468	154.2146777054	2512.062	10072.1646134284	8122.2687717164	653.6116740792	2.4107230840562E-07	816.1494961096
587	11.7170560651	5.191439729	0.0673	0.8878524713	0.1046	15.7106003326	0.928468	156.968421785	2213.038	10548.8624979189	8619.5272492173	783.1298028555	4.02365835944024E-07	318.1980515339
588	11.2251690933	6.1533409815	0.1388	0.9195308871	0.0693	14.8054502304	0.928468	157.6459667282	1996.406	11027.6244041951	9117.0856088994	953.0042746146	4.02365835944024E-07	130
589	11.4695341922	6.8609747504	0.0771	0.6092751111	0.3606	18.8064092929	0.962776	159.3801936005	1872.2	11426.0809116687	9614.8972953433	1136.894945796	3.9720266890844E-07	225
590	10.4220101097	7.4903264682	0.0649	0.6740455566	0.3048	18.4555555614	0.91136	161.553101033	1829.6	11734.3651298227	10112.9248983664	1355.6250248783	3.9720266890844E-07	185.0675552332
591	9.5423235244	8.7058724189	0.087	0.8543263965	0.133	18.6220752963	0.901935	160.9886692734	1947.08	12055.5101509642	10611.1380162544	1046.665711005	2.28540597353703E-07	77.6208734813
592	10.0697798848	8.0256745568	0.1538	0.974688057	0.0142	18.4316403149	0.8692466667	162.3025365295	2135.326	12362.5654699985	11109.511690439	698.6281553685	2.28540597353703E-07	556.6192594584
593	2.6854172215	2.5915052734	0.4535	0.4036295369	0.2859	16.8839801061	0.1594409091	165.8926734222	453.852	8203.9030345318	309.2329219213	228.9930328315	1.85644961815097E-07	311.0064308017
594	3.0735058378	2.7982999956	0.2356	0.2937169864	0.5081	14.2390296603	0.257856	164.7231478806	915.762	8363.8522822919	694.2081820319	701.0567218465	1.16281891431323E-07	365.0342449689
595	3.1229159785	2.7211658617	0.2842	0.2436434758	0.5414	14.2379104964	0.260396	164.6832979935	1413.6	8251.5756071189	919.0348197974	1195.5285833487	1.16281891431323E-07	370
596	2.8743378732	2.7434257696	0.1905	0.8725138975	0.1032	16.8480366378	0.260396	164.9765625595	1914.4	7805.0304291527	1029.9635915895	1693.1276010734	0.000000043	166.2077013859
597	2.7248122378	2.5563047227	0.0808	0.8233246301	0.1624	16.7528361428	0.237748	164.9897422287	2413.6	7365.3581039893	1265.7013865837	2128.1235637922	0.000000043	51.4781507049
598	2.3333631712	2.1408848159	0.0561	0.4902002331	0.4812	18.5665558246	0.120088	165.4967052139	2745.276	6933.8661654232	1418.1854603683	1975.8686939047	1.35060358664738E-08	170
599	2.1456795611	1.5903705731	0.0532	0.2957329954	0.6668	19.7476299271	0.00254	164.9151185165	2487.616	6512.1808942934	1529.1991368033	1728.1796848656	1.35060358664738E-08	567.6486589432
600	2.1046604172	1.3832168939	0.0273	0.1728179295	0.8046	19.0157235099	0	164.5609362213	2189.516	6102.3356184333	1638.9096985496	1597.0415172119	1.81237718432585E-08	706.7708256571
601	1.9868524639	1.2170288317	0.0315	0.1998967475	0.7749	20.146010278	0	165.3668780563	2000.178	5706.8818105862	1748.5208034221	1529.4375079438	1.81237718432585E-08	894.1616185008
602	1.9719769346	0.9977410051	0.044	0.6561715481	0.3287	19.3797069087	0	165.8990687088	1888.2	5329.0243009392	1859.2269899074	1465.916193125	4.4446264386115E-08	1264.7232898939
603	1.7105759166	1.0117003513	0.0733	0.6233948419	0.349	17.9029275621	0	166.6303422546	1933.4	4972.7758847549	1969.4732798391	1402.5574779738	4.4446264386115E-08	1014.7043904507
604	1.5262196432	1.0510710205	0.0528	0.1986908784	0.759	18.597309156	0	165.6452282974	2064.818	4643.1131797534	2082.2703955058	1338.0038700305	9.83116618894093E-08	523.9274758972
605	1.329769241	1.1116996425	0.0522	0.1348385735	0.82	20.397533168	0	164.3552835114	2314.82	4346.0901969471	2194.2709495411	1271.263737061	9.83116618894093E-08	41.2310562562
606	1.3758694636	0.9072271482	0.0724	0.2411599828	0.7039	20.2252937603	0	163.5594257553	2378.92	4088.8262374427	2199.5738223574	1245.3694111584	1.63221313399272E-07	354.1539213393
607	1.3475754805	0.8126059625	0.0509	0.1510905068	0.8057	21.1488114135	0.021264	164.1797250366	2299.6	3879.2396162135	2185.1544567833	1381.672921329	1.63221313399272E-07	612.9437168289
608	1.4122686729	0.8614235603	0.2485	0.2854429521	0.5267	20.8834604013	0.108868	159.3569872879	2398.6	3725.3858860526	1970.7676169452	1663.2659735021	1.84541337052124E-07	125.2996408614
609	1.5093442895	0.778445009	0.1543	0.3627474362	0.5344	19.4077733152	0.154248	158.4622833893	2514.392	3634.3500106622	1471.0285517284	2030.7387817011	1.84541337052124E-07	394.588393139
610	1.5131911785	0.7171206422	0.1033	0.4953719193	0.4525	18.8404921711	0.154248	158.2522629852	2480	3610.8863177896	971.5580270885	2217.9482401959	1.54423589752386E-07	650
611	1.2724192723	0.8673279524	0.0257	0.5354613569	0.4526	22.0677347341	0.154248	164.0364385345	2361.4	3656.2959398823	473.2071428032	2066.7151894208	1.54423589752386E-07	439.1184350491
612	1.1269802691	1.0177945989	0.1361	0.744530617	0.2207	16.9772398549	0.132984	164.7732404922	2384.8	3768.0897016924	25	1990.1738564795	1.35664227143915E-07	35
613	1.2222696318	0.8040998103	0.1494	0.657418293	0.2914	15.3570077135	0.04538	161.5302229782	2504.2	3940.6217783492	522.9005641611	1923.6241423189	1.35664227143915E-07	531.5072906367
614	1.433541607	0.7277146435	0.1099	0.5296034153	0.4187	17.5154770921	0.052084	160.3142093201	2626.338	4166.3533215511	1021.4817668466	1970.9815006689	0.000000205	862.5688378327
615	1.4874162302	0.946313729	0.1311	0.7966394292	0.1767	17.3282396824	0.129996	160.4990429993	2559	4437.1725231278	1520.9947402933	2057.2522849532	0.000000205	397.0201506221
616	1.8255245848	1.067624732	0.3095	0.8241853729	0.1214	15.5323866527	0.210708	159.2798779556	2590.6	4745.3661607931	2020.7486236541	1947.8025225974	3.80303727735515E-07	100
617	2.2072398825	1.181666235	0.0419	0.9145183175	0.0819	19.9299853577	0.297496	157.2466618027	2708	5084.1420121787	2444.856846525	1822.5511671652	3.80303727735515E-07	72.1110255093
618	3.4525854331	1.2031595165	0.0676	0.8507078507	0.1392	17.4271388502	0.459084	152.258572464	2863.234	5447.7977201802	2887.0443363412	1828.7125505779	5.43288416840543E-07	76.1577310586
619	4.921306113	1.288892616	0.0968	0.2119866815	0.71	16.0440115485	0.607	148.5598382828	3075.92	5831.6807182835	3344.4020392291	1966.3773288578	5.43288416840543E-07	200
620	6.3552368344	1.5112414954	0.3682	0.0627097686	0.5306	13.9934760281	0.729088	146.9389104813	3286.148	6232.0542359643	3812.4827868464	2209.3925858751	5.33268091731307E-07	132.8533025559
621	7.9652091074	1.8355022192	0.0932	0.710189678	0.2628	16.7696385562	0.848376	148.1180265015	3579.476	6645.9386094065	4287.1114984334	2508.0403965378	5.33268091731307E-07	120
622	8.7848554969	2.4828188702	0.1351	0.9626546422	0.0323	16.2409039887	0.961588	150.5134921768	3883.396	7070.9617450528	4766.4793086722	2846.9491652912	3.49117070924995E-07	73.8241153012
623	10.8226037567	2.6235623955	0.1086	0.4381871214	0.5008	15.9921103878	1	149.929822821	4247.896	7505.2315087544	5249.6976103391	3092.9763898437	3.49117070924995E-07	240.0520776832
624	11.0170212397	2.9861165935	0.0607	0.0347066965	0.9067	15.7399866589	1	149.2124275162	4304.768	7947.2322226043	5735.4380826577	2720.1739693689	1.65150913773354E-07	314.0859754908
625	12.6085478989	2.9883446039	0.0469	0.1136292099	0.8448	18.4355094733	1	149.6036844605	4084.668	8395.7429689099	6223.3632386355	2277.1807720177	1.65150913773354E-07	640.0781202322
626	13.729320888	3.0321101126	0.0651	0.1865440154	0.7605	19.888294213	1	150.8850477112	3890.444	8849.774008414	6713.0656186276	1862.3389408012	1.22134609590889E-07	1036.4000192976
627	13.9973936913	3.3787225155	0.046	0.1596436059	0.8017	18.5248506446	0.997136	151.7713069733	3553.28	9308.5176048606	7204.1828127831	1500.269404756	1.22134609590889E-07	1045.6098698846
628	14.8134736309	3.650278757	0.0448	0.1898031826	0.7739	17.4329519927	0.997136	152.3973304794	3218.8	9771.3100452294	7696.4439840747	1238.3125071705	2.4107230840562E-07	983.7936775564
629	13.0998632429	4.785280138	0.0448	0.3211892797	0.6484	19.8081336541	0.997136	154.5890839218	2918.562	10162.2007951034	8189.543638079	1146.5191323216	2.4107230840562E-07	519.1579721048
630	12.5683121715	5.573000395	0.0582	0.6622425143	0.3181	19.5224546998	0.997136	157.3224986908	2644.724	10436.0109716309	8683.2381632661	1248.4605390105	4.02365835944024E-07	178.6756838521
631	11.8610368467	6.2539775549	0.1105	0.6115795391	0.3455	17.5985240299	0.997136	158.3974884491	2489.4	10726.1514533406	9177.6154310365	1424.9112657782	4.02365835944024E-07	65
632	11.5519998519	6.583037428	0.028	0.3720164609	0.6104	18.0207268075	1	160.9465102493	2371.4	11031.3337815515	9672.5707544582	1591.2973576335	3.9720266890844E-07	270.1851217221
633	10.3116702864	7.0736805873	0.0575	0.6894429708	0.2927	15.7610435053	0.934268	163.8578314758	2328.8	11350.3447084219	10168.0197187063	1692.2333119245	3.9720266890844E-07	310
634	9.0916450071	8.1060987552	0.0574	0.8530659877	0.1385	17.7701296662	0.917835	165.8071210556	2446.2	11682.0514037561	10663.8935197235	1388.5119593936	2.28540597353703E-07	399.4058086708
635	9.7338338153	7.2729823571	0.1482	0.7727423639	0.1369	17.2771245366	0.8904466667	164.5568800186	2580.108	11910.4166593785	11160.0291218258	1148.7525573412	2.28540597353703E-07	755.8108228915
636	2.6734928618	2.2543922364	0.035	0.2433126471	0.7072	17.5267745005	0.1876	167.3884225983	408.862	7727.1615098948	573.7813172281	298.0801695452	2.01162273087206E-07	579.5903725909
637	3.3402663439	2.255910753	0.3058	0.413638985	0.4067	14.2664868136	0.314508	164.599774469	882.058	7896.7730751238	1013.5704218257	767.3225989591	1.2321083491147E-07	847.4963126763
638	3.3668812599	2.5986538044	0.4123	0.7453617021	0.1496	14.9742977243	0.322072	164.7850696106	1882.8	8048.5091787237	1506.2038374669	1745.7493045613	4.48204489585602E-08	622.1334262037
639	3.2395715029	2.4527206444	0.1011	0.7117588163	0.2591	18.1911633723	0.29834	164.7876425064	2382	7622.8931515534	1695.9363195592	2236.1049888916	4.48204489585602E-08	484.4068537913
640	2.4775211564	2.4312089191	0.0736	0.543933506	0.4225	17.1158172364	0.164488	165.2443569794	2871.576	7206.8370315972	1905.7347664353	2390.3260488273	1.32368155944587E-08	44.72135955
641	2.1412312274	1.9048680776	0.0082	0.1016333938	0.891	20.2947812258	0.007564	164.0706520126	2895.152	6802.0952654311	2016.3829001457	2196.3818569903	1.32368155944587E-08	175
642	1.9399509677	1.7934952192	0.0512	0.2618043845	0.7004	15.5387192705	0	165.9765684311	2634.932	6410.8111811221	2127.0695804322	2091.144171671	9.83781181766629E-09	211.0094784601
643	1.9231715572	1.4876652963	0.0632	0.310204953	0.6462	16.2100295776	0	166.5888398682	2500.2	6035.6027039559	2236.0344362286	2025.1604590564	9.83781181766629E-09	586.9625200982
644	2.0809585836	1.1044760042	0.034	0.2872670807	0.6885	21.4907909575	0	163.3897594498	2388.4	5679.6566797651	2347.1951346235	1961.9030936023	1.42879357121851E-08	1069.8247520038
645	1.7353668137	1.1559691571	0.1101	0.6576019778	0.3047	18.8816484974	0	166.8284489761	2433.6	5346.8214857053	2456.7509031239	1898.4219725388	1.42879357121851E-08	904.2676594903
646	1.4227766285	1.265242587	0.0763	0.4801342427	0.4802	19.7034397635	0.002108	169.2016431961	2553.72	5041.6763085307	2569.0319188364	1833.684136839	2.21845272856407E-08	531.0602602342
647	1.3083727901	1.2804366533	0.0742	0.5639446965	0.4037	18.9683549295	0.012464	165.5180247711	2732.236	4769.5387617672	2681.8370569444	1766.9178622074	2.21845272856407E-08	63.2455532034
648	1.3656651015	1.0474973303	0.0387	0.3110371372	0.6623	19.8982142769	0.025852	163.0242600845	2873.494	4536.3531608551	2697.8000296538	1741.6503771386	3.22703404165171E-08	365.2738698566
649	1.4556912269	0.8551816693	0.0525	0.3232717678	0.6412	21.2303134453	0.05494	161.7801029449	2799.8	4348.3905068427	2478.3260479606	1841.6050640352	3.22703404165171E-08	828.0700453464
650	1.3979578416	0.9258026774	0.1832	0.2396602659	0.6177	19.0118732387	0.12178	161.7166392349	2898.8	4211.7098665506	1994.5738893308	2061.3012112914	3.75155886507714E-08	570.7013229352
651	1.4753831809	0.8381790488	0.142	0.5608305144	0.3765	18.6004009062	0.1484	158.9614502014	3013.8	4131.4041196668	1495	2367.7939368342	3.75155886507714E-08	682.4221567329
652	1.5160297656	0.7678560236	0.1517	0.90192149	0.0832	17.2703182549	0.162276	159.0902029633	2980.2	4110.7785150747	995	2636.9331791377	0.00000004	960
653	1.2375344703	0.9767694341	0.1232	0.5188184307	0.4219	20.1418386828	0.15562	163.1835466309	2861.6	4150.7228286167	495	2556.1281435718	0.00000004	460
654	1.1095059431	1.1258202522	0.1331	0.897796747	0.0886	18.084738357	0.126532	163.6963079453	2885	4249.5293857085	5	2481.5527938969	6.67231850919741E-08	15.8113883008
655	1.1926940801	0.9204116449	0.0951	0.8703724168	0.1173	18.0552340088	0.059692	161.7568607498	3004.4	4403.237445335	504.2072986382	2422.3535715145	6.67231850919741E-08	514.1254710671
656	1.5106963447	0.8182983803	0.1289	0.732981288	0.2326	15.2282921015	0.107192	160.1604105103	3112.128	4606.3543068244	1002.1102733732	2460.1310556443	1.74937906284911E-07	890.8984229417
657	1.5978754559	1.0632087523	0.1787	0.7251917691	0.2257	15.4150110085	0.200872	159.5967605225	3059.2	4852.6796720987	1501.4076728191	2542.4700437452	1.74937906284911E-07	392.0459156783
658	2.0601031751	1.2111087363	0.0957	0.4849054517	0.4658	18.2901725765	0.314852	159.0950204193	3090.8	5136.0003894081	2001.0559712312	2419.0152730973	3.94731844737832E-07	105
659	2.750201567	1.215106773	0.1591	0.6880723035	0.2623	17.4879536914	0.438532	157.8489307526	3208.2	5450.5504309198	2500.8448572433	2318.2226461421	3.94731844737832E-07	497.6946855252
660	4.0794425726	1.3773126743	0.1039	0.876576275	0.1106	17.474669964	0.600244	153.602396492	3330.878	5791.2433898085	3000.7040840443	2323.0701666874	0.000000614	122.5765067213
661	5.6189612227	1.4581281265	0.085	0.9068852459	0.0852	18.137893455	0.724016	149.971110228	3540.006	6153.738700985	3500.6035193949	2432.9267500047	0.000000614	225.2221125911
662	7.2106101128	1.6164847846	0.4124	0.1541178658	0.455	16.533471324	0.806104	147.2882379761	3722.86	6534.4089250674	4000.2562417925	2634.676450566	6.25272666523882E-07	156.6045976337
663	8.925821175	1.8127079223	0.1447	0.4596441617	0.4586	16.4935883636	0.885392	148.2000942947	3990.604	6930.2597353923	4459.823426998	2905.4940261494	6.25272666523882E-07	295
664	9.3212132581	2.436946925	0.088	0.5760964912	0.3866	16.4000750425	0.961712	149.1745988159	4289.24	7338.8350574189	4923.4159889248	3211.4494525981	4.11886385974041E-07	135
665	11.0196560543	2.7142846375	0.0643	0.1535748637	0.792	16.4732424439	1	149.1155345154	4588.702	7758.124773423	5393.5169416625	3356.2350470335	4.11886385974041E-07	156.9235482648
666	10.6516956109	3.3877051183	0.033	0.0589451913	0.91	16.7094930118	1	149.2183794968	4724.23	8186.4827612351	5868.0767718223	2964.9286467251	2.00620392121543E-07	26.9258240357
667	12.43453943	3.2673077355	0.022	0.1285276074	0.8523	21.1865465722	1	150.3784159576	4559.972	8622.5576252061	6346.2055592299	2563.844538078	2.00620392121543E-07	512.1035051628
668	12.5418704069	3.6897032511	0.0141	0.0906785678	0.8965	21.981063965	1	151.504077269	4259.176	8999.1846852923	6827.4684180888	2203.5878159613	1.32673358258695E-07	538.3539727726
669	12.3471403201	3.9951188191	0.0556	0.36128759	0.6032	17.9990841931	1	153.6189749542	3926.846	9226.3386562601	7311.2464737554	1907.4383315303	1.32673358258695E-07	568.5947590332
670	13.613120061	3.7392593303	0.0603	0.286048739	0.6709	17.0772517855	1	153.5796239532	3625.69	9474.456448789	7796.8102452221	1709.0588806837	1.67807151730383E-07	896.2700485903
671	12.1949994597	4.6675597715	0.0624	0.3050341297	0.6516	19.7108638506	1	155.0016915848	3331.196	9741.936409154	8284.0358521677	1643.7383405217	1.67807151730383E-07	453.7895988231
672	10.8400553674	5.849371598	0.04	0.5561458333	0.4261	20.4695197376	1	157.9148172562	3112.776	10027.2291785917	8772.6991285465	1723.5616641704	2.12083646327062E-07	47.1699056603
673	10.7645266396	6.1809034074	0.063	0.4924226254	0.4756	17.3644335817	1	157.4312632584	2989.6	10328.8588430668	9262.572536828	1892.4467454008	2.12083646327062E-07	30
674	11.1021360275	5.9245902916	0.0155	0.1131538852	0.8731	18.0562069158	1	159.2454585587	2871.6	10645.436815838	9753.4737401605	2059.9516526586	1.79189678580856E-07	528.4174486143
675	10.0614785684	6.1297516419	0.045	0.5391623037	0.4401	16.9638420752	0.946152	163.5952810181	2829	10975.6696834407	10245.2549992667	2077.4089789732	1.79189678580856E-07	807.2329279706
676	8.7131011048	7.0657003682	0.053	0.7739176346	0.2141	16.8529284629	0.93269	167.4431649689	2946.4	11245.1333918278	10737.7953975665	1805.6801309792	8.98546989656856E-08	859.9563942433
677	8.7175358641	6.8216242021	0.0511	0.6152246256	0.2775	20.7406388133	0.9102533333	168.02483302	3064.734	11462.2434540538	11022.1787773561	1627.7456547474	8.98546989656856E-08	1101.1357772773
678	2.3948529686	2.1576426819	0.0255	0.4124166239	0.5726	19.3666900494	0.2099285714	171.9614542557	603.128	7253.5525778752	750.4165509902	335.3501743727	2.01162273087206E-07	743.5892683464
679	3.3936103199	2.0459017207	0.1287	0.3173210162	0.5912	17.2404349699	0.37164	166.5031810654	1021.784	7433.9777373893	1196.7664768032	815.3759198461	1.2321083491147E-07	1104.5361017187
680	3.8993355686	1.9748455958	0.1174	0.1927970916	0.7105	16.8337033789	0.386476	164.72889729	1490.894	7642.906842295	1663.5053351282	1309.2729229251	1.2321083491147E-07	1275.7840726393
681	3.9090954562	2.2589064323	0.2261	0.3707197312	0.487	14.0976467012	0.386476	164.5735325134	1987.8	7878.0724165242	1990.891759991	1805.9584117238	4.48204489585602E-08	1104.8303037119
682	3.6755419593	2.5353748033	0.061	0.4313099042	0.534	15.2789020429	0.362744	165.2094074905	2487	7903.7016644102	2144.9533794468	2303.1712152548	4.48204489585602E-08	746.675967204
683	2.8153983981	2.4366735283	0.0298	0.4418676562	0.5415	16.4063628823	0.210136	166.091274295	2986.6	7503.2326366707	2380.4306333099	2721.0356813737	1.32368155944587E-08	415.9326868617
684	2.2712172962	1.97903207	0.1096	0.3416442049	0.5862	18.0497422077	0.014836	164.2022935287	3273.144	7115.3706860571	2504.2863254828	2676.1104488854	1.32368155944587E-08	320.6243908376
685	2.0178616194	1.9695143551	0.127	0.4827033219	0.4516	18.02834541	0	164.0538731476	3121.726	6742.2918951941	2615.1290599127	2586.2673249279	9.83781181766629E-09	45
686	2.0731290775	1.5408516852	0.1001	0.2475830648	0.6771	17.2371467177	0	163.6028552063	3001.6	6386.5875082081	2724.174186795	2520.9527189704	9.83781181766629E-09	542.3098745183
687	2.1379341774	1.2283231411	0.0663	0.2387276427	0.7108	16.8921685449	0	162.4219317291	2889.8	6051.3221695758	2834.7574852181	2457.9052458296	1.42879357121851E-08	943.6233358708
688	1.8045924686	1.2883702051	0.0981	0.5502827364	0.4056	15.503934822	0	164.3800377121	2935	5740.0783966772	2944.5925015187	2394.2312890228	1.42879357121851E-08	685.0182479321
689	1.4482693051	1.4756272168	0.0396	0.754060808	0.2362	15.4365685831	0.009724	167.580699202	3055	5456.9680226294	3056.2436094003	2329.3444749839	2.21845272856407E-08	246.2214450449
690	1.369030477	1.4831602698	0.0603	0.7314036395	0.2524	15.7659713243	0.06008	167.0756292801	3183.042	5206.5823723437	3169.4045182021	2262.9205253106	2.21845272856407E-08	90
691	1.5249436065	1.218008725	0.0272	0.2708675987	0.7093	15.7180970076	0.113468	163.5972339981	3351.756	4993.8462130907	2744.4671613995	2239.5991831079	3.22703404165171E-08	405.1234379791
692	1.7288914288	0.9781951451	0.0486	0.0845070423	0.871	13.5439142528	0.173156	161.0691737396	3301.2	4823.7433596741	2267.6198976019	2318.1874403864	3.22703404165171E-08	904.0049778624
693	1.8013588399	0.9303352687	0.0218	0.3766101002	0.6098	17.8629751944	0.243276	160.9084739365	3400.2	4700.9041683489	1803.3579788827	2496.2905484141	3.75155886507714E-08	1065.692263273
694	1.9229657563	0.8722429774	0.0596	0.3884517227	0.5751	18.7070193986	0.29544	158.3439046997	3515.2	4629.0927836888	1364.5878498653	2754.8050786542	3.75155886507714E-08	1129.468901741
695	1.8346124001	0.9150426545	0.1153	0.8718209563	0.1134	16.8536093975	0.309316	157.5448482971	3481.6	4610.6940909152	934.0770846135	3046.8062220169	0.00000004	913.1538753135
696	1.4274064793	1.1576101623	0.1242	0.3063484814	0.6075	17.5314087311	0.275096	162.7105242188	3363	4646.3426477177	468.2413907377	3048.9798631811	0.00000004	440.7096549884
697	1.264335125	1.2798435967	0.154	0.861820331	0.1169	18.1390231157	0.215408	162.6250269516	3386.4	4734.8178423251	5	2973.3431759109	6.67231850919741E-08	25
698	1.402472111	1.0094413925	0.1246	0.2906100069	0.621	17.2199794115	0.145288	159.1162887375	3505.8	4873.2432732217	505	2921.5200182219	6.67231850919741E-08	521.1765535785
699	1.7376845238	0.8900414209	0.0707	0.3673732917	0.5879	15.1029777991	0.179896	157.7942205017	3613	5057.5191546844	1003.1948963188	2952.9189798448	1.74937906284911E-07	901.6789894414
700	1.7770244278	1.1859649849	0.1674	0.8461446073	0.1281	16.2748930686	0.273576	158.7438117661	3560.6	5282.8496098223	1502.13181845	3019.9714935195	1.74937906284911E-07	403.7635446644
701	2.2460283485	1.4377452396	0.0601	0.8175337802	0.1715	20.3310898124	0.41512	160.3928607178	3592.2	5544.2312361589	2001.5993605115	2898.9870612543	3.94731844737832E-07	95
702	3.2838970087	1.3905707971	0.0916	0.5571334214	0.4023	18.6344369698	0.5788	157.9768134369	3709.6	5836.8227658547	2501.2796724877	2815.4283111167	3.94731844737832E-07	595
703	4.9472891601	1.5335092012	0.0569	0.38171986	0.5831	18.9290582428	0.749468	154.4075335052	3828.6	6156.1757609737	3001.0664771044	2819.4212170479	0.000000614	351.4612354158
704	6.6244506952	1.6555299345	0.1073	0.5506889213	0.4011	16.8803281958	0.852972	149.3979360443	3981.968	6498.3459433921	3500.9141663286	2910.6055602863	0.000000614	252.4381112273
705	7.7297772538	1.9231078701	0.3548	0.1391202932	0.5167	17.2617141129	0.89506	147.6191999191	4195.67	6859.9198246044	4000.799920016	3081.2515231651	6.25272666523882E-07	5
706	9.930458416	1.8620108505	0.1944	0.1806648059	0.6458	16.2060552276	0.934348	147.9057792496	4404.83	7237.9900524939	4500.7110549334	3318.9838087315	6.25272666523882E-07	488.364617883
707	9.5558108881	2.531464671	0.1163	0.315152201	0.6052	14.7330911724	0.970668	148.4669082993	4701.36	7630.1048485588	5000.6399590453	3604.329257115	4.11886385974041E-07	170
708	10.9334704128	2.8033023979	0.1272	0.1601741522	0.733	15.4515998414	1	148.9248334702	4995.99	7981.2483359435	5500.2386311868	3651.1215556178	4.11886385974041E-07	181.7278184539
709	10.0431860425	3.3988644556	0.0477	0.2595820645	0.7051	17.5661752115	1	149.6232960495	5180.576	8144.9570287387	5999.802080069	3267.7662784036	2.00620392121543E-07	7.0710678119
710	10.6738061379	3.5652510146	0.0213	0.1153571064	0.8658	20.125034961	1	151.0398367157	4967.654	8335.485888657	6499.4326675488	2908.7448592262	2.00620392121543E-07	85
711	10.5046661726	3.9520771196	0.0299	0.2251314297	0.7517	19.7420319771	1	151.8825437607	4634.12	8551.0423341251	6974.5985547557	2596.7871158979	1.32673358258695E-07	40.3112887415
712	11.0331136901	4.0351546527	0.021	0.0942798774	0.8867	20.1654780605	1	153.3714272202	4334.214	8789.7852647263	7449.1157193321	2350.7070259773	1.32673358258695E-07	230.8679276123
713	12.6920312838	3.6195274141	0.0652	0.3184638425	0.6371	17.0631501521	1	153.6793297684	4037.85	9049.8798334564	7926.4951271038	2192.7960265812	1.67807151730383E-07	727.4785220197
714	12.3567773505	4.1321986481	0.0447	0.2574060505	0.7094	16.7252803241	1	153.9950889526	3764.476	9329.5404495613	8406.5049217853	2142.2710624432	1.67807151730383E-07	510.5389309348
715	11.3781486392	5.0294073476	0.0263	0.2456861134	0.7344	20.4963257585	1	155.6944889709	3606.78	9627.0621167623	8888.7189740705	2205.1384570772	2.12083646327062E-07	125
716	10.6875118446	5.8062599951	0.0314	0.8044600454	0.1894	20.3595548634	1	157.6870289734	3491	9940.841262187	9372.797074513	2359.0776918908	2.12083646327062E-07	0
717	11.0814909541	5.5292083911	0.0691	0.8149103019	0.1723	20.0967643689	1	159.0500135391	3373	10269.3877616925	9858.2579597006	2532.347468477	1.79189678580856E-07	495.2272205766
718	10.9469976637	5.105258026	0.0991	0.6728826729	0.2947	20.7769719261	0.957668	161.0736502625	3330.4	10585.2739690572	10259.3091872699	2489.2659027213	1.79189678580856E-07	994.0824915469
719	9.7998437342	5.3285657693	0.0768	0.8647097054	0.1249	20.352241131	0.947085	165.2885854584	3447.8	10792.4985522353	10393.4318201449	2256.7632708901	8.98546989656856E-08	1348.8976981224
720	9.0199285866	5.6785539429	0.0492	0.6501999226	0.2712	20.7461640274	0.9294466667	169.3044852188	3565.8	11018.5309819413	10549.569896446	2115.8518967277	8.98546989656856E-08	1514.7689592806
721	2.0667537151	2.131371915	0.0287	0.7873983321	0.2065	20.6758174733	0.1708227273	171.6855952042	451.408	6783.732379745	1006.5783625729	381.6958666104	1.8293590104821E-07	418.6287137787
722	2.7947480272	2.1313553295	0.2113	0.1517687334	0.669	20.0346513538	0.328968	167.1167699814	945.8	6976.318871726	1422.3923509356	873.7312138727	9.98876556991564E-08	674.1290677608
723	3.3355079939	2.0174194977	0.0215	0.0587634134	0.921	21.1848099246	0.347988	165.1336907608	1446.6	7198.5432554094	1867.652269562	1366.1178307522	9.98876556991564E-08	927.8469701411
724	3.5168998992	2.0937710161	0.1112	0.2480873087	0.6683	17.7423886558	0.347988	164.8553512222	1947.4	7447.7530168501	2314.5733948182	1858.5203648127	4.48745496295416E-08	1036.4000192976
725	3.3812360604	2.4897197929	0.0331	0.3926983142	0.5872	15.482549696	0.333492	166.0083900055	2446.6	7721.3357005119	2610.7135040061	2351.0202533776	4.48745496295416E-08	717.9484661172
726	2.8438973723	2.5253883467	0.0316	0.4147046675	0.5668	14.497437858	0.197664	167.4324564163	2946.2	7820.3900158496	2813.5742392907	2843.5385098202	3.12015387901617E-08	587.5797818169
727	2.3478653693	2.0909592523	0.0474	0.2730422003	0.6925	14.6997606757	0.01902	165.3617180283	3432.082	7449.0603434259	2991.4712099567	3137.5036565051	3.12015387901617E-08	470
728	2.0273431365	2.1677474163	0.0457	0.0905375668	0.8679	14.2363574338	0	164.7989643921	3613.454	7093.5534113729	3102.6964079652	3081.8465363153	0.000000034	30
729	1.9704528211	1.8624348156	0.0413	0.3785334307	0.5958	14.4970065493	0	165.5900970184	3501.4	6756.3673671582	3212.1994022788	3016.7605031807	0.000000034	325.0384592629
730	1.9698014541	1.5641207643	0.046	0.142033543	0.8185	12.9518766919	0	163.9495854111	3389.6	6440.3804235464	3321.9346772626	2953.9195010815	3.42223331032991E-08	543.5301279598
731	1.8540168822	1.4400421039	0.0554	0.2415837391	0.7164	16.9540125895	0	162.7085209732	3434.8	6148.8616832711	3432.4408225052	2890.0104266134	3.42223331032991E-08	505.6925943693
732	1.4560214771	1.705774759	0.0545	0.8636700159	0.1289	15.622290386	0.012936	166.2522537109	3554.8	5885.4481562579	3543.5610619827	2824.902584017	2.45926178220939E-08	20.6155281281
733	1.4684437041	1.6536881541	0.0593	0.7450834485	0.2398	17.7546782584	0.092744	166.882698732	3672	5654.0693310217	3149.8015810524	2759.3637954864	2.45926178220939E-08	125
734	1.6889163097	1.4106057247	0.0607	0.7686575109	0.2173	17.8255375379	0.185476	162.618715303	3814.056	5458.8002344838	2651.810702143	2738.2993485538	1.85425814361682E-08	371.2142238654
735	1.9944570432	1.1482558377	0.0751	0.6313114931	0.341	16.8089171707	0.281892	159.6341153442	3801	5303.6308317982	2154.5533179757	2802.9414190201	1.85425814361682E-08	870.5170877128
736	2.2517076535	0.9855603744	0.0298	0.2313955885	0.7457	18.5558244575	0.368612	159.3065768356	3900	5192.1575476867	1658.9454481688	2951.9426759829	3.12805183907047E-08	1370.3284277866
737	2.2210356797	1.0717386643	0.0653	0.3940301701	0.5664	20.6923494511	0.43908	158.8646992447	4015	5127.2312216244	1167.0903992408	3173.5553543329	3.12805183907047E-08	1135.077089893
738	2.0816480852	1.1703025664	0.0605	0.7601915913	0.2253	16.0257701035	0.442632	156.8418392059	3981.4	5110.6261847253	686.4765108873	3451.7507697059	5.64285973587329E-08	662.1178142899
739	1.8027326924	1.2906844116	0.1068	0.7137259292	0.2557	16.6937840603	0.389756	156.297408197	3862.8	5142.8105156617	254.5584412272	3543.4575385912	5.64285973587329E-08	219.3171219946
740	1.6335958868	1.3006980033	0.0771	0.5646332214	0.4018	19.1078400756	0.319324	157.9299317642	3886.2	5222.8823459848	161.4001239157	3465.6846306435	8.94340882213435E-08	170.8800749064
741	1.7751002792	1.0655915502	0.0192	0.1816884176	0.8026	19.8928473832	0.261652	155.7419982605	4005.6	5348.6914287515	641.5800807382	3420.930974935	8.94340882213435E-08	642.5729530567
742	2.1954180754	0.9714547797	0.0272	0.0894325658	0.8858	18.4699943803	0.310056	153.9797019836	4112.8	5517.109750585	1103.9587854626	3447.7849843962	1.70524313081328E-07	939.6009791396
743	2.351528158	1.281767875	0.0448	0.2549204355	0.7117	16.9103781989	0.424608	154.0680986969	4060.4	5724.3776954356	1577.0621420857	3496.9263373604	1.70524313081328E-07	446.3742824133
744	2.7670102262	1.7166581412	0.0257	0.1670943241	0.8115	20.3856482198	0.584656	157.633425708	4092	5966.4478544608	2060.8554049229	3384.7627808531	3.24070098008724E-07	50
745	3.9876595283	1.705970606	0.0514	0.5678895214	0.4099	17.3442189592	0.758672	156.4183504074	4209.4	6239.2707907255	2550.9067015475	3313.4762506227	3.24070098008724E-07	545.1834553616
746	6.3173486155	1.6494538927	0.036	0.4556016598	0.5248	21.3134732876	0.922812	152.8851517319	4328.4	6538.9983942497	3043.8873172311	3316.8696931188	4.68894135036158E-07	796.9002446982
747	7.6100867281	1.917565906	0.0741	0.4635489794	0.4967	19.5417440291	0.991004	149.272879718	4449.632	6862.1060906984	3538.3965295032	3394.7191877644	4.68894135036158E-07	471.6990566028
748	8.0084329677	2.3401130868	0.2024	0.104663487	0.6758	18.2864060475	0.993092	147.9956072556	4658.044	7170.4480334216	4034.2595355282	3542.1193906253	4.61352170554316E-07	14.1421356237
749	9.101309231	2.4027288044	0.2114	0.6545924968	0.267	14.2786233031	0.993188	148.3425586319	5111.926	7361.7474148466	5028.4440933553	4010.7716785427	3.00136588597765E-07	342.5273711691
750	9.6236137556	2.5463475787	0.13	0.3106896552	0.5997	12.3754549697	1	148.9248085266	5407.02	7505.6861778255	5526.3233709221	3972.4525386683	3.00136588597765E-07	311.9695497961
751	9.608977684	2.7976490351	0.0567	0.1647408036	0.7879	16.4183239823	1	149.2204881668	5606.822	7679.5393742073	6024.5539253956	3614.663961247	1.64781856217238E-07	333.7663853656
752	9.5660760881	3.2641135578	0.0439	0.2196422968	0.7461	17.4931758006	1	150.8325159225	5342.356	7881.3276165885	6523.0552657478	3293.6754900366	1.64781856217238E-07	90
753	9.5309218132	3.6927928921	0.0323	0.1840446419	0.7896	19.2952707268	1	153.2715874863	5041.014	8108.965717032	7021.7697199495	3021.7223735769	1.32137752139843E-07	55
754	10.2355590634	3.8001696982	0.0219	0.067375524	0.9122	19.6134607471	1	153.5844432282	4745.612	8360.3423972945	7520.6548916966	2813.0624802965	1.32137752139843E-07	154.0292180075
755	11.5829817462	3.6198183726	0.0646	0.2132777421	0.7359	16.8076909644	1	152.879930307	4450.38	8633.3843306087	8019.6789212537	2682.5056883846	1.26100799520881E-07	460
756	11.607738756	3.9487701718	0.0984	0.5022182786	0.4488	15.8138260863	1	153.7652084579	4231.658	8926.1035732284	8518.8174061897	2641.3634135232	1.26100799520881E-07	430
757	11.1823229694	4.4221201779	0.0611	0.5026094366	0.467	17.5311653591	1	155.2259167252	4106.4	9236.6295259689	9018.0513416148	2692.6353675302	1.01862173362506E-07	395
758	10.0980605224	5.5386264586	0.052	0.5293248945	0.4462	19.9517908796	1	157.0371787003	3990.8	9563.2277500852	9343.2810082968	2828.6946394312	1.01862173362506E-07	7.0710678119
759	10.3118380629	5.3903375501	0.0744	0.9212402766	0.0729	18.8655588138	1	158.6662210434	3872.8	9904.3084059413	9658.5933240819	3000.1970283726	6.42954184774876E-08	463.2763753959
760	10.1895713054	4.8551003708	0.0515	0.9393779652	0.0575	21.1258899067	0.969088	160.1536884781	3830.2	10127.8341712333	9775.3989688401	2921.1228381601	6.42954184774876E-08	961.5742301039
761	10.0852096071	4.5701520584	0.061	0.9352502662	0.0608	21.2739881473	0.96136	162.3283021759	3947.6	10344.2266506491	9916.0690296105	2724.9586490378	2.72674499419439E-08	1460.7960158763
762	10.0465920266	4.3351176319	0.0539	0.6319633573	0.2973	21.3013140137	0.94848	165.4933080383	4065.6	10579.8404997429	10079.6044069199	2607.7430614396	2.72674499419439E-08	1959.3174832069
763	1.6430702354	1.7097559403	0.1927	0.1737410072	0.4594	16.3130327595	0.0094470588	169.025222786	235.164	6146.0576795211	1185.0105484763	88.9466189653	1.8293590104821E-07	217.8302091079
764	1.7696850388	2.0925231208	0.0394	0.5565271705	0.426	17.6472270059	0.1161954545	170.5882106979	557.312	6318.5461144159	1385.3699866823	440.3371760084	1.8293590104821E-07	10
765	2.1892609122	2.1945649215	0.2216	0.2943216855	0.5493	16.0352640064	0.2411	168.7115377228	1018.258	6524.8773934841	1712.6587517658	930.7418910895	9.98876556991564E-08	242.7447218788
766	2.6284737528	2.0363572981	0.0259	0.1192896007	0.8579	19.3023085935	0.25984	165.6438054367	1514.4	6761.954229363	2107.8899402009	1425.7539721267	9.98876556991564E-08	496.8148548504
767	2.7853399273	2.0953054101	0.0243	0.2548939223	0.727	18.3460573816	0.25984	165.700641507	2015.2	7026.6652830486	2540.3149411048	1922.0075361993	4.48745496295416E-08	675
768	2.6110420532	2.5774240746	0.0487	0.8573530958	0.1357	19.0282394857	0.253416	167.6668480255	2514.4	7316.0115500182	2985.4857226254	2419.0558055632	4.48745496295416E-08	330.3407331832
769	2.3719380094	2.8291935951	0.0297	0.4025559105	0.5797	14.9656527599	0.157588	167.8309502838	3014	7627.1898494793	3262.0277435975	2916.4217113154	3.12015387901617E-08	98.2344135219
770	2.040450688	2.4394766447	0.0771	0.0981688157	0.8323	14.6168897064	0.01874	167.3878825455	3513.2	7426.2187551943	3479.4036845414	3399.8695485875	3.12015387901617E-08	143.1782106328
771	2.0490942206	2.1202631577	0.0256	0.2185960591	0.7614	15.8260780485	0	164.0356580261	3970.254	7140.6389770104	3590.2646142033	3574.1278281341	0.000000034	140
772	1.862966863	2.0916797376	0.0516	0.4000421763	0.569	13.1205350457	0	165.3297582489	4000.4	6879.587560312	3700.1385109209	3512.6490447119	0.000000034	80
773	1.9409354766	1.7114425426	0.0186	0.2362950886	0.7495	16.5411164443	0	163.3955772766	3888.6	6645.9555370165	3809.5045609633	3449.8973734571	3.42223331032991E-08	420
774	1.7618253716	1.6711277552	0.0738	0.5191103433	0.4454	18.6730215476	0.000292	163.1868794968	3933.8	6442.7265191067	3919.9649233125	3385.7616912163	3.42223331032991E-08	311.4482300479
775	1.4133156421	1.9322299275	0.1054	0.9701542589	0.0267	18.8813319659	0.018164	169.1725634705	4053.8	6272.8562075023	3530.7541687294	3320.3681395886	2.45926178220939E-08	130.3840481041
776	1.4589663633	1.8798983453	0.1139	0.9685137118	0.0279	19.5516138433	0.098224	168.1781389771	4171	6109.7053938795	3035.8236114768	3256.2651958099	2.45926178220939E-08	158.9024858207
777	1.7717990115	1.6051349844	0.0715	0.6640818525	0.3119	17.8913248369	0.218908	162.0138108902	4290.506	5929.4603464396	2542.8773073037	3237.4019063892	1.85425814361682E-08	338.0088756231
778	2.180712216	1.3087549916	0.0518	0.2987766294	0.6649	17.4705147235	0.342316	158.253491954	4300	5786.9249174324	2053.3448322189	3292.2593872447	1.85425814361682E-08	836.2116956848
779	2.5191877151	1.1196522318	0.0462	0.1885091214	0.774	17.6060435542	0.435572	157.4625226654	4399	5684.9362353504	1570.4219178297	3420.0092119585	3.12805183907047E-08	1334.9625462911
780	2.4486375855	1.229481857	0.0208	0.1605392157	0.822	19.5409657285	0.501104	157.2220135178	4514	5625.6999564499	1102.8259155461	3613.0256745973	3.12805183907047E-08	1070.7474025185
781	2.2092326964	1.3977107204	0.0187	0.1565270559	0.8277	19.7036971074	0.504404	156.8417032745	4480.4	5610.5703809862	612.4132591641	3861.5345113679	5.64285973587329E-08	571.4017850865
782	1.8925904469	1.5594827342	0.1061	0.624790245	0.3354	16.4849217235	0.446304	156.2628431625	4361.8	5639.9024814264	115.9741350474	4030.2340429934	5.64285973587329E-08	75
783	1.9664860614	1.3356207458	0.1146	0.5290264287	0.417	16.3146401546	0.38888	155.1279990204	4385.2	5713.0114650681	376.1980861195	3959.6040587456	8.94340882213435E-08	382.655197273
784	2.0579019204	1.1902207543	0.0421	0.2140992167	0.7525	19.3366855042	0.36438	156.1424020798	4504.6	5828.2501662163	832.6613957666	3920.4925706925	8.94340882213435E-08	842.199501306
785	2.4407608042	1.147902417	0.1827	0.0563504016	0.7519	18.0304703598	0.427912	155.6160839706	4611.8	5883.0009348971	1275.0098038839	3943.9466399162	1.70524313081328E-07	992.2827218087
786	2.7359767932	1.4188193411	0.0389	0.1084174384	0.8569	19.1598859038	0.544552	153.6006694138	4559.4	5964.0338697898	1742.4264690368	3978.4247931164	1.70524313081328E-07	494.9747468306
787	3.3534867582	1.7266035717	0.0674	0.0711987991	0.8662	17.5968827279	0.681968	152.8540099731	4591	6085.2033655417	2219.0651184677	3874.1597737345	3.24070098008724E-07	0
788	4.6106228727	1.6348022546	0.0861	0.1812014444	0.7483	18.196340529	0.815984	151.6854061752	4708.4	6244.1732839504	2683.9755960143	3812.0358538339	3.24070098008724E-07	498.0461825976
789	6.615727289	1.6454419389	0.0595	0.1874534822	0.7642	20.0371921472	0.946936	150.0220565598	4827.4	6438.1441425305	3157.8671599673	3814.9858685944	4.68894135036158E-07	610.3277807867
790	7.3225416187	1.9705205097	0.0463	0.1618897638	0.7983	18.7429873073	1	148.892188092	4945.6	6626.4866256562	3637.5987959092	3882.8615113511	4.68894135036158E-07	233.4523505986
791	7.7481095487	2.0549749014	0.2485	0.2137057933	0.5714	17.1965853123	1	148.0463832611	5097.71	6674.6029844478	4122.1505309729	4012.3693764456	4.61352170554316E-07	117.1537451386
792	9.0319395348	1.8458832627	0.0693	0.5868700978	0.3845	15.9513172819	1	148.6476675079	5312.804	6759.4618868664	4610.002711496	4197.8092662489	4.61352170554316E-07	585.768725693
793	9.2551915035	1.8969902819	0.1973	0.6720163037	0.2575	14.8136357857	1	148.6462085342	5523.458	6879.7038453701	5100.2083290783	4428.09958154	3.00136588597765E-07	807.6663915256
794	9.8728636656	1.9707925156	0.2636	0.4326453015	0.4178	14.1238615563	1	148.7745755722	5817.462	7033.5144131508	5592.1485137646	4320.97153208	3.00136588597765E-07	809.4751385929
795	8.9748980513	2.3816715263	0.2364	0.2265880812	0.5905	15.9802415789	1	149.1719812592	5997.96	7218.7481601729	6085.2485569613	3994.1577666128	1.64781856217238E-07	528.2281703961
796	9.3908532859	2.6294318392	0.1301	0.2406361646	0.6589	16.6441811965	1	149.7594264893	5747.524	7433.0562354929	6579.1526810069	3706.1840015141	1.64781856217238E-07	406.9705149025
797	9.5435745355	2.9483226445	0.0366	0.2206767698	0.7508	18.9606117089	1	151.6358399017	5451.138	7674.0031925977	7073.9133441116	3466.7429559079	1.32137752139843E-07	373.3630940519
798	9.5081324809	3.6345637347	0.0398	0.279420954	0.6919	19.1074917091	1	153.307104277	5155.474	7939.16399881	7569.3625887521	3286.4595518436	1.32137752139843E-07	5
799	10.3029134482	3.8037015426	0.0559	0.242347209	0.7153	17.6139069169	1	152.4710094818	4880.764	8226.1974812182	8032.8637483777	3175.4252464244	1.26100799520881E-07	10
800	10.552984077	4.1112124152	0.0833	0.648303698	0.3224	16.022379903	1	153.6211631302	4724.4	8532.8966359613	8326.2776797318	3140.7462251383	1.26100799520881E-07	40
801	10.4347524461	4.4638922411	0.0994	0.6877637131	0.2812	15.6238968045	1	154.478947525	4605.4	8857.2188072781	8638.6862427108	3183.9872301152	1.01862173362506E-07	70
802	9.9091003128	5.0528550588	0.1151	0.7761328964	0.1981	16.6107396882	1	157.6734014389	4489.8	9197.299875507	8968.1045935025	3302.6311988787	1.01862173362506E-07	100.4987562112
803	9.8517364243	5.0028466582	0.193	0.6566294919	0.2771	16.2069970567	1	159.2585580475	4371.8	9469.3201973531	9170.2467251432	3462.3403695276	6.42954184774876E-08	452.3549491273
804	10.0193628475	4.4561387306	0.0894	0.9514605754	0.0442	15.3220860033	0.979444	159.9379642441	4329.2	9674.6072271695	9293.1924008922	3371.269606001	6.42954184774876E-08	945.8461819979
805	10.2007499517	3.7876652008	0.114	0.9299097065	0.0621	17.4963462485	0.9290904762	158.2645460297	4446.6	9900.9103116835	9441.0499945716	3202.6534945519	2.72674499419439E-08	1443.8230501
806	10.0052043413	3.5645073543	0.0829	0.8600649741	0.1163	17.0354313562	0.90693125	161.269993515	4564.6	10146.8233945408	9612.6700245041	3101.5141315694	2.72674499419439E-08	1942.839416936
807	1.721531185	1.2936341917	0.2388	0.0271524082	0.713	15.8521994363	0.0015941176	168.3978372681	704.004	5672.6559035429	1676.0817402502	61.3371177486	2.18221118703997E-07	692.8564064797
808	1.7012834483	1.642231872	0.0075	0.6175314861	0.3796	20.1604817826	0.0646727273	171.991450296	899.95	5859.0976267681	1823.2525880963	482.1590231808	2.18221118703997E-07	438.3206588789
809	1.7484941777	2.0913862501	0.0101	0.5616728963	0.4339	20.8922479207	0.15576	172.4999643387	1251.212	6081.0381515001	2083.0866520623	972.1617366886	1.16200656778742E-07	183.5755975069
810	2.0786841325	2.0760786071	0.0337	0.4043257787	0.5756	19.5590846857	0.17224	166.6917287369	1672.382	6334.7474298507	2419.3387526347	1465.1404878963	1.16200656778742E-07	65.192024052
811	2.1778432777	2.162375746	0.0382	0.3600540653	0.6155	17.4465678408	0.17224	166.5029695068	2138.456	6616.5719976435	2804.1397968004	1959.6255340999	8.13157588250397E-08	175
812	2.1963697247	2.4726478963	0.0594	0.6638315969	0.3162	19.9638869821	0.171156	167.095642189	2634.2	6923.0791559826	3220.7452553718	2455.3090503164	8.13157588250397E-08	11.1803398875
813	2.370728757	2.2489829287	0.0439	0.4670013597	0.5096	19.016543009	0.115328	166.1577826889	3133.8	7251.1395656131	3658.3056187257	2951.7054624893	8.61604073753915E-08	374.0655022854
814	2.0208458467	2.1329814774	0.0254	0.189718859	0.7897	17.3956159094	0.021996	166.5158242401	3633	7030.2009217376	3931.4373961695	3448.5731324121	8.61604073753915E-08	247.0323865407
815	1.9842695824	1.9859793528	0.0963	0.6664822397	0.3014	16.4353309033	0.036376	164.3807164719	4134.692	6727.832117406	4077.4747086892	3909.947065682	9.47705559214911E-08	145
816	1.9470782319	1.8713595524	0.0685	0.7360171766	0.2459	17.2150012341	0.052132	162.8394451477	4465.616	6450.0949605413	4187.8514777867	4008.4349132605	9.47705559214911E-08	75
817	1.8679123732	1.6958024058	0.1318	0.4336558397	0.4917	18.5384311566	0.052132	162.1237413208	4388.4	6200.3003959486	4297.0745862738	3945.7958744388	0.000000089	162.864974749
818	1.5659093044	1.8000484099	0.1485	0.840634175	0.1357	16.308172973	0.05468	165.7153857651	4433.6	5981.9499329232	3941.9348041286	3881.5394321665	0.000000089	29.1547594742
819	1.4296429296	1.7823078976	0.0421	0.8695062115	0.125	19.9203184825	0.107036	171.0565884903	4553.6	5798.596813023	3444.3939960463	3815.7907074395	5.96563316720023E-08	378.71493237
820	1.4193809761	1.7924740362	0.1175	0.8538243626	0.129	18.8859155152	0.162464	168.9453325699	4670.8	5653.6470530092	2947.6855327528	3753.5691611988	5.96563316720023E-08	191.6376789674
821	1.6717026854	1.5930659755	0.085	0.7230601093	0.2534	17.8468899319	0.273824	163.1102174774	4787.6	5550.1103592631	2452.3152325914	3736.7450309661	4.24900725515551E-08	304.1381265149
822	2.0647810118	1.3495720267	0.0665	0.4698446706	0.4949	18.1161723565	0.399428	160.2791943268	4799.8	5490.3301357933	1957.3451407455	3784.3712469922	4.24900725515551E-08	801.5609770941
823	2.4851540677	1.1497796092	0.0351	0.1528655819	0.8174	18.6149028739	0.490428	158.9192597305	4898.8	5475.739676062	1463.2839779072	3896.0185149282	7.81122827403235E-08	1300.9611831258
824	2.2515563789	1.3211109791	0.0104	0.0508286176	0.9393	20.6897177546	0.51596	159.8623214478	5013.8	5506.6981940179	971.6480844421	4059.6416319496	7.81122827403235E-08	946.4142856065
825	1.9896069222	1.5152018557	0.0152	0.0073111292	0.9776	22.5510452373	0.513032	160.9642825623	4980.2	5493.6053735229	480.5205510694	4193.5459240544	1.37252583508521E-07	451.2759687819
826	1.8173606815	1.5569261102	0.0436	0.2790673358	0.6895	21.6078517073	0.46866	158.1467241013	4861.6	5398.1200431261	5	4237.2252398895	1.37252583508521E-07	15
827	2.0248526973	1.2493311894	0.1325	0.6244380403	0.3258	15.9614880195	0.44904	156.3023316269	4879.112	5347.8687343651	485.4121959737	4211.511012267	1.57850120301143E-07	489.3107397146
828	2.264515606	1.0722299377	0.0956	0.7736620964	0.2047	17.2289133827	0.46454	155.723757724	4983.796	5344.1276182367	959.752572281	4228.8967625421	1.57850120301143E-07	959.752572281
829	2.5855431382	1.0944647262	0.028	0.1466049383	0.8295	20.5340691602	0.540816	155.1031640457	5092.328	5386.9935956895	1440.6942770762	4296.814890401	1.65251697041261E-07	1029.8664962023
830	2.80814232	1.4089867929	0.0156	0.0767980496	0.9088	21.2416545491	0.657456	155.0355537628	5056.7	5475.3721334719	1930.1813386312	4376.2725199365	1.65251697041261E-07	530.5892950296
831	3.2200458403	1.7650684861	0.0466	0.0538074261	0.9021	20.2614193599	0.774712	154.0245805405	5090.8	5607.1115558726	2391.7880340866	4355.3985274896	2.082133333594E-07	35
832	3.9827941678	1.856239587	0.0287	0.022958921	0.949	20.5856841645	0.868728	153.3057677551	5208.2	5779.2473558414	2853.2525300085	4310.9293956021	2.082133333594E-07	158.9024858207
833	5.2695769142	1.9497369972	0.0235	0.1140809012	0.8651	19.4668520176	0.95968	150.2331574707	5327.2	5988.2969198262	3323.5598384864	4313.538239956	2.50340369361764E-07	111.803398875
834	6.140467185	2.0571235223	0.2881	0.0859274136	0.6372	19.3492055304	1	148.352856369	5445.4	6127.4240101367	3796.5411890298	4373.6837855626	2.50340369361764E-07	29.1547594742
835	6.9200074623	1.8645647333	0.2391	0.4909042624	0.3834	15.5803967786	1	148.4237241455	5565.968	6179.4275624851	4264.8241464332	4489.0540444175	2.26120463379254E-07	438.3206588789
836	7.6596205826	1.7501824688	0.0583	0.8589784432	0.1328	14.7550806858	1	149.2079617447	5774.428	6270.9907510696	4723.4732983261	4655.5453309971	2.26120463379254E-07	771.1841544015
837	8.5071611334	1.6263562882	0.0935	0.848758963	0.1371	13.9305167702	1	149.2565160385	5958.752	6400.4160021049	5087.8507250115	4852.9545284691	1.43892419914485E-07	1221.3312409007
838	8.9550172392	1.6864833091	0.0753	0.2555423381	0.6884	17.4076681087	1	149.4403860062	6214.962	6565.4645684826	5470.0297074148	4696.6259526563	1.43892419914485E-07	1234.5140744439
839	8.6862941187	1.9515472469	0.1689	0.5433762483	0.3795	16.4418015611	1	149.3416644882	6382.792	6763.5290344612	5868.8691414957	4397.8173207062	9.38665496921864E-08	963.859429585
840	9.2094901897	2.5208595453	0.0918	0.3349530646	0.6022	18.3504531296	1	151.1787324356	5862.376	7247.4357534234	6702.3018433968	3925.0230745828	9.45068925313687E-08	608.2968025561
841	9.5221087884	2.9115919084	0.0721	0.3010022632	0.6486	18.6030303251	1	153.1873805832	5567.484	7527.6374115655	7134.1327433683	3766.7376582618	9.45068925313687E-08	475.0263150605
842	10.2187965671	3.1320452235	0.0619	0.5291546743	0.4417	18.467035726	1	153.7404312897	5348.848	7829.7717080385	7572.0703905867	3670.2612999955	8.25864414482578E-08	505.6184332083
843	10.9656860341	3.2812433199	0.0656	0.431827911	0.5309	18.2598374625	1	153.1734448914	5224.2	8151.400186471	7934.5384238782	3640.2992069428	8.25864414482578E-08	536.8891878218
844	11.0778444506	3.528410512	0.0982	0.3408738079	0.5944	17.0245274983	1	153.1721981323	5105.2	8490.3077093825	8261.7734173723	3677.671484041	4.68982644943128E-08	569.3197695496
845	10.6814676932	3.894217676	0.0752	0.6539792388	0.32	17.5686757127	1	155.3236721924	4989.6	8818.3345933345	8580.7007289615	3781.2182040416	4.68982644943128E-08	600.0833275471
846	9.887621044	4.1753252619	0.0976	0.914339539	0.0773	16.5359912544	1	158.6493587265	4871.6	9010.7172300545	8683.2266468174	3926.0883566641	0.000000019	748.0808779805
847	10.3188400973	3.7627950576	0.1486	0.9038054968	0.0819	17.0761423127	0.987616	157.6028017731	4829	9226.2140122588	8812.9691364489	3833.7915530367	0.000000019	1117.8662710718
848	9.8470705058	3.2305761566	0.0929	0.8011244626	0.1804	16.9253707396	0.9002181818	157.1141429672	4946.4	9463.2460075811	8968.7471254351	3686.0993298332	5.82733250177083E-09	1561.9298959941
849	9.6195790292	2.9968389733	0.2121	0.5579140461	0.3374	14.7194799127	0.8708705882	159.1595977005	5064.4	9720.2379086111	9149.2308419889	3596.3014547708	5.82733250177083E-09	2032.1478784774
850	1.682912438	1.0618604587	0.218	0.1301722869	0.5907	19.9123101345	0	170.1340124146	1173.032	5204.2314514249	2171.2323689555	73.6167981818	2.18221118703997E-07	1123.3098414952
851	1.7063898126	1.2741593387	0.0396	0.6678474682	0.3188	19.8064823091	0.0430826087	171.2810992447	1333.89	5406.8498222163	2286.7553432757	502.3117761787	2.18221118703997E-07	868.691544796
852	1.7349239905	1.5843617158	0.1928	0.4424346448	0.4223	20.4150750337	0.099108	170.4245704147	1605.99	5646.5941061847	2498.8497353783	996.1047428685	1.16200656778742E-07	560.0223209837
853	1.8317895588	1.7863102959	0.0376	0.3576138148	0.6138	18.7053155409	0.110564	168.351257547	1959.072	5918.9547219083	2785.5430350293	1491.5057922139	1.16200656778742E-07	284.4292530666
854	1.9399950879	1.8773210324	0.0182	0.2354858423	0.7506	19.582314467	0.110564	167.1443242294	2367.456	6219.6483019541	3126.2117650601	1988.1888638146	8.13157588250397E-08	325
855	2.0857421021	1.9459961823	0.0598	0.424696873	0.5409	19.126363779	0.110564	165.7369994782	2789.52	6544.7708134052	3504.7396479625	2486.0362671199	8.13157588250397E-08	360.5551275464
856	2.2503770825	1.8693910929	0.0831	0.4355982114	0.5175	18.3069352499	0.070928	163.9683802658	3239.138	6890.865330276	3910.652119532	2984.6038214394	8.61604073753915E-08	547.76819915
857	1.9776630938	1.7998340259	0.0711	0.6237485198	0.3495	16.9772587502	0.018644	164.2866150269	3698.352	6648.2121656879	4336.2656745177	3482.5782963908	8.61604073753915E-08	436.0332556125
858	1.7926498165	1.883473504	0.1453	0.9493389493	0.0433	14.2633912575	0.045392	165.3894649918	4146.144	6327.6160597811	4565.3285752506	3964.2597731443	9.47705559214911E-08	191.0497317454
859	1.8643414576	1.6110148853	0.0791	0.6526224346	0.3199	16.6651017712	0.063588	162.3314550751	4568.31	6031.4778454372	4675.9838536933	4357.4584545721	9.47705559214911E-08	321.9083720564
860	1.6921427855	1.5952359338	0.138	0.2545243619	0.6426	18.05704271	0.063588	161.9378151733	4819.374	5763.5687729045	4415.3425688162	4438.1960959648	0.000000089	140
861	1.4977096422	1.5241485821	0.2032	0.5494477912	0.359	18.3419690687	0.0663	165.9850005356	4921.752	5527.9946635285	3915.3863155505	4369.7611160391	0.000000089	360
862	1.476225878	1.4939397839	0.0925	0.4914600551	0.4615	20.7338456873	0.154336	170.029347496	4984.242	5329.0454117037	3415.4428702586	4281.226675531	5.96563316720023E-08	722.4956747275
863	1.418375954	1.67243007	0.1215	0.5811041548	0.368	19.443069762	0.232064	167.9242421982	4986.99	5170.9501061217	2915.5188217537	4198.0956257628	5.96563316720023E-08	226.3846284534
864	1.6412311298	1.5950718902	0.0667	0.608271724	0.3656	18.6084196834	0.367596	163.8820859283	4936.584	5057.5413987431	2415.6262128069	4156.9751580673	4.24900725515551E-08	269.6757312032
865	1.9298521973	1.4033444964	0.0736	0.4827288428	0.4792	16.9602158963	0.488728	163.1973926971	4862.544	4991.8658836151	1915.7896544245	4166.7796390431	4.24900725515551E-08	766.6322456041
866	2.1903299348	1.2277086211	0.0141	0.023937519	0.9623	20.7295248703	0.560328	163.8209716766	4924.872	4975.8140037586	1416.0685011679	4145.917023659	7.81122827403235E-08	1265.9877566549
867	1.884155503	1.3539922763	0.0076	0.0238814994	0.9687	21.1004865001	0.52662	164.0561512268	5027.2	5009.8627725717	916.6515150263	3997.5300873793	7.81122827403235E-08	877.7955342789
868	1.658149705	1.445976271	0.0145	0.0261796043	0.9597	21.3635330038	0.469816	163.1091677551	5033.344	5008.9619683124	418.6287137787	3855.3032140607	1.37252583508521E-07	380.5259518088
869	1.5997202888	1.3465213489	0.056	0.4129237288	0.5542	18.9514330654	0.4097	158.2500839462	4914.936	4904.0493472232	80	3773.7073647602	1.37252583508521E-07	85.1469318296
870	1.8325540024	1.1296403141	0.0687	0.6007731129	0.3718	19.4457948747	0.434552	157.702621463	4806.592	4848.6802328056	577.6244454661	3757.4417179921	1.57850120301143E-07	579.8706752372
871	2.2578977205	0.9730369121	0.062	0.528891258	0.4419	19.1056838469	0.509288	155.9620563126	4806	4844.5536430099	1076.4060572108	3807.3436082807	1.57850120301143E-07	1074.8255672434
872	2.6969850245	1.0284439106	0.0332	0.1723210592	0.8002	21.5361821731	0.623264	154.677933783	4920.6	4891.7992599861	1572.4900635616	3916.6200167448	1.65251697041261E-07	1063.4025578303
873	3.0840797411	1.3138850913	0.0198	0.0863089165	0.8956	22.5757330657	0.764136	153.5275819565	5037.2	4988.9578069974	2065.1029030051	4070.8912754773	1.65251697041261E-07	565
874	3.5653836622	1.623892592	0.0201	0.0793958567	0.9021	20.0310673757	0.870524	152.0193777664	5157	5133.1958856058	2540.8905918988	4276.9470786823	2.082133333594E-07	65
875	4.4184841623	1.604011311	0.0226	0.0471659505	0.9313	20.341349952	0.92454	150.964484845	5272.288	5320.6860459907	3018.5137071082	4507.277795899	2.082133333594E-07	300.8321791298
876	5.6078947608	1.6546012139	0.1299	0.0568024063	0.8153	18.9800315038	0.975492	149.0986875031	5405.892	5547.044257981	3336.8135998284	4696.9738342873	2.50340369361764E-07	322.0248437621
877	7.0601188723	1.5639748816	0.129	0.5243398393	0.4143	13.9974141433	1	149.0392432739	5678.99	5685.0967449992	4016.3665171396	4852.0246436776	2.26120463379254E-07	728.5773809281
878	7.8201617426	1.4427501025	0.0946	0.7311685443	0.2434	16.9623984541	1	149.8714699844	5800.402	5784.4900380241	4381.9202411728	4967.6675410154	2.26120463379254E-07	1121.2158578971
879	8.3525973565	1.3839910666	0.0725	0.5235579515	0.4419	17.0185002198	1	149.9708205002	5920.8	5924.5527257338	4768.2517760706	5113.799633926	1.43892419914485E-07	1469.600285792
880	9.0461462884	1.3749726955	0.0654	0.3369355874	0.6197	17.8261609264	1	150.2394960144	6040.8	6102.4851495108	5171.9072884189	5062.0726957732	1.43892419914485E-07	1635.2446300172
881	8.8453153673	1.5596648286	0.0698	0.2870350462	0.6632	18.6101523518	1	150.2505447784	6162.556	6315.0870936195	5588.9041859742	4819.5744479415	9.38665496921864E-08	1441.8824501325
882	9.1093247329	1.7582051344	0.1548	0.3845243729	0.5202	17.8904189016	1	151.4719639328	6340.934	6558.9881079325	6017.5451805533	4583.7540254687	9.38665496921864E-08	1313.4020709592
883	9.6773667441	1.9764465074	0.1732	0.2961477701	0.5792	16.5334228764	1	150.2083407547	6263.774	6830.8363323974	6454.5526568462	4392.4144911559	9.45068925313687E-08	1046.4344222167
884	10.5158416542	2.1806784489	0.2224	0.1129502119	0.6699	17.909249233	1	150.6834955399	6000.586	7127.4346717455	6896.3178581037	4251.5655274316	9.45068925313687E-08	975.0128204285
885	11.0560445444	2.3850524125	0.1599	0.1737158269	0.674	20.7687853539	1	151.9589815125	5842.83	7445.8260119345	7230.9681232875	4166.3308602116	8.25864414482578E-08	1005.3108971856
886	11.7334912856	2.5509398076	0.1549	0.2631515589	0.6121	19.4741975695	1	152.2190758118	5724.8	7783.3363668802	7555.5873365345	4139.9604687186	8.25864414482578E-08	1035.9777989899
887	11.9890304651	2.7350363653	0.0814	0.1994339212	0.7354	17.8548748283	1	151.890346994	5605.8	8137.5871731122	7898.5378393726	4172.8602363838	4.68982644943128E-08	1067.2979902539
888	11.7410535798	2.8869838458	0.0819	0.328286679	0.6167	16.0880354065	1	152.9577126877	5490.2	8353.9227312682	8089.0929652218	4264.4177768169	4.68982644943128E-08	1098.6924046338
889	11.1563287234	3.0341315811	0.1589	0.4190940435	0.4886	16.1332575501	1	154.358200235	5372.2	8556.7531809677	8197.7695137153	4393.7872754137	0.000000019	1189.3800906355
890	10.8787566561	3.0051246973	0.1683	0.7893471204	0.1752	15.8795557218	0.994088	156.0015200027	5329.6	8783.3948448194	8335.071985292	4304.7016393336	0.000000019	1450.7325735641
891	9.517566115	2.7087330378	0.1747	0.9826729674	0.0143	17.2500136983	0.8748173913	157.5092619598	5447	9032.0554139133	8499.6132264945	4173.298853796	5.82733250177083E-09	1815.1101894926
892	9.5155605519	2.4634613141	0.0985	0.5826955075	0.3762	17.2345713331	0.8400444444	157.7841787262	5565	9300.969035536	8689.8460860938	4091.5997368409	5.82733250177083E-09	2232.6273759855
893	1.6632964591	0.9108678908	0.2652	0.5825989649	0.2984	20.8607279011	0	173.0320835846	1470.696	4742.2594825674	2668.1922719325	190.4158266934	3.13467786835202E-07	1380
894	1.7096929301	1.0824263598	0.4368	0.4192851532	0.2957	19.8058733854	0.0237272727	170.184734552	1777.168	4963.7712477511	2763.0146579416	649.6684305907	3.13467786835202E-07	880
895	1.5400407219	1.4388685858	0.2773	0.2845107892	0.4841	18.4076881397	0.041444	170.3930392776	1933.086	5223.8898342136	2940.9607273815	1110.4628796098	1.99291480172951E-07	380
896	1.5061539653	1.7348931023	0.0543	0.8284868351	0.1622	19.7091823552	0.045628	171.7441027634	2139.312	5517.15732964	3188.142092191	1583.9070314427	1.99291480172951E-07	120
897	1.6040143553	1.8307560104	0.0244	0.2547150472	0.7271	18.7247529665	0.045628	168.9979325912	2400.742	5838.580735076	3489.8782213711	2065.40498172	0.000000156	79.0569415042
898	1.7265879659	1.9126152981	0.0517	0.4532320995	0.5185	17.328424462	0.045628	167.4951795639	2707.57	6183.7710986097	3833.171011056	2517.4929251575	0.000000156	107.7032961427
899	1.7887665307	2.0160430782	0.0962	0.8815003319	0.1071	15.3598825329	0.024748	165.6231928711	3051.348	6548.9712932643	4207.5170825559	2935.6264788997	0.00000015	57.008771255
900	1.7899299593	1.7900332811	0.079	0.6365906623	0.3347	16.44212699	0.011372	163.2946967667	3457.394	6282.8118704924	4605.7789786311	3340.1484925434	0.00000015	106.8877916322
901	1.6730205044	1.7871448446	0.1104	0.6544514388	0.3074	15.8589444435	0.045392	164.0663148224	3868.832	5942.5352333831	5022.2704029154	3753.3184917705	0.000000145	15
902	1.6452851146	1.6307610678	0.0234	0.2718615605	0.7111	18.3798848218	0.063588	163.1176100372	4281.296	5626.1643239422	4928.5342648702	4185.0807099913	0.000000145	69.6419413859
903	1.5772040915	1.4767987804	0.1183	0.1263805078	0.7673	19.8997416774	0.063588	160.7772001755	4716.814	5337.9513860656	4430.0620763145	4487.2100471662	1.25868782543765E-07	49.244289009
904	1.462601242	1.3424058041	0.0277	0.1821454284	0.7952	18.7490766416	0.0663	163.3613282761	4809.334	5082.6887569475	3931.9778737933	4290.3847047798	1.25868782543765E-07	325.729949498
905	1.5485454776	1.2589393562	0.1836	0.1467417932	0.6966	17.2808175935	0.183716	165.4489090286	4687.6	4865.5652292411	3434.0209667386	4085.9400198208	8.26624700524754E-08	760.8054941968
906	1.5082258754	1.3963999101	0.0946	0.3273691186	0.609	18.7608103431	0.261444	162.9945271027	4570.4	4691.8786216184	2936.4093720052	3934.755916886	8.26624700524754E-08	262.3451924469
907	1.6562860251	1.415295566	0.0113	0.0546171741	0.9347	19.1424298399	0.396976	160.9082110886	4452	4566.5878946978	2439.7745797512	3841.2973768063	6.14899833047655E-08	232.6478024826
908	1.8228983927	1.2768351721	0.0226	0.057704113	0.921	16.5932047208	0.492904	162.368252002	4365.2	4493.7428720389	1944.2543557879	3805.5357773759	6.14899833047655E-08	730.8385594644
909	1.9996379581	1.0784067737	0.0289	0.1325301205	0.8424	19.4361922255	0.525788	162.9734007568	4426	4475.9049364347	1448.8702495393	3738.3824297003	1.16712083149289E-07	1229.4917649175
910	1.5409805194	1.1820946488	0.0138	0.0210910566	0.9654	20.9108202796	0.4227	166.4953712814	4527.8	4513.7262876697	953.8998899256	3533.1638865069	1.16712083149289E-07	941.0765112359
911	1.3608426423	1.201632682	0.0167	0.0349842368	0.9489	20.1941835063	0.325896	164.8266317963	4535.6	4527.6594394897	462.0876540225	3370.5885506923	2.00429631667692E-07	456.0701700397
912	1.2381161866	1.2037466915	0.0649	0.2456421773	0.7054	19.8090466624	0.263948	161.4176381622	4417.2	4411.3149966875	5	3276.9459230566	2.00429631667692E-07	5
913	1.4858737693	1.0379649316	0.0436	0.3054161439	0.6643	17.7491052006	0.339768	160.3101615326	4306.4	4349.6781490129	462.3851208679	3258.2013931676	2.03792909794787E-07	482.3121395943
914	2.0537955131	0.8951091516	0.0117	0.0489729839	0.9399	17.4322652025	0.479724	156.6120802917	4305.6	4345.0776747948	919.1980200153	3315.6243212539	2.03792909794787E-07	970.8887680883
915	2.6337096022	0.9566355015	0.0132	0.0465139846	0.9409	20.0210244821	0.653344	154.375954277	4420.2	4397.6925767953	1375.5907821733	3436.0079785642	1.4412762662248E-07	1065.1877768732
916	3.1234714013	1.2596043187	0.0347	0.0739666425	0.8939	20.8013520517	0.834216	153.9394954056	4537.8	4505.5188380474	1832.3345764352	3609.6337645142	1.4412762662248E-07	595.7558224642
917	3.5455974817	1.580858396	0.0297	0.0812119963	0.8915	18.7948250462	0.942436	151.5429099564	4659.8	4664.7293597807	2290.1200841877	3840.0190012461	1.08362135522683E-07	99.6242942259
918	4.4537443986	1.4825310587	0.0273	0.112778863	0.863	17.9142783992	0.970688	149.5189805862	4775	4870.2874658484	2633.9039466161	4118.0190841137	1.08362135522683E-07	398.1519810324
919	5.6192542021	1.4075741489	0.3879	0.0954461435	0.5383	17.4274001483	0.995136	148.5347121841	4956.344	5116.1826589754	2963.4608146557	4387.6216347589	9.68511069060537E-08	766.8930825089
920	6.6249938489	1.3694308706	0.2413	0.0332147094	0.7335	11.0098433891	1	149.2545859909	5185.4	5191.8517891019	3676.4418940057	4482.7904373528	7.62692531968401E-08	1043.036432729
921	7.0922503973	1.2965112217	0.1307	0.2948349247	0.613	18.5916403307	1	151.2905218231	5303	5300.5023346849	4068.0001229105	4570.3290151952	7.62692531968401E-08	1432.2883787841
922	7.5788065022	1.2517748545	0.0696	0.253116939	0.6949	18.3664232321	1	153.2604712402	5420.4	5453.0106363366	4477.8175487619	4707.5551830186	4.66553804896913E-08	1822.6697451815
923	8.636258407	1.1749794935	0.135	0.6226589595	0.3264	17.0832075227	1	151.9800756866	5540.4	5645.8236777285	4901.6170801073	4859.4021617464	4.66553804896913E-08	2079.4290081655
924	8.913575919	1.304398892	0.0681	0.3631290911	0.5935	16.687687456	1	152.0864442535	5698.718	5874.9744680296	5337.2511651598	5000.6137248965	0.000000035	1931.0683571536
925	8.7485747501	1.5505535426	0.2957	0.4931137299	0.357	14.9908306312	1	154.5252077393	5980.754	6136.3934847759	5778.3388616453	5002.2301829325	0.000000035	1717.5636814977
926	9.4668939911	1.7142452184	0.1051	0.298580847	0.6277	17.8239471081	1	153.4048944977	6267.674	6426.1438670481	6227.294757758	4866.2925170643	4.04018601136866E-08	1523.1628278027
927	10.2238206925	1.8593794625	0.0452	0.2397360704	0.7259	20.5306491908	1	153.3097286957	6396.288	6740.5730468559	6528.1620690666	4739.5471197505	4.04018601136866E-08	1475.0084745519
928	11.0304775568	1.9794353683	0.0713	0.2834069129	0.6655	18.2238385375	1	153.2171036499	6342.398	7076.3920891935	6849.5912286793	4663.2401966404	3.48795295461774E-08	1503.6705091209
929	11.7080537626	2.09219918	0.1209	0.1400625072	0.7429	18.1674175525	1	152.873054686	6225.2	7430.701514662	7191.4463079411	4639.6949005506	3.48795295461774E-08	1535.0977167594
930	12.2093757172	2.160168244	0.1919	0.0804182264	0.7124	18.1217274044	1	151.8208394913	6106.2	7706.038216879	7514.4277892598	4669.0747422411	1.72645641850979E-08	1566.5647129947
931	12.0842206952	2.2423417479	0.1804	0.0925628016	0.7333	16.4353987377	1	152.3374775284	5990.6	7893.8599556871	7598.5804595332	4751.0795185797	1.72645641850979E-08	1597.5371670168
932	11.5663658718	2.3571512059	0.1416	0.5431034483	0.3922	15.5466853192	1	153.6028697968	5872.6	8108.2072617811	7714.1704025773	4866.0608601921	5.06624402518664E-09	1664.2190360647
933	11.217830492	2.382175609	0.1767	0.9511721122	0.0402	16.57318955	0.99834	155.0273848434	5830	8347.0368994033	7859.9252540975	4781.5142477416	5.06624402518664E-09	1860.006720418
934	9.6293881267	2.1448046354	0.1803	0.8351836038	0.1351	16.1916325834	0.8520416667	156.2129020096	5947.4	8608.3113907433	8034.2034452707	4663.084062102	0.000000001	2156.2989124887
935	9.601155657	1.9772057198	0.1754	0.6256366723	0.3087	17.6124500568	0.8131052632	156.2393307541	6065.4	8890.0520245947	8235.1942903613	4587.1122547311	0.000000001	2517.8611955388
936	1.575120544	0.821392683	0.1711	0.5672359266	0.3421	21.0201993282	0	172.9722735123	1505.466	4288.8255968272	3166.1096001244	229.0546848637	3.13467786835202E-07	1407.2757370182
937	1.5178230792	0.999462052	0.4857	0.6155202822	0.1744	19.6029084725	0	171.7575129776	1578.008	4532.5517095782	3246.4211063878	705.7619176576	3.13467786835202E-07	908.5290309066
938	1.2549032585	1.4109669879	0.0671	0.752645217	0.2291	19.7353482429	0	175.1519369766	1584.2	4816.0175456491	3399.1543065886	1195.4338245543	1.99291480172951E-07	410.0304866714
939	1.2490561048	1.6694173451	0.0925	0.8350413223	0.1497	19.2718421369	0	174.4035867798	1726.892	5132.6430812984	3615.1417676213	1599.8353287734	1.99291480172951E-07	85
940	1.4002067236	1.6438821591	0.063	0.7690501601	0.2164	18.0853958993	0	171.6271107681	2000.014	5476.6801075104	3883.8447445798	1905.8724399395	0.000000156	290.688837075
941	1.4978272239	1.7316209364	0.0295	0.5754765585	0.412	19.7209968767	0	170.0766895737	2345.098	5843.2888855507	4195.1460046106	2249.9775846414	0.000000156	310.1612483854
942	1.724845455	1.6839162257	0.0341	0.3209441971	0.6559	17.3476106348	0	165.931799147	2750.014	6228.4849682728	4540.1762080342	2643.8424747074	0.00000015	435.4595273961
943	1.7408221811	1.5299183977	0.0777	0.5942751816	0.3742	18.0797160948	0.007188	162.7858381119	3163.41	5937.0636681781	4911.5374375037	3068.7791834019	0.00000015	385.8108344772
944	1.7821735142	1.3768161611	0.0567	0.3190925474	0.6423	18.1877319763	0.045392	160.9478161606	3607.432	5575.7264100743	4907.1886044863	3513.5318831455	0.000000145	460.6517122512
945	1.6437351091	1.3376264952	0.0252	0.2262002462	0.7543	18.2303355455	0.063588	161.7951182159	4081.204	5237.2440271578	4615.2464722916	3971.4282055041	0.000000145	416.9232543287
946	1.5729318255	1.2184162223	0.1441	0.4200426439	0.4896	18.3509787745	0.063588	160.0122418106	4489.836	4926.329769717	4361.2498208656	4123.6875042845	1.25868782543765E-07	407.4616546376
947	1.5522275351	1.0399145344	0.1565	0.1777993685	0.677	18.4139457982	0.0663	159.3019773224	4338.386	4648.5185812256	3994.9874843358	3852.9080311348	1.25868782543765E-07	657.6093065035
948	1.5677355433	1.0634461208	0.0765	0.3718462371	0.5801	18.4927769073	0.18644	161.2269350342	4187.4	4410.0708611087	3502.1314938192	3623.8662620914	8.26624700524754E-08	796.5707752611
949	1.4658099555	1.1939931352	0.0211	0.1889876392	0.7939	19.0576054889	0.254724	159.9869902603	4070.2	4217.6681946308	3011.3991764627	3452.5230014441	8.26624700524754E-08	299.2072860075
950	1.5761981845	1.2611120204	0.0228	0.04001228	0.9381	18.6649862111	0.390912	158.8970089783	3951.8	4077.8333707988	2523.5936677683	3346.3154287136	6.14899833047655E-08	196.5960325134
951	1.7683570284	1.1210683291	0.0483	0.0604465038	0.8922	21.2491318141	0.48684	159.7609159515	3865	3996.088712729	2040.649406439	3305.9114110961	6.14899833047655E-08	695.4494949312
952	1.8668362625	0.9798703399	0.0581	0.0528217664	0.8912	20.8813278858	0.51266	162.3086690475	3925.8	3976.0187373804	1568.1996046422	3271.4650583731	1.16712083149289E-07	1193.7859942218
953	1.4184883616	1.0306517606	0.0104	0.0176839127	0.9721	21.4139808294	0.385332	167.0353898499	4027.6	4018.5476232092	1108.2644088845	3078.2579037255	1.16712083149289E-07	1067.2979902539
954	1.224152614	1.0672355135	0.013	0.0679837893	0.9199	21.1155966901	0.278844	166.7739042969	4035.4	4050.8887913642	650.941625647	2891.08499485	2.00429631667692E-07	606.671245404
955	1.0683002631	1.0690571631	0.0249	0.2518716029	0.7295	19.4609498044	0.195552	164.2328112762	3917	3920.4208957713	194.5507645834	2781.346033044	2.00429631667692E-07	154.3534904043
956	1.1874715623	1.0025625017	0.032	0.3328512397	0.6458	18.786979029	0.245388	162.5708382416	3806.2	3850.9349514112	259.3260495978	2759.2370481535	2.03792909794787E-07	270.4163456598
957	1.505261336	0.9189461182	0.0164	0.1107157381	0.8747	19.2471402724	0.368528	162.4666172424	3805.4	3845.7379005855	715.8561307972	2826.3372038765	2.03792909794787E-07	760.3453162873
958	1.9532483432	1.0557758858	0.0106	0.0301192642	0.9596	19.3302250961	0.56808	158.6010077927	3920	3905.0864267004	1174.5850331074	2960.5183851005	1.4412762662248E-07	569.7587208635
959	2.6151528658	1.2030007472	0.0085	0.02602118	0.9657	18.6786525401	0.76808	157.0779732895	4037.6	4026.1271713646	1650.6513865744	3159.9060369643	1.4412762662248E-07	530.2122216622
960	3.141986463	1.468434812	0.0047	0.0237114438	0.9717	19.9909413937	0.896988	154.0432475403	4159.6	4203.5342272902	1933.2485613599	3420.2702917569	1.08362135522683E-07	130
961	4.1461413398	1.3805461053	0.0233	0.1349441999	0.8449	18.3166654963	0.951224	150.2968807388	4287.48	4430.5417275995	2256.5681908597	3715.532410517	1.08362135522683E-07	366.2308015446
962	5.4414688132	1.2449525962	0.4234	0.2252901864	0.4405	16.9044028385	0.999552	148.868655719	4509.49	4616.3107564374	2602.1529547665	3924.6795743669	9.68511069060537E-08	865.5200748683
963	6.6754186888	1.0994096327	0.181	0.146031746	0.6994	12.7830372458	1	149.5860929367	4685.2	4700.0345743409	3369.5140599202	3987.2188454443	7.62692531968401E-08	1436.3582422223
964	7.2831906992	1.0386944173	0.1396	0.3284518828	0.5778	13.831484764	1	150.2092567551	4802.8	4819.7847462309	3786.9314754825	4085.3883852033	7.62692531968401E-08	1750.1214243589
965	8.0124844433	0.9818384124	0.0918	0.2692138296	0.6637	18.1427419646	1	150.8693689804	4920.2	4987.0156406412	4220.2961981359	4231.2974806565	4.66553804896913E-08	2134.9297412327
966	8.9895893457	0.9344720122	0.0749	0.1339314669	0.8012	18.5379585709	1	152.1085981033	5043.968	5197.1458513303	4660.386250087	4388.2006001114	4.66553804896913E-08	2527.2762017635
967	9.1807531384	1.0485605595	0.0664	0.3432947729	0.6131	18.4627473532	1	153.0429772507	5273.4	5445.2111988425	5109.7162347825	4587.352227126	0.000000035	2409.3619487325
968	9.2025490258	1.237519873	0.1467	0.3582561819	0.5476	17.9134114399	1	154.3763127975	5569.39	5726.2836988749	5535.9642339885	4830.2481803605	0.000000035	2162.1806122524
969	9.9195618067	1.3579071425	0.0442	0.1443816698	0.8178	17.5627035176	1	153.4211085236	5867.014	6035.7538882894	5826.3968282293	5077.5143130781	4.04018601136866E-08	2011.2247512399
970	10.6671199025	1.4800033677	0.0511	0.2417536094	0.7195	17.6079213242	1	153.5422664856	6162.53	6369.4838880399	6143.8505841207	5151.6097357584	4.04018601136866E-08	1975.0063291038
971	10.7626683196	1.6717264579	0.0543	0.2606534842	0.6992	18.2897352098	1	156.246027742	6409.198	6723.8623573063	6484.3581023876	5109.5398277658	3.48795295461774E-08	2002.7543533844
972	11.5280474984	1.7480789256	0.0447	0.1833978855	0.7801	17.5021589214	1	155.4369351334	6464.192	7069.5137739451	6842.1999386162	5097.1384254591	3.48795295461774E-08	2033.8448810074
973	11.9041777846	1.7547211097	0.0543	0.2377075182	0.7209	16.7279960065	1	154.1165204605	6471.692	7239.3387128936	7019.5031875483	5125.7102789269	1.72645641850979E-08	2065.4539452624
974	12.0290302597	1.7952415781	0.1034	0.1621864807	0.7449	16.8109229713	1	153.7964919327	6448.008	7438.9532193717	7109.3899175668	5201.8222180088	1.72645641850979E-08	2096.9024774653
975	11.9463554365	1.8352247936	0.2623	0.1744843176	0.5843	16.7991304637	1	153.3445510162	6369.072	7666.0305895555	7232.8020158166	5310.8508583081	5.06624402518664E-09	2150.4941292643
976	11.9694441701	1.8320025565	0.2903	0.3293710503	0.4457	16.338948218	0.99998	153.2963329529	6330.2	7918.2084463596	7388.0596234736	5260.4222553043	5.06624402518664E-09	2305.3470454576
977	10.0086626591	1.6476445204	0.2316	0.5391791045	0.3458	16.9759858097	0.830944	154.2018342087	6447.6	8193.169411162	7573.2044076467	5154.7832567383	0.000000001	2550.4166326308
978	9.5890360778	1.5867538309	0.1777	0.6119858416	0.3179	15.6247809126	0.78868	155.6088607254	6565.6	8488.6998415541	7786.1046101372	5082.6363817717	0.000000001	2862.6255430985
979	1.4325785958	0.7746854943	0.069	0.5678386421	0.3921	22.447397643	0	178.0876139359	1265.53	3846.9500906562	3664.5941112216	235.2937782442	4.51507820770858E-07	1441.4662673819
980	1.3413806604	1.0009736713	0.1514	0.5998114542	0.3396	18.899519173	0.0120409091	179.1012952362	1079.07	4116.9193579666	3734.2000482031	712.3294450278	4.51507820770858E-07	942.2446603722
981	1.209901534	1.336935674	0.0894	0.4844058862	0.4695	17.5967303787	0.024908	178.7420855759	1084.766	4427.0786078406	3867.7189660057	1002.183295515	0.000000325	444.7752241301
982	1.1369598261	1.7134544906	0.1853	0.7450595311	0.2077	18.9175224356	0.028224	180.3782577728	1293.424	4769.5937982181	4058.8483588328	1210.34743283	0.000000325	50.9901951359
983	1.2606130945	1.6173327779	0.0746	0.7060730495	0.272	18.4523234255	0.028224	178.5519746628	1638.484	5137.9981510312	4299.9127898133	1546.7410108172	2.19944263207593E-07	550.090901579
984	1.4905267255	1.5235148444	0.0365	0.8130773223	0.1801	20.0916323699	0.028224	174.4182179276	2045.91	5527.1172413836	4583.0393845133	1954.4614566653	2.19944263207593E-07	787.0514595628
985	1.7503735313	1.4083074914	0.0267	0.1792869619	0.7988	18.5443434379	0.017628	167.0596185654	2486.372	5932.8766209993	4900.9437866599	2397.3781662471	1.57410837788109E-07	935.2138792811
986	1.8080441385	1.217150464	0.0189	0.1574763021	0.8266	18.5547276058	0.011008	161.9613339478	2964.046	5614.5992733231	4873.4484710521	2859.181594694	1.57410837788109E-07	883.1902399823
987	1.8133187078	1.1308681715	0.0209	0.2197936881	0.7639	18.802960609	0.066712	160.3557600494	3452.456	5231.034792467	4524.4336662173	3332.0287469714	1.22690959836228E-07	928.9241088485
988	1.8010632482	1.0567946851	0.0824	0.1982825058	0.7282	18.2913173687	0.108732	159.1794606705	3943.4	4868.6471426876	4206.0076081719	3796.6381960739	1.22690959836228E-07	915.8738996172
989	1.6679768796	0.9880321895	0.0865	0.3838805315	0.5611	17.5879314318	0.110672	158.6162922775	4184.982	4532.5186155161	3925.6209699868	3740.9752383531	9.69188630431807E-08	898.0534505251
990	1.621626013	0.8745138281	0.1212	0.0907066682	0.7759	17.3548482378	0.113092	158.519614032	3909.358	4228.9153455703	3691.9507038963	3432.549915323	9.69188630431807E-08	1063.6023693091
991	1.4667497833	1.038239848	0.3685	0.2258997429	0.4818	17.3726928191	0.227792	162.7442260666	3689.448	3965.3152459798	3514.3278162403	3173.3116175279	6.64021038690825E-08	832.1658488547
992	1.3642339136	1.1682392943	0.1042	0.1579593659	0.7543	19.6709524258	0.290756	161.9720467758	3570	3750.1633297765	3147.8961228097	2976.1416678032	6.64021038690825E-08	335
993	1.5353124252	1.1704615851	0.0358	0.0347438291	0.9307	18.2855146939	0.415168	157.9909781891	3451.6	3592.1755246647	2683.2489634769	2852.9287963583	0.000000058	160.3121954188
994	1.8123096421	1.0195443496	0.1406	0.0983606557	0.759	20.2541239297	0.522164	157.6077182755	3364.8	3499.1034566014	2224.6348014899	2806.3475330848	0.000000058	659.8674109243
995	1.9017255194	0.9220396001	0.1373	0.0807822139	0.7897	19.6401018177	0.564556	161.3037294937	3425.6	3476.1652722505	1767.7669529664	2788.7062815399	1.06854761649294E-07	1157.7672477662
996	1.5607816313	0.8877001763	0.0342	0.1747773866	0.797	20.2136867837	0.444352	165.1460723099	3527.4	3524.7304861507	1310.9538512091	2637.2913910442	1.06854761649294E-07	1271.7409327375
997	1.3403746485	0.9079720613	0.0332	0.3648117501	0.6141	20.3094430323	0.32682	164.3462610077	3535.2	3580.4608641905	854.9268974597	2419.8688510137	1.78358360799438E-07	818.4283719422
998	1.085073959	0.9341229301	0.0491	0.2554422126	0.708	18.6042655153	0.214284	164.1782501526	3416.8	3432.1567563269	397.3977856003	2287.6634061295	1.78358360799438E-07	364.4859393722
999	0.9851518235	1.0439083278	0.0187	0.2839091002	0.7027	20.8652644416	0.211112	166.4338372726	3306	3352.5661813005	58.3095189485	2260.7324243429	1.85396466934668E-07	61.8465843843
1000	1.123424401	0.9809367241	0.015	0.0808121827	0.9054	21.0260165762	0.27984	168.8499605057	3305.2	3346.5952847633	516.5510623356	2339.6100570213	1.85396466934668E-07	529.5280917949
1001	1.2736597096	1.2776164661	0.0152	0.0890536149	0.8971	21.3741689352	0.462304	168.4164729858	3419.8	3414.6302874543	947.008447692	2494.3877882437	1.28085276247472E-07	120.9338662245
1002	1.9939328257	1.249559956	0.0121	0.0469683166	0.9415	17.8382041461	0.657768	158.6346604218	3537.4	3552.4217092006	1237.1337841964	2727.3155852912	1.28085276247472E-07	33.5410196625
1003	2.6680221672	1.3476430579	0.0108	0.1004852406	0.8898	18.9920266734	0.803872	154.11760121	3659.412	3752.2926325115	1549.8709623707	3023.1790688596	7.46294840618217E-08	0
1004	3.6517056968	1.2860410107	0.0188	0.0548308194	0.9274	18.2867551462	0.898108	151.2946170227	3842.678	4004.9594255123	1895.04617358	3281.8245651639	7.46294840618217E-08	335.1492204974
1005	4.9009685683	1.1526561078	0.2797	0.0908837469	0.6522	17.3943899435	0.984568	148.9955744995	4029.636	4116.4699683102	2268.5292592338	3452.9978130657	4.321094645344E-08	835.0598780926
1006	6.5675304938	0.9001807329	0.1408	0.3601024209	0.5498	13.9154621263	1	149.8367556	4185	4210.1454844221	3103.3610811506	3492.9099229267	2.32664696583738E-08	1835.0272477541
1007	7.1682382847	0.8570373536	0.0611	0.6003834274	0.3752	14.6426257476	1	150.3936383698	4302.6	4343.4231891447	3542.4850034968	3604.2551878382	2.32664696583738E-08	2130.2875392773
1008	7.8109847232	0.8298150397	0.0357	0.3470911542	0.6296	17.5932764285	1	151.5124985107	4420	4528.2805787628	3992.3927662493	3754.7551304986	1.11191927502348E-08	2457.2189564628
1009	8.612198643	0.8042075551	0.0345	0.1360952874	0.8341	18.9340727164	1	153.2561555832	4579.826	4758.710434561	4452.9989894452	3924.1311549075	1.11191927502348E-08	2834.2415211128
1010	9.3824150437	0.8438651432	0.0696	0.2454858126	0.702	19.940020685	1	152.60195634	4863.122	5028.451550925	4845.2966885424	4145.6362695584	7.91437814430697E-09	2833.7298742117
1011	9.4941024885	0.9874323389	0.0466	0.2840360814	0.6826	20.1657441741	1	153.9005670227	5159.106	5331.5405841089	5126.0998819766	4412.912506223	7.91437814430697E-09	2626.7898659771
1012	10.0300226882	1.1033329097	0.0455	0.299528549	0.6686	18.2696120425	1	153.9912750153	5455.574	5662.6252745524	5438.4648569242	4712.2295298235	9.50016464181419E-09	2504.001797124
1013	10.5191305148	1.2186983713	0.0325	0.1526614987	0.8198	18.138626843	1	154.7886732452	5754.004	6017.0860887975	5777.2744438879	4836.3401690355	9.50016464181419E-09	2475.0050504999
1014	10.7860066473	1.3667800708	0.0787	0.2950179095	0.6495	17.6166233902	1	156.9740980423	5923	6391.0347362536	6135.6091792095	4840.360083291	8.15815536491032E-09	2501.8493160061
1015	10.8720490623	1.4563343112	0.12	0.2635227273	0.6481	17.2186636613	1	158.5007487717	6002.4	6595.682299808	6463.870744376	4848.6130520022	8.15815536491032E-09	2533.0860624937
1016	11.254155153	1.4705454166	0.0609	0.1649451603	0.7842	17.2329660504	1	157.5981596222	6093.4	6777.3907220995	6525.2145558595	4883.3244391852	3.92406585914267E-09	2564.3907658545
1017	11.5090070767	1.4826114949	0.0375	0.1972987013	0.7726	18.3270378909	1	156.4907842789	6209	6990.2092243366	6621.8143284148	4966.8254937019	3.92406585914267E-09	2595.5731544305
1018	11.6423414799	1.5102997372	0.0902	0.2576390415	0.6754	16.3580459876	1	155.7465743042	6327	7231.3916364694	6754.1413221815	5098.2205523535	0.000000001	2641.8979919747
1019	11.9338547519	1.5004380734	0.0934	0.2514890801	0.6786	16.5141391649	1	154.8315439346	6441.7	7498.2014510148	6920.1463134821	5271.7782182388	0.000000001	2769.4087816716
1020	10.3109808285	1.3460748807	0.0948	0.1488001794	0.7591	17.1250002652	0.84396	154.5877354919	6559.1	7788.0052003064	7117.4732173715	5434.1757201945	1.26124815087334E-10	2976.512220704
1021	10.1956148025	1.2703722151	0.2338	0.1600700054	0.6239	16.4806025027	0.80495	154.1796437149	6695.982	8098.3347053576	7343.5975516092	5525.328384082	1.26124815087334E-10	3248.0186267939
1022	1.4747190336	0.6504858159	0.1486	0.0609185754	0.7831	20.3195928502	0	174.4744392609	831.404	3421.1145844593	3349.7350641506	140.6420789801	4.51507820770858E-07	1475.3050532009
1023	1.2850960984	0.937144992	0.05	0.5903157895	0.3892	20.3760574052	0.0333142857	179.9535485291	600.856	3722.0995419252	3584.5013600221	461.0318960342	4.51507820770858E-07	976.2812094883
1024	1.054610538	1.4700010762	0.0337	0.3077719135	0.6689	18.2212842191	0.0844583333	185.9789463074	608.66	4062.5146153583	3868.0001292658	543.616346612	0.000000325	477.6243293636
1025	0.9319273153	2.0664659252	0.1204	0.6773533424	0.2838	18.9773822384	0.10854	190.330787265	931.796	4433.2860273165	4180.4425603039	849.9875838643	0.000000325	20
1026	1.1714535807	1.7505878384	0.095	0.301878453	0.6318	19.3924252943	0.10854	182.6701796005	1369.118	4827.4242614463	4512.7596878185	1284.5257736386	2.19944263207593E-07	515.873046398
1027	1.5008739307	1.4773323265	0.1272	0.1744958753	0.7205	19.3556232522	0.10854	176.5971979568	1847.046	5239.6588629414	4866.0507601134	1754.2737221764	2.19944263207593E-07	997.1083190908
1028	1.7275592462	1.3479941633	0.0863	0.2361825544	0.6979	18.0527763805	0.080556	170.5324347092	2333.858	5666.0413870709	4941.7102302745	2237.1748504029	1.57410837788109E-07	1259.0671149705
1029	1.7738315073	1.0523345758	0.0598	0.3372686662	0.6231	18.495193733	0.02968	164.6717710663	2826.09	5319.6545940503	4543.1817044886	2726.2492592268	1.57410837788109E-07	1382.0365407615
1030	1.8265365789	0.941175323	0.035	0.3	0.6755	17.2411670096	0.06956	161.5105705536	3327.8	4913.1176456503	4166.593332688	3218.6836498341	1.22690959836228E-07	1418.7670703819
1031	1.8901699497	0.8686195558	0.0479	0.4998424535	0.4762	19.1557481027	0.135824	159.3775862732	3813.106	4525.3425284723	3818.4420906962	3621.894541476	1.22690959836228E-07	1415.5652581213
1032	1.8151524659	0.7890066204	0.1072	0.0610429102	0.8337	16.1159314709	0.143256	157.402304657	3791.566	4161.5772250434	3507.2068658692	3381.1826040836	9.69188630431807E-08	1395.1702405083
1033	1.6786150661	0.7442221779	0.196	0.387228088	0.4817	15.2118633364	0.14342	157.8214620392	3497.066	3828.6714405914	3243.5320254315	3036.4283464669	9.69188630431807E-08	1366.7936932837
1034	1.4456030906	0.9195245202	0.0509	0.2371416526	0.7238	16.9425357638	0.223592	161.0821548004	3219.35	3535.3535891053	3039.8190735634	2739.9643622574	6.64021038690825E-08	867.8277478855
1035	1.2785006716	1.0837522385	0.1344	0.1017791128	0.7775	18.8535900451	0.286744	162.9108770401	3068.6	3292.2218941013	2908.6938649504	2508.9685174961	6.64021038690825E-08	370
1036	1.4103199895	1.1396615813	0.0306	0.1137817207	0.8591	18.8615948327	0.42048	160.1885170044	2950.2	3111.0649302128	2860.1573383295	2362.1157003813	0.000000058	125.099960032
1037	1.8212460954	0.95126682	0.046	0.169706499	0.7921	18.3177664415	0.559788	156.9942450195	2863.4	3003.119211753	2428.2195123176	2306.9020637917	0.000000058	624.5198155383
1038	2.143956451	0.8273584844	0.0317	0.0733243829	0.8973	19.5606224425	0.644436	157.5642623047	2924.2	2976.3610332082	1971.5793161829	2290.7127367104	1.06854761649294E-07	1122.508351862
1039	2.0171795689	0.7836827905	0.0224	0.2085720131	0.7737	19.8828313956	0.604232	160.0321767563	3026	3032.9399928123	1513.381974255	2207.192903147	1.06854761649294E-07	1355.7470265503
1040	1.7950886131	0.8160363591	0.0667	0.4394085503	0.5232	17.1775758687	0.518192	160.7947282135	3033.8	3119.2467039335	1055.7106611189	1961.6778234069	1.78358360799438E-07	1028.5912696499
1041	1.3463434741	0.8705549417	0.031	0.5253869969	0.4599	18.4111517655	0.387716	163.2547998764	2915.4	2947.8297101427	597.0134001846	1797.4802119629	1.78358360799438E-07	574.6738205278
1042	1.0956061415	0.9727897928	0.0251	0.3603446507	0.6236	20.0289861789	0.30674	165.7955288696	2804.6	2854.7679415322	154.0292180075	1763.0807855662	1.85396466934668E-07	132.0037878244
1043	1.0434532699	1.004504118	0.054	0.2043340381	0.7527	17.6981746407	0.295468	169.7263050491	2803.8	2847.7535005685	243.9774579751	1857.1849861317	1.85396466934668E-07	240.4163056034
1044	1.1443084241	1.1403692582	0.066	0.1246252677	0.8176	18.543449379	0.397932	169.5185982803	2918.4	2927.4049941885	554.5493666032	2043.8989037036	1.28085276247472E-07	135
1045	1.7447251237	1.0220751455	0.0104	0.0166734034	0.9731	20.6243702866	0.551376	161.4132184753	3036	3087.0212179381	843.8601779916	2321.2305934548	1.28085276247472E-07	361.6973873281
1046	2.4878608277	0.9930464813	0.0112	0.0591686052	0.9302	20.0849193096	0.681852	154.5539690155	3169.8	3315.0716432681	1187.9393923934	2618.2929262393	7.46294840618217E-08	496.6135318334
1047	3.3954653224	1.0426552921	0.0307	0.0953265243	0.8769	17.863297776	0.816088	151.6036752304	3417.472	3598.5691600968	1568.0003188775	2831.4325267088	7.46294840618217E-08	610.1843983584
1048	4.5268523609	0.9798055031	0.1771	0.1215753425	0.7182	18.3044762173	0.942548	149.4846825516	3530	3616.6731950786	1986.4163712576	2976.264503904	4.321094645344E-08	978.4298646301
1049	6.2468637887	0.8026180543	0.0683	0.3652463239	0.5914	16.8073542489	1	150.2065244537	3683.6	3722.9457422853	2875.6216719172	3000.4879274407	2.32664696583738E-08	1904.5537535076
1050	7.0314197975	0.7281554998	0.0383	0.3545804305	0.6207	18.0908521153	1	151.1200997833	3801.2	3873.0253032997	3340.5388786841	3127.080761905	2.32664696583738E-08	2390.0470706662
1051	7.6636951095	0.6967412176	0.0816	0.2973649826	0.6453	18.6154968282	1	153.217333725	3923.352	4079.2554467697	3814.3413586096	3279.279518744	1.11191927502348E-08	2830.7463680097
1052	8.4227670673	0.6836595099	0.0396	0.1362973761	0.8295	17.7838228187	1	154.6755500061	4154.306	4333.6272336231	4160.1562470657	3470.0584346892	1.11191927502348E-08	3164.3206221873
1053	9.5272561375	0.6830782604	0.0612	0.274179804	0.6814	19.4877682716	1	153.1613643295	4450.84	4628.2096970643	4427.9679312299	3718.7093310845	7.91437814430697E-09	3279.4854779371
1054	9.898510715	0.7840307446	0.0475	0.1885564304	0.7729	18.4933828231	1	153.6738741714	4746.786	4955.8374670685	4733.5927158977	4014.5106705527	7.91437814430697E-09	3102.4224406099
1055	10.3680318092	0.8836162278	0.0299	0.1780228842	0.7974	17.5643585051	1	154.2692348068	5065.806	5310.3978193729	5070.1972348223	4291.826951221	9.50016464181419E-09	2999.1707187154
1056	10.3777865389	1.0248621025	0.0369	0.1562662237	0.8126	19.9824930087	1	157.3392022079	5304.512	5686.8554579838	5429.1527884192	4336.4345989015	9.50016464181419E-09	2975.0042016777
1057	10.5223731488	1.1182148501	0.1088	0.4749775583	0.4679	18.4838624643	1	159.1786679855	5421.6	5966.408048399	5808.2441408743	4340.4380831306	8.15815536491032E-09	3000.7082497304
1058	10.6566251454	1.1683648307	0.1837	0.7126056597	0.2346	17.9973826644	1	160.2042332916	5501	6126.0121612677	5965.8716881945	4348.9564048843	8.15815536491032E-09	3031.938323911
1059	10.7173513957	1.2170169943	0.1543	0.4689606243	0.4491	15.7738832093	1	160.724599231	5592	6321.2360341946	6031.8674554403	4387.4093345109	3.92406585914267E-09	3063.2743918885
1060	10.4188046488	1.2980615237	0.0984	0.3045696539	0.627	17.6575410702	1	162.2548499237	5707.6	6548.8949449506	6136.2386687612	4480.1626704433	3.92406585914267E-09	3094.6728421596
1061	10.3649807397	1.3513671104	0.1533	0.2292429432	0.6526	14.9147573345	1	162.3762436844	5825.6	6805.7347141951	6278.8076097297	4625.403092062	0.000000001	3136.0205675346
1062	11.1314983967	1.3049141642	0.1867	0.4276404771	0.4655	13.7323193768	1	159.1408488373	5945.2	7088.584132251	6457.0446026027	4818.3866856789	0.000000001	3216.5392893605
1063	9.9132509788	1.2115353802	0.1052	0.3883549397	0.5473	16.5938193057	0.857016	156.4582445114	6062.768	7394.4590741987	6668.0900563805	5053.646956425	1.26124815087334E-10	3195
1064	9.6227066273	1.2212588269	0.0929	0.2106713703	0.716	16.4488200668	0.82127	155.4097175812	6260.42	7720.6233556624	6908.9380515388	5325.584080638	1.26124815087334E-10	3233.8869800907
1065	1.5718800202	0.7132292433	0.4029	0.2656862745	0.3745	19.8818780039	0.0379842105	175.4689507401	220.506	3355.4470641034	3168.9114850371	73.2833463171	6.84497000167864E-07	1010.4454463255
1066	1.16342959	1.2024090792	0.0806	0.5820247244	0.3753	18.8273017901	0.0895565217	182.7448114639	265.258	3729.4805268294	3476.5068675324	217.7144736489	4.5329073795479E-07	510.8815909778
1067	0.9718312297	1.8025593592	0.0394	0.7015407037	0.2867	19.5111555917	0.109852	189.3207317322	729.664	4130.2572559103	3805.916446797	690.168051481	4.5329073795479E-07	15
1068	1.0432678969	1.8161676747	0.0984	0.2680789707	0.6599	16.9877838483	0.109852	184.4537340424	1216.67	4550.7169764775	4159.1405362166	1185.8391837546	2.38350346074485E-07	302.3243291566
1069	1.3533270627	1.5890431663	0.099	0.2702552719	0.6575	18.4935824328	0.109852	176.4365777115	1708.912	4985.8825698165	4534.6940359852	1683.6729003043	2.38350346074485E-07	570.1973342624
1070	1.4920568679	1.4764438415	0.0197	0.2980720188	0.6881	18.9040648723	0.080984	170.9691872116	2208.4	5432.2210006589	4650.3602011027	2182.3065402699	1.12441780339759E-07	905.6765427016
1071	1.5853574774	1.0685718541	0.0842	0.4650578729	0.4899	19.0997481303	0.028008	166.4778799255	2707.6	5057.0470632574	4246.233625226	2681.4067483031	1.12441780339759E-07	1347.3121390383
1072	1.7800242396	0.8830642431	0.0262	0.3312795235	0.6512	16.4553815552	0.097288	162.3426786789	3209.4	4627.4966234456	3840.6379678382	3180.7904869873	6.20777957172885E-08	1640.1600531656
1073	1.9546274346	0.8224990755	0.0538	0.2404354259	0.7187	19.1045471188	0.201112	159.2615115006	3642.06	4213.5169395649	3459.8410368108	3427.1199357904	6.20777957172885E-08	1610.6675634655
1074	1.879854259	0.7493991144	0.0835	0.3681396618	0.5791	16.5024249737	0.217052	157.605751268	3417.6	3820.1734253827	3112.9567937895	3060.8943710679	5.07289046351446E-08	1577.8624781647
1075	1.7618876672	0.712341296	0.1312	0.2026477761	0.6866	16.3492135272	0.217052	156.3952797333	3089.348	3454.5223982484	2812.5611104472	2675.3312278417	5.07289046351446E-08	1402.2838514367
1076	1.5612366404	0.7982475333	0.1926	0.2886546807	0.5737	17.3971870001	0.259436	157.2521994522	2792.314	3126.2957313728	2574.975728041	2333.431078765	6.17621464712286E-08	903.5485598461
1077	1.3281324159	0.8883516842	0.1438	0.1615276804	0.7179	18.6495886404	0.26436	158.3497012009	2573.36	2848.4601103052	2418.7806845599	2057.2854276055	6.17621464712286E-08	405.1234379791
1078	1.2927394377	0.9819233918	0.041	0.0848800834	0.8776	17.3279612202	0.346908	159.6437082123	2452.8	2636.991657173	2360.1906702637	1875.8979262411	0.00000009	90
1079	1.6626582366	0.8322222589	0.0084	0.0490116983	0.943	20.2443502979	0.488016	157.3276032471	2366	2508.7297582641	2400.1041644062	1807.6714866045	0.00000009	589.1731494221
1080	2.0746451668	0.7202494719	0.0323	0.1618270125	0.8111	18.4325043289	0.60098	155.5519030838	2426.8	2476.6358230471	2171.180554445	1790.9851669266	1.26587954974334E-07	1013.9280053337
1081	2.0504965017	0.785718687	0.0163	0.0500152486	0.9345	18.6508071401	0.634548	156.5371588028	2528.6	2544.3515873401	1713.6000116713	1772.5424459564	1.26587954974334E-07	856.1833915698
1082	1.9421972929	0.8285916327	0.0381	0.391100946	0.5857	18.3355620091	0.613748	160.6730260834	2537.588	2672.0217064987	1268.3158124064	1524.7103154836	1.74794175315445E-07	891.5295844783
1083	1.6571383822	0.7747764638	0.0559	0.3659569961	0.5986	16.8162705145	0.517048	161.8708040588	2418	2469.7570730742	850	1314.6758185274	1.74794175315445E-07	820.975030071
1084	1.3871465712	0.7610678069	0.0209	0.114390767	0.8671	19.3932154798	0.385804	161.6363383408	2307.2	2357.9016094825	460.1086828131	1267.2847536346	0.000000223	441.9558801509
1085	1.0875235165	0.9039612119	0.0271	0.2013567684	0.777	19.0262556285	0.30638	167.6091363449	2306.4	2349.4041797869	122.0655561573	1383.4536215261	0.000000223	105.4751155486
1086	1.1165985182	0.9657702934	0.0863	0.2853234103	0.653	18.0098551721	0.334576	170.015395546	2421	2445.3425117967	137.9311422413	1621.5676209486	2.35246063469352E-07	141.5980225851
1087	1.437032864	0.9598782592	0.0707	0.1603357366	0.7803	18.4707210897	0.446892	167.4046599274	2541.294	2634.3310346272	480.8326112069	1938.198022449	2.35246063469352E-07	330
1088	2.2731556278	0.7739436799	0.0556	0.0318720881	0.9143	18.5807374423	0.55722	157.5341240463	2726.022	2898.2235938588	872.2671609089	2169.3044695983	1.93230554888031E-07	828.402076289
1089	3.3696614622	0.777979359	0.0414	0.0640517421	0.8972	18.2436213868	0.731416	153.2522372604	2983.232	3174.1652445958	1307.3637596323	2398.6216071	1.93230554888031E-07	1064.1076073405
1090	4.3336595103	0.7836298878	0.0235	0.1979518689	0.7832	17.6811036438	0.897876	151.4212187439	3032.6	3116.941609976	1760.4544867732	2491.777881527	1.15108810387727E-07	1310.4674738428
1091	6.0965131643	0.6765499694	0.0589	0.3515035597	0.6103	17.2637097634	1	150.2092624481	3186.2	3239.6489007298	2716.468295416	2511.0611076784	4.67102084070609E-08	2094.5942327811
1092	6.6938233898	0.6368718844	0.0278	0.1502777206	0.8261	19.380370579	1	152.1736385025	3303.8	3411.059219656	3156.2517326728	2651.1779363378	4.67102084070609E-08	2544.0764532537
1093	7.3134885202	0.6103649744	0.0207	0.1634841213	0.8192	20.2515019818	1	154.0146992966	3461.754	3643.5319403019	3483.8053906612	2810.0388531174	1.34647184990151E-08	3009.5390012426
1094	7.8686226977	0.6448220622	0.049	0.2167192429	0.7449	19.5177706585	1	154.2308893524	3746.65	3926.2354743444	3733.2157719585	3030.4792498161	1.34647184990151E-08	3050.3155574465
1095	8.4719669649	0.6932138124	0.0347	0.1837770641	0.7879	18.4242155557	1	153.9297472549	4042.31	4249.1557985087	4029.5036915233	3312.2949005337	4.64174077209943E-09	3037.5730443892
1096	9.0980026881	0.7436341382	0.0319	0.1126949695	0.859	17.0996808601	1	154.5967632721	4363.768	4603.8380727389	4363.1296107267	3640.2584370459	4.64174077209943E-09	3098.6852050507
1097	9.8925006022	0.787405784	0.0328	0.116108354	0.8549	17.1831495365	1	155.5202379974	4673.012	4983.5052924623	4722.8910637448	3826.3209835696	0.000000003	3236.7962555589
1098	10.454637155	0.8418588298	0.0389	0.0984288836	0.8665	18.8207034146	1	158.1231274536	4809	5356.5870664071	5105.4578638943	3836.5168958112	0.000000003	3442.6515943383
1099	10.4271981559	0.8958010734	0.1123	0.3074236792	0.6148	15.5974846819	1	159.3368580704	4924.2	5488.4446795062	5438.2809783975	3840.5208065918	2.17459135609542E-09	3408.7241014784
1100	10.0039129894	1.0098025241	0.1384	0.306174559	0.5978	17.9033944458	1	160.6893613266	5003.6	5661.5391016931	5468.2378331598	3849.3731725183	2.17459135609542E-09	3221.8162579514
1101	9.6154137353	1.1442108168	0.0907	0.2135708787	0.7151	17.6615387923	1	161.8671740189	5094.6	5872.2248764842	5539.7134402422	3892.5396424463	1.2041168630933E-09	3035.2018054818
1102	9.160118028	1.3008975983	0.1553	0.377412099	0.5259	15.9562331125	1	163.1237891144	5210.2	6116.618755489	5653.1783095883	3996.7937216763	1.2041168630933E-09	2861.0880797347
1103	8.697848249	1.457959802	0.1357	0.2556982529	0.6433	14.4031435644	1	164.4962680038	5328.2	6390.854794157	5807.6178421105	4158.9487384632	5.88685441271927E-10	2756.0524305608
1104	8.9361493447	1.4979774914	0.2197	0.3607586826	0.4988	13.5474870744	1	162.3578907928	5447.8	6691.2648281173	5999.8687485644	4372.5679014885	5.88685441271927E-10	2717.4344518314
1105	7.981592838	1.4382490531	0.021	0.0605720123	0.9197	18.7375475282	0.869976	160.7118584274	5584.078	7014.4867951975	6226.4295547288	4630.5342013465	2.06468950871643E-10	2695
1106	8.0173475023	1.4294629569	0.0361	0.1261541654	0.8423	18.1214027915	0.83747	158.7480328201	5850.622	7357.5148657682	6483.7045737757	4925.8852310208	2.06468950871643E-10	2740.9897847311
1107	1.1922472158	1.0356366183	0.2209	0.5118951068	0.3611	19.4836491412	0.0895565217	181.2910923126	176.038	3437.153618912	3099.1934434624	237.2882800232	4.5329073795479E-07	677.9564882793
1108	1.0547755846	1.4367600815	0.0727	0.5669146986	0.4016	19.4374312079	0.109852	186.9011672928	623.166	3868.3362056574	3452.3108203057	732.4371584187	4.5329073795479E-07	390.0320499651
1109	0.9808514939	1.8350390148	0.0171	0.4813307559	0.5098	21.4432775622	0.109852	184.572925473	1123.8	4314.3974086771	3831.8990070199	1228.4948293975	2.38350346074485E-07	111.0180165559
1110	1.1440207855	1.8069919593	0.0349	0.4027561911	0.5764	19.1000921874	0.109852	180.1658220245	1623	4771.1660000465	4116.6066122475	1724.752304381	2.38350346074485E-07	245.4587541727
1111	1.2797295313	1.6462056126	0.0287	0.8258004736	0.1692	18.9165901507	0.080984	175.9352399704	2122.6	5235.8404291957	4153.4142581736	2221.1848771867	1.12441780339759E-07	745.1509914105
1112	1.4552144084	1.1151746502	0.099	0.7295227525	0.2437	17.5079867889	0.035972	167.9557666946	2621.8	4832.0518416093	3990.0501249984	2717.7937814205	1.12441780339759E-07	1170.6835610019
1113	1.6404109695	1.0081601418	0.104	0.5720982143	0.3834	18.6330025809	0.13924	162.374161412	3123.6	4380.4936936377	3555.3480842247	3202.944788178	6.20777957172885E-08	1140.8878121884
1114	1.8183226767	0.9686961305	0.0716	0.4437742352	0.5164	17.3503479175	0.278476	160.0661219849	3450.242	3940.65032704	3140.1433088316	3148.7567633732	6.20777957172885E-08	1111.1255554617
1115	1.8096475645	0.8704467257	0.0344	0.3443454847	0.6331	17.8261441134	0.301312	157.6821302429	3112.28	3516.9198171127	2753.2707821789	2758.3221155299	5.07289046351446E-08	1079.1895106977
1116	1.7549748788	0.7800731607	0.0478	0.236294896	0.7272	19.009761457	0.301312	156.1330808594	2711.942	3115.8826999744	2408.4227203712	2359.3806083419	5.07289046351446E-08	1046.1954884246
1117	1.6586719255	0.7225143854	0.3885	0.3498066902	0.3868	17.9485074119	0.298736	155.3590184357	2380.996	2747.494313006	2126.1467494037	1970.3765809777	6.17621464712286E-08	936.0822613425
1118	1.3099498521	0.7553550311	0.2127	0.3106089621	0.54	16.9069313196	0.229672	156.1576992004	2101.934	2426.6695283866	1934.0372281836	1633.987064352	6.17621464712286E-08	437.3213921134
1119	1.186332551	0.8221398502	0.0388	0.0892634207	0.8754	16.5772875557	0.249228	157.9888597214	1952	2174.563174525	1860.2419197513	1399.0721254495	0.00000009	60
1120	1.5636258446	0.6991837726	0.0268	0.2283189478	0.751	18.8358200017	0.406396	155.6378577255	1865.2	2017.1080784133	1904.2386930214	1308.8927732383	0.00000009	556.102508536
1121	1.8649058122	0.6967100121	0.0399	0.254556817	0.7157	18.117760082	0.544368	154.9308732361	1926	1977.0495694342	1988.9318741475	1291.3221242724	1.26587954974334E-07	647.6495966184
1122	1.8817360532	0.8074401969	0.0297	0.1474801608	0.8272	18.1024675461	0.614932	155.6048968018	2027.8	2061.243556691	1956.7128046803	1328.4641330904	1.26587954974334E-07	357.8407467017
1123	1.9496172835	0.852707033	0.0109	0.0476190476	0.942	19.3935219592	0.634132	158.331554245	2055.806	2247.1537553092	1549.5967217312	1130.1028120143	1.74794175315445E-07	419.6724913549
1124	1.8139512467	0.7338156973	0.0058	0.1655602494	0.8296	18.9615947437	0.554408	156.8686419937	1917.2	2002.4235316236	1166.9190203266	848.6073148093	1.74794175315445E-07	449.0267252625
1125	1.5504748619	0.6122592145	0.01	0.1092929293	0.8818	19.5162326204	0.374444	156.7934407257	1806.4	1862.7130750601	821.4773277456	774.6003591454	0.000000223	491.1720676097
1126	1.2828910582	0.5999365578	0.0047	0.0799758867	0.9157	18.5452154591	0.243508	160.4685069992	1805.6	1851.9449235871	561.2708793444	932.5121682649	0.000000223	520.0480747008
1127	1.1110418036	0.7475396068	0.0293	0.277016586	0.7018	19.7235914533	0.231792	165.6040392609	1920.2	1972.2322378463	223.439029715	1235.8877195212	2.35246063469352E-07	183.8477631085
1128	1.2098290512	0.8885484383	0.066	0.397751606	0.5625	20.5959989119	0.33714	168.0018762299	2052.74	2202.2034420099	190.3943276466	1525.2495274238	2.35246063469352E-07	134.6291201784
1129	1.8746303864	0.7461278369	0.0153	0.0918046105	0.8943	16.6994095476	0.458072	158.8098664307	2309.452	2511.9116226492	655.1335741664	1715.965352894	1.93230554888031E-07	593.5697094697
1130	2.94330279	0.6859663666	0.0142	0.0627916413	0.9239	18.751424909	0.658032	153.7361542801	2526.742	2685.2048339	1119.0732773148	1986.8785674609	1.93230554888031E-07	1040.312453064
1131	3.9895359464	0.6589623247	0.041	0.2923879041	0.6786	17.6766318965	0.850996	152.1068840103	2531.8	2617.3125529826	1538.611386933	2003.1908879628	1.15108810387727E-07	1493.6281331041
1132	5.3816194424	0.6021739622	0.3154	0.1591782442	0.5689	18.5831804245	0.986212	150.3127821808	2573	2643.9222757109	1991.6387724686	1953.115472673	1.15108810387727E-07	1948.0823904548
1133	6.0314316883	0.5587182534	0.2753	0.1600978136	0.5839	16.0311413579	1	150.0352576599	2685.4	2762.3042917101	2447.5804379019	2026.2445516897	4.67102084070609E-08	2376.4101077045
1134	6.3131511094	0.5695327559	0.0874	0.0911680912	0.8294	18.2684511581	1	152.1927229507	2806.498	2961.4734508349	2822.5697511311	2174.9734143928	4.67102084070609E-08	2598.9084247045
1135	6.3293582076	0.6366868072	0.0284	0.1750720461	0.8015	20.8366663883	1	153.8977864532	3038.694	3226.5035254901	3044.1583401656	2353.4697183445	1.34647184990151E-08	2585.2707788547
1136	6.7187752153	0.6978345796	0.022	0.1751533742	0.8067	19.2799831398	1	154.3772312256	3334.722	3542.6437867785	3326.6950566591	2612.7191765752	1.34647184990151E-08	2551.3574818124
1137	7.0979381578	0.7707050805	0.025	0.1235897436	0.8545	19.7732690696	1	155.0621564316	3655.978	3897.476747846	3656.0771326656	2934.9269816655	4.64174077209943E-09	2538.0799829793
1138	7.684885539	0.820182349	0.0393	0.1692515874	0.7981	18.3803434955	1	155.2589264771	4021.504	4281.3928808275	4016.926685913	3261.9723205034	4.64174077209943E-09	2610.9098031146
1139	8.1487582996	0.8869223635	0.0203	0.0804327855	0.9009	18.9375137075	1	157.3876742645	4188.6	4687.2513267372	4404.0549497026	3328.4123110103	0.000000003	2773.4184682446
1140	8.608581348	0.8904576624	0.034	0.0724637681	0.896	15.2337091355	1	159.303208255	4308.2	4870.1155017104	4808.7238431834	3336.6046420401	0.000000003	3011.1210536941
1141	8.8089246677	0.9334795083	0.0852	0.1940314823	0.7373	18.1266621905	1	159.2915489914	4423.4	5014.780653229	4939.1193547028	3340.6091363676	2.17459135609542E-09	2956.0953976487
1142	8.170377986	1.0987310246	0.0204	0.0360351164	0.9443	21.6937230937	1	162.4050758133	4502.8	5203.6549655026	4971.0788567473	3349.8954530546	2.17459135609542E-09	2756.6737202651
1143	7.9167295346	1.2480250672	0.0777	0.1561314106	0.7783	20.6795310159	1	163.5342732742	4593.8	5432.1289564958	5049.1014052007	3399.1720654482	1.2041168630933E-09	2572.3335709041
1144	7.7727824658	1.4019589389	0.0271	0.0328913557	0.9409	20.1569862738	1	163.7663203354	4709.4	5695.4389646453	5173.3378973348	3518.0765991816	1.2041168630933E-09	2386.655609844
1145	7.6091493579	1.5487941343	0.0374	0.1156243507	0.8513	18.9762546643	1	163.883703569	4827.4	5988.991985301	5341.6687467495	3701.2639798374	5.88685441271927E-10	2260.7133829834
1146	7.5760357317	1.6577024	0.1353	0.2421649127	0.6553	16.8860280458	1	163.5121807465	4947.478	6308.5675870201	5550.0833327077	3939.7778285269	5.88685441271927E-10	2217.9833182421
1147	6.44638382	1.7157729873	0.0409	0.0851840267	0.8774	16.7811293329	0.882888	165.02133526	5143.814	6650.4154005596	5794.2579335062	4224.2568803484	2.06468950871643E-10	2195
1148	6.4384329437	1.7337069128	0.0445	0.1245421245	0.8365	16.7082844605	0.85361	163.7673149948	5437.872	7011.2784140983	6069.8784996077	4546.0801716489	2.06468950871643E-10	2251.2274429742
1149	1.2766019974	0.8802701154	0.0925	0.7858964408	0.1931	18.3212446041	0.0895565217	180.0759503067	494.048	3196.7209762505	2745.6237906895	312.6656617301	5.41329809356703E-07	824.9242389456
1150	1.1798176848	1.1872091014	0.0399	0.7312779919	0.258	21.0777189408	0.109852	185.1992653061	800.682	3656.3677331472	3131.0461510492	805.7326162906	5.41329809356703E-07	616.2994402074
1151	0.9540257167	1.7404999092	0.0563	0.4073328388	0.5593	19.3687611554	0.109852	184.2439458801	1234.982	4125.412100627	3545.2009816088	1299.2223702209	2.22136809899088E-07	120
1152	1.1467515497	1.6608543425	0.0555	0.7455796718	0.2403	20.3576500993	0.111996	179.9249914917	1718.344	4600.9808736834	3616.8287214078	1792.8318204695	2.22136809899088E-07	379.0118731649
1153	1.174865208	1.7057493111	0.1074	0.3360967959	0.5926	18.1099056233	0.088104	177.9936883118	2217.8	5081.2424661691	3657.3009173433	2286.5227961551	7.07948006464679E-08	701.1419257183
1154	1.3062598992	1.3346645256	0.2347	0.6372664315	0.2776	18.5543985859	0.079104	169.0947730133	2717	4650.1317185645	3736.2615004841	2780.8377910536	7.07948006464679E-08	671.192967782
1155	1.5222553741	1.2247448885	0.0295	0.1878413189	0.7882	16.9308530907	0.222352	163.4217873428	3215.848	4178.9621917409	3321.219655488	3178.122154336	2.73416286361941E-08	641.5800807382
1156	1.7858301049	1.1816799323	0.0676	0.3464178464	0.6094	18.056522155	0.395536	160.3952379761	3274.222	3715.3364585189	2872.3683607783	2879.7322946247	2.73416286361941E-08	612.045749924
1157	1.799629583	1.0462716942	0.0295	0.323750644	0.6563	18.0691017383	0.419532	158.1393844559	2823.18	3262.472222104	2443.4606606205	2452.6220632353	4.60914743938112E-08	580.1939330948
1158	1.7473363949	0.9288221953	0.0268	0.0649404028	0.91	18.9196888508	0.414556	156.5908190445	2407.498	2825.548619295	2047.0710783947	2053.3466318623	4.60914743938112E-08	547.288772039
1159	1.6551825261	0.79602006	0.0411	0.267806862	0.7021	18.9401087103	0.370032	156.2550299957	2004.708	2413.2395239595	1706.018757224	1659.6524878576	1.2469121457408E-07	512.9571132171
1160	1.4155667088	0.660868385	0.1545	0.1308956646	0.7297	19.7627714756	0.24098	155.0407185654	1674.34	2040.5207668632	1459.6232390586	1267.1737771582	1.2469121457408E-07	470
1161	1.254929864	0.6531273646	0.2272	0.1806103657	0.6229	17.9610172283	0.187344	155.4699064972	1454	1733.1257888567	1360.3308421116	946.0554341636	2.25227867635812E-07	25.495097568
1162	1.5733281368	0.5601344006	0.2184	0.4490954708	0.4172	18.1315256419	0.320836	154.8059117264	1365	1530.9229242519	1407.8796113305	811.2297496614	2.25227867635812E-07	525.0238089839
1163	1.8195301903	0.6091194215	0.103	0.2314346703	0.6841	18.8606692525	0.471576	154.1511358322	1425.8	1477.7432117929	1490.2516566003	791.8109207283	2.68233057870187E-07	349.6069221283
1164	1.8793409011	0.7121074317	0.156	0.2266346731	0.6446	17.8064430278	0.548076	153.9149772736	1531.04	1588.6236181047	1607.4591752203	870.4832554443	2.68233057870187E-07	11.1803398875
1165	2.0839610475	0.7354427298	0.2528	0.1200271555	0.6481	18.0877440681	0.587284	153.7185055328	1616.852	1834.0460735761	1779.9157283422	837.688759705	2.9760821678206E-07	60.827625303
1166	1.9922758097	0.6656844374	0.3084	0.1560583942	0.5781	19.2988454242	0.546804	153.080059758	1421.488	1555.5384919699	1525.5982433131	435.0933267359	2.9760821678206E-07	45
1167	1.7414960738	0.5663966493	0.0729	0.2257158293	0.7166	18.6082172182	0.387212	154.2611160233	1306.2	1371.0215169719	1233.5517824559	291.6382979163	4.15949843723223E-07	31.6227766017
1168	1.449392277	0.5183121208	0.01	0.1894949495	0.8024	18.0566386861	0.23834	157.9018405289	1305.4	1356.3554106502	923.8235762309	530.9991443248	4.15949843723223E-07	240.8318915758
1169	1.3867831787	0.5382436619	0.031	0.5955624355	0.3919	20.9947525875	0.19344	161.8518730606	1421.48	1516.4761785139	481.9232304009	865.9724620955	5.56646409443386E-07	207.183493551
1170	1.4182984913	0.6932852204	0.075	0.4065945946	0.5489	20.9932440383	0.294232	165.6066107056	1605.436	1805.4639292991	31.6227766017	1064.9574848637	5.56646409443386E-07	22.360679775
1171	1.992027313	0.6564716613	0.0594	0.4903253243	0.4794	18.1472540987	0.415164	160.9816914642	1916.504	2172.4870540466	420.7730979994	1296.9269062552	5.56318282957044E-07	375.6660751252
1172	3.1122434675	0.5709917305	0.0798	0.175722669	0.7585	18.6609166259	0.615124	154.9066453583	2056.51	2201.2098945807	874.4855630598	1592.4436309311	5.56318282957044E-07	836.6749667583
1173	4.0258150386	0.5598632786	0.0155	0.1163026917	0.87	17.8445757105	0.813256	152.9157252167	2031.6	2117.8585882915	1332.5351777721	1518.407302506	3.80630920995638E-07	1322.8851046104
1174	5.703333977	0.5168159769	0.3166	0.1347072879	0.5794	19.2290665958	0.981656	150.2694745102	2072.8	2150.6568763985	1792.1844213138	1455.0703488692	3.80630920995638E-07	1757.5906804487
1175	5.9052362796	0.5132000577	0.2202	0.0796065574	0.7018	17.0307408307	1	150.3236583237	2185.2	2294.6295997394	2190.1826407859	1547.304393917	1.7666853362172E-07	2189.1665080574
1176	5.7110362111	0.5938393877	0.0587	0.1400191225	0.8095	20.0053640601	1	153.5472152985	2342.146	2530.8743548426	2365.7768280208	1700.8405709711	1.7666853362172E-07	2101.02950955
1177	5.6817188573	0.6651612886	0.1036	0.1329763498	0.7772	18.3788576684	1	153.4423305618	2628.758	2836.4282116775	2626.1949661059	1918.6753451618	6.91807476329764E-08	2086.5342077234
1178	6.0697598471	0.7249349146	0.1198	0.2697114292	0.6428	16.5161659988	1	153.3076727036	2949.802	3191.4455972177	2949.0506947152	2229.0801870552	6.91807476329764E-08	2052.9064761942
1179	6.2777138542	0.8215198148	0.1065	0.3060996083	0.62	17.0270556347	1	154.5194670929	3345.938	3581.2462914466	3311.4498335321	2598.7589691661	4.16386906095901E-08	2038.8354519186
1180	6.8993594477	0.8691888458	0.0887	0.1925820257	0.7358	17.3579499416	1	154.3465532944	3598.954	3995.6632741011	3704.8211832692	2823.6471849279	4.16386906095901E-08	2128.8142239284
1181	7.2937136882	0.8990381978	0.0441	0.1404958678	0.8216	17.9157646986	1	155.930369519	3688.4	4279.3720333713	4102.2950893372	2828.5080821689	3.32087746487851E-08	2325.263425937
1182	7.6126783123	0.8789710726	0.0344	0.0976594863	0.8713	17.2023824535	1	158.0162344711	3808	4386.6872466589	4410.4903355523	2836.7003010613	3.32087746487851E-08	2604.1985331384
1183	7.5495735826	0.9579933879	0.0247	0.0656208346	0.9113	18.2639521295	1	159.1055201843	3923.2	4546.7598353113	4440.146393983	2840.7044992366	2.229529844499E-08	2519.622987671
1184	7.2325290551	1.1143157046	0.0199	0.0393837364	0.9415	19.7803796979	1	160.9495586243	4002.6	4754.2638757225	4474.5530503057	2850.5774097326	2.229529844499E-08	2293.3381782895
1185	6.8718243231	1.3021615266	0.0178	0.024842191	0.9578	21.3484440832	1	163.0873407013	4093.6	5003.3014100692	4560.5290263302	2908.0713775016	0.000000013	2108.5599351216
1186	6.9501077549	1.4266157573	0.0286	0.0995470455	0.8747	18.7382525043	1	161.8905432175	4209.2	5288.0076588447	4697.7042265345	3046.2051747162	0.000000013	1921.0218634883
1187	6.8234326854	1.5999436281	0.028	0.0595679012	0.9141	19.3983747412	1	161.9584695297	4327.2	5602.9478848192	4882.4609573452	3256.0489179217	6.36838797297364E-09	1768.0002828054
1188	6.8631223316	1.7312247254	0.0362	0.1348827558	0.8338	18.9680695685	0.999756	161.7410527161	4465.696	5943.3176761805	5109.6403983059	3524.818861703	6.36838797297364E-09	1718.8513606476
1189	6.0363268946	1.7602582054	0.0689	0.4301363978	0.5306	17.6405320969	0.8872	161.9683978622	4730.648	6305	5373.8649964434	3840.162167429	2.37336567810302E-09	1695
1190	5.8726338446	1.8264249258	0.0327	0.2440814639	0.7312	18.8300573735	0.859	162.1156042709	5027.944	6684.5362591582	5669.9581127201	4190.7116063129	2.37336567810302E-09	1767.2082503203
1191	1.3685811098	0.6733792565	0.1027	0.5771125893	0.3433	16.3402858959	0.021752381	178.0797954529	380.356	2544.4105407736	2039.2277950244	127.4277039943	9.91610357171032E-07	357.8407467017
1192	1.1169776967	0.9701813482	0.0163	0.5623665752	0.4305	17.6994850598	0.0624826087	179.9105458237	781.95	3020.6001059392	2433.8138794904	438.4593998059	5.41329809356703E-07	325.1538097578
1193	1.1644485988	1.1323437225	0.024	0.5847336066	0.4053	18.864742229	0.081628	180.853195314	1164.784	3503.4304617047	2861.5467845206	894.275751063	5.41329809356703E-07	295
1194	0.9870418935	1.5237010163	0.0641	0.5308259429	0.4391	18.9982856826	0.081628	181.0562897339	1503.5	3990.4918243244	3096.066052267	1379.1541790646	2.22136809899088E-07	147.1393896956
1195	1.2120981076	1.5475383141	0.0747	0.621528153	0.3502	19.2919150608	0.120584	175.9701334549	1906.94	4480.4045576265	3117.1220701153	1870.3398421248	2.22136809899088E-07	232.6478024826
1196	1.2368618505	1.8587406691	0.0324	0.1741422075	0.7991	16.8111738021	0.147288	174.4532486633	2325.124	4972.3259144992	3161.6965382529	2363.8508335735	7.07948006464679E-08	203.9607805437
1197	1.3467316021	1.584511728	0.098	0.1981152993	0.7233	17.8887020526	0.192096	168.4406249756	2729.756	4516.4947691767	3248.0955958838	2857.9481158318	7.07948006464679E-08	174.6424919657
1198	1.6277507255	1.4670150011	0.017	0.0635808749	0.9205	17.7401513271	0.357748	162.4702595169	3077.7	4029.7301398481	3149.6825236839	3109.1685866799	2.73416286361941E-08	145
1199	1.9430162756	1.4215071149	0.02	0.0791836735	0.9024	19.0481316531	0.542252	159.3733467819	3135.634	3546.6498276543	2672.1714016882	2677.755591679	2.73416286361941E-08	115
1200	1.8760184189	1.2527361761	0.0469	0.0667296191	0.8895	17.7666306824	0.539272	157.8718970398	2646.754	3068.9941348918	2204.6541678912	2211.985505074	4.60914743938112E-08	81.3941029805
1201	1.5927858089	1.1567537201	0.0116	0.0495750708	0.9394	18.014707404	0.494296	160.007263385	2161.194	2599.7547961298	1755.1353224182	1765.0434256621	4.60914743938112E-08	50
1202	1.5047133501	0.9366821639	0.025	0.2063589744	0.7738	19.0784258642	0.410276	158.425772789	1707.16	2144.4638024457	1341.8271125596	1352.7199139999	1.2469121457408E-07	15
1203	1.2754460231	0.7300950252	0.028	0.0966049383	0.8781	19.4751110014	0.246388	156.4334791168	1299.656	1714.2709820796	1010.198000394	960.593003908	1.2469121457408E-07	10
1204	1.2055046802	0.5784496661	0.0372	0.1505421184	0.8148	19.6480601377	0.141432	155.4608067291	984.652	1333.6884943644	860.5230967266	567.6985150259	2.25227867635812E-07	10
1205	1.3919607716	0.4828912758	0.1249	0.1723384686	0.7199	18.1695608813	0.225096	155.6848532181	866.4	1057.6979720128	912.2773701019	319.7244910901	2.25227867635812E-07	487.0831551183
1206	1.5361640536	0.5570130892	0.0167	0.2895352385	0.6986	18.5342872672	0.365088	156.5211453323	927.2	979.1450352221	992.8997935341	293.2828242546	2.68233057870187E-07	195
1207	1.7320918785	0.5706261906	0.0188	0.2779249898	0.7085	18.226468131	0.4394	155.8907964935	1058.106	1139.6161634515	1124.2441905565	436.3041468098	2.68233057870187E-07	301.0398644698
1208	2.1094845483	0.5474659819	0.0355	0.3294971488	0.6467	19.2846310123	0.489904	153.7981658463	1207.166	1462.4380328752	1333.6884943644	570.6095648348	2.9760821678206E-07	553.8275905009
1209	2.038000403	0.515443783	0.1194	0.5079102715	0.4168	16.6445960413	0.483892	154.125954837	959.116	1153.1261856363	1115.011210706	189.8219138792	2.9760821678206E-07	527.7309920784
1210	1.5003327301	0.4535992956	0.1484	0.3348797461	0.5448	20.2365906037	0.2243	154.5808946991	806.8	865.8521813797	892.4404742054	188.7717929262	4.15949843723223E-07	95.5248658727
1211	1.4339279538	0.4605799191	0.0404	0.5961859108	0.3875	20.8969159065	0.161484	158.0390667221	936.696	1099.8636279103	693.9920748827	478.6823398444	5.56646409443386E-07	120
1212	1.5791144277	0.5199730352	0.0546	0.4535646287	0.5166	18.8232891389	0.235052	159.3165980301	1210.008	1472.990156111	239.2697222801	610.1808012232	5.56646409443386E-07	205.2437575177
1213	1.8081462546	0.6074975563	0.0659	0.3476073226	0.6094	16.5760129882	0.327032	159.1794840149	1566.93	1905.1771571169	217.8302091079	958.9504573149	5.56318282957044E-07	166.2077013859
1214	2.5681756221	0.5017557387	0.0442	0.2691984893	0.6966	18.3279355538	0.489808	153.8608089005	1561	1726.3617813193	675.962277054	1227.0552710974	5.56318282957044E-07	626.258732474
1215	3.2455856612	0.4859381732	0.2321	0.0954787234	0.6802	18.495337748	0.672392	151.6738572083	1533	1618.741795346	1149.0213226916	1040.5062364287	3.80630920995638E-07	1092.7602664812
1216	4.6713970267	0.6139207831	0.0228	0.1162505117	0.8636	20.5044910792	0.9454	153.3091630737	1920.022	2130.8038389303	1930.5180651835	1239.5126567546	1.7666853362172E-07	1604.4703175815
1217	4.6351373979	0.7391164955	0.0588	0.2940926477	0.6644	19.2406645814	0.982584	155.0916900192	2244.404	2486.0259451583	2242.0749318433	1524.4030892377	6.91807476329764E-08	1587.5531487166
1218	5.1266551147	0.8062764241	0.0991	0.361971362	0.5748	16.4187176925	1	154.0685502182	2640.562	2884.4973565597	2606.8563443351	1899.6982474132	6.91807476329764E-08	1555.4500956315
1219	5.1636067079	0.9393033726	0.0247	0.1481595407	0.8308	19.9674752035	1	156.3085007431	3032.82	3310.6381560056	3002.0201531635	2275.8492988439	4.16386906095901E-08	1540.0811666922
1220	5.5087882785	1.0200998419	0.0261	0.1106889824	0.8661	20.1722281425	1	157.7928857651	3110	3729.3464574909	3378.9236451864	2329.5466238572	4.16386906095901E-08	1657.3623623095
1221	6.0933527356	0.9363719738	0.0191	0.0677948823	0.9144	17.6250676106	1	156.5191832108	3189.8	3786.5584638297	3775.7449596073	2328.6129952616	3.32087746487851E-08	1903.1158661521
1222	6.6446279226	0.8710909615	0.0236	0.0772224498	0.901	17.7282710155	1	156.8656507553	3309.4	3907.4320211617	3911.1922734634	2336.8088076265	3.32087746487851E-08	2235.363505115
1223	6.6588674727	0.9465340304	0.0306	0.1153290695	0.8576	18.18620597	1	157.039767038	3427.15	4086.3216956084	3940.3838645492	2340.8088598744	2.229529844499E-08	2111.5160430364
1224	6.4044298085	1.117431202	0.0355	0.1213063764	0.8475	19.1016890459	1	158.6245867142	3510.804	4316.0195782689	3978.8974603526	2351.5188183636	2.229529844499E-08	1838.0696395948
1225	6.174323474	1.3071950871	0.0192	0.0626019576	0.9194	19.6571159876	1	160.3739770065	3595	4588.9023742067	4074.7300524084	2420.617979268	0.000000013	1642.6959548255
1226	6.1310747135	1.4557452164	0.0849	0.4397333625	0.5127	17.2765571812	0.99368	159.9888097763	3710.6	4897.7571397529	4227.697363814	2584.930947517	0.000000013	1457.7379737113
1227	5.8954067645	1.6353147201	0.0414	0.2844773628	0.6859	18.055724176	0.971352	160.1770305084	3829.114	5236.2223978743	4432.0903646022	2829.196429764	6.36838797297364E-09	1280.9469153716
1228	5.6306630071	1.793021499	0.049	0.2339642482	0.7285	17.356404916	0.934504	161.2277700882	4027.06	5598.9307014822	4681.1777364249	3134.7801397578	6.36838797297364E-09	1220.2561206567
1229	4.8588628525	1.8411866768	0.0533	0.3169958804	0.6466	17.4703351266	0.80796	162.1028025009	4320.282	5981.4734806735	4968.2416406612	3484.1015472341	2.37336567810302E-09	1195
1230	4.5785035844	1.9149575521	0.042	0.1532359081	0.8112	15.5227800246	0.75995	163.2201157623	4617.742	6380.2840845843	5287.0998666566	3851.3629435733	2.37336567810302E-09	1295.3860428459
1231	2.7090316869	0.2693344864	0.2942	0.345724314	0.4101	16.6942696879	0.015225	163.7636200333	322.11	1441.8824501325	981.1855074348	0	1.76314772307042E-06	612.045749924
1232	1.4944255942	0.5238401187	0.1613	0.4270054166	0.4443	19.0587262795	0.0116	172.6443645126	222.102	1931.0683571536	1333.5853928414	52.4657578314	1.14978377989252E-06	165.6049516168
1233	1.3979353667	0.6521430414	0.019	0.648216106	0.3451	20.2210405542	0.0105909091	177.1883801926	569.214	2424.6700806502	1744.5486522307	429.5455596694	1.14978377989252E-06	95
1234	1.1378057076	0.8543883165	0.0601	0.3970635174	0.5667	20.1214021922	0.0014909091	173.3131228394	1010.476	2920.4494517112	2192.8178218904	786.6163528795	5.36783572001021E-07	105.9481005021
1235	1.2309260209	0.9408362724	0.0288	0.3604818781	0.6211	21.1443803636	0.001426087	173.3331590103	1417.206	3417.4588512519	2514.6868592332	1121.6157995619	5.36783572001021E-07	154.0292180075
1236	1.0236420053	1.2423910071	0.0862	0.761654629	0.2178	20.1129112369	0.001426087	175.1593544769	1662.57	3915.2298783086	2599.3316448657	1539.7402925105	1.87109217920205E-07	185.2700731365
1237	1.1800465774	1.4741080692	0.1645	0.6767205266	0.2701	20.1911050081	0.0805434783	175.5487695099	1835.198	4413.5048430924	2617.5274592638	1995.8104759204	1.87109217920205E-07	220
1238	1.3836232172	1.6673207142	0.0331	0.3883545351	0.5914	20.4780003012	0.1647833333	170.4266007309	2062.894	4912.1303932204	2665.5065184689	2468.7218885489	4.86209012111801E-08	251.246890528
1239	1.526477621	1.5456171324	0.0829	0.159415549	0.7709	18.921400738	0.28174	167.3415866318	2369.008	4435.5072990584	2763.1729949462	2950.1653829691	4.86209012111801E-08	285
1240	1.7849264984	1.5335616174	0.0248	0.0930065628	0.8845	17.4722036623	0.472356	163.603582988	2751.272	3938.7466280532	2927.4989325361	3046.4883154076	1.92317843841775E-08	205
1241	2.2003977482	1.3857611731	0.0214	0.0354588187	0.9439	19.4944676412	0.639056	160.2355158325	2970.598	3442.9239027315	2555.4842985235	2558.8850643643	1.92317843841775E-08	350.8917211905
1242	2.0995448344	1.1496650745	0.0352	0.036380597	0.9297	18.5014350062	0.601948	158.5330634674	2527	2948.5123367556	2061.6740770549	2066.4984261298	0.000000063	384.7076812334
1243	1.6927929287	1.0341104035	0.0082	0.0179471668	0.974	19.085083494	0.516972	161.8074630127	2029.6	2456.3641830966	1571.7824276916	1578.9098505264	0.000000063	418.0011961705
1244	1.5869564694	0.7873817243	0.0561	0.1179150334	0.8326	19.8225964961	0.392996	160.9360714279	1529.63	1968.1780915354	1091.1003620199	1102.5079125241	1.99331625560009E-07	450.693909433
1245	1.3142423655	0.6073627852	0.053	0.3086589229	0.6547	20.1364308278	0.213552	160.0479592087	1042.872	1487.8592003278	640.7027391857	660.7055613711	1.99331625560009E-07	485.0257725111
1246	1.1732679903	0.5109024721	0.026	0.1723819302	0.8061	19.7075654	0.0864	157.8177460434	597.914	1026.5110812846	361.2478373638	282.464032644	3.65882428169687E-07	10
1247	1.6384501961	0.4247985871	0.4461	0.2006682755	0.4306	19.0451993742	0.264664	156.329042569	609.214	757.4463677383	661.8912297349	76.1419400315	4.155820903856E-07	458.5302607244
1248	1.9750790651	0.398830386	0.0194	0.3070569039	0.6795	17.8941858172	0.289904	154.7339756058	831.332	1189.0016820846	840.7288504625	330.2572411494	4.16576394850675E-07	885
1249	1.8555432395	0.3935594573	0.1471	0.4387629374	0.4555	17.5679984772	0.288104	155.0212614731	594.566	860.0581375698	756.0588601425	114.4689515207	4.16576394850675E-07	711.758385971
1250	2.0306310337	0.3760717308	0.2045	0.3442182098	0.5121	17.6188964766	0.161284	152.2234089905	932.192	1256.8611697399	428.631543403	319.674613213	8.86714785795933E-07	76.1577310586
1251	2.3841393704	0.4147933264	0.11	0.3194019708	0.6009	18.5801200197	0.249052	152.5670579437	1222.604	1573.3165606451	42.7200187266	802.2954368693	1.00517112844447E-06	14.1421356237
1252	2.9372425397	0.3574189917	0.3195	0.121741797	0.5728	18.2046060618	0.3873208333	151.6147327606	1058.606	1270.9543658212	518.6520991956	908.6643459891	1.00517112844447E-06	487.5705077217
1253	3.3364084812	0.3612546062	0.166	0.0813271797	0.7365	18.2606576104	0.5522541667	151.9733847946	1030.2	1120.4128703295	1000.7247373779	585.8597287003	7.81185556723832E-07	980.0510190801
1254	4.30146191	0.398673067	0.0297	0.1385954009	0.8316	18.3021876555	0.7486125	152.4619557724	1071.4	1181.2387565603	1121.1155159037	469.3267290137	7.81185556723832E-07	1116.8930118861
1255	4.4247318667	0.5985615151	0.0368	0.084717608	0.8816	19.7287365432	0.9178666667	154.4007999756	1533.414	1781.944162986	1535.2198539623	823.7881045269	4.46937663191453E-07	1111.0018001786
1256	4.2869859356	0.748339884	0.0645	0.1551042223	0.7904	20.0044045037	0.958336	156.2412137787	1935.288	2194.3848796417	1904.1270965983	1207.1805931729	2.90504770329621E-07	1088.726320064
1257	4.9107683147	0.8304896935	0.0549	0.2008253095	0.7553	17.3495045332	1	154.8627547287	2368.086	2637.2950157311	2287.4112004622	1648.3701421727	2.90504770329621E-07	1057.0004730368
1258	4.9888887626	0.9631310752	0.0212	0.0657948508	0.9144	20.5491402131	1	157.0357625122	2658.276	3097.6321602153	2676.8638366566	1884.8266027847	2.84492263596578E-07	1042.5209830023
1259	5.1177757073	0.9752788227	0.0184	0.0408516707	0.9415	20.4285404762	1	158.8444807297	2607.2	3230.0193497873	3079.9756492544	1830.1101426373	2.84492263596578E-07	1209.069890453
1260	5.4414338206	0.9191983203	0.0117	0.0225639988	0.966	19.224409703	1	159.6776203369	2687	3295.9103446544	3344.6225497057	1828.7303320037	2.62183479951569E-07	1528.6758976317
1261	6.1092140556	0.8327822551	0.0128	0.0203606159	0.9671	18.469232638	1	159.5058245392	2806.6	3434.0974068888	3412.0997933824	1836.9409370638	2.62183479951569E-07	1926.6162046448
1262	5.9078612405	0.9414508971	0.0217	0.0255545334	0.9533	19.049967005	1	159.1519725388	2948.664	3636.3477556472	3440.4396521375	1840.925374564	1.80650974914103E-07	1749.357024738
1263	5.5011213197	1.1437704909	0.0153	0.0412308317	0.9441	22.1227709663	0.9866	161.2551654053	3011.6	3892.6886595257	3484.0242536469	1852.9270290814	1.80650974914103E-07	1410.1418368377
1264	5.0787261927	1.3464162234	0.0523	0.2070275404	0.7515	19.2446695577	0.956568	161.8249648529	3092.2	4193.2117761926	3592.8296647629	1939.5640742087	9.77000445062031E-08	1178.2402131993
1265	5.0397835829	1.4421988565	0.1015	0.5302170284	0.4221	16.0599199247	0.91038	160.3345897568	3207.8	4529.1307112955	3765.4249428185	2141.1133138975	9.77000445062031E-08	994.4093724418
1266	4.4747580027	1.6586836322	0.0184	0.1443561532	0.8399	18.0068541109	0.848052	161.5147479904	3345.862	4893.1610437426	3993.5479213351	2430.4009946478	4.5300619033774E-08	806.9231685855
1267	4.1504342235	1.7788756808	0.0688	0.247637457	0.7006	17.1257262967	0.771204	162.0428337265	3612.558	5279.4909792517	4268.3046985894	2777.6052290265	4.5300619033774E-08	720.4338970371
1268	3.634993807	1.8120826813	0.0458	0.1242926011	0.8356	17.0987072563	0.64142	161.8631127655	3908.362	5683.575019299	4581.3125848386	3145.7701731741	1.63570891297489E-08	695
1269	3.3115015407	1.9474998011	0.0563	0.3137649677	0.6476	14.5170181014	0.589315	165.4252057358	4220.9	6101.8870032147	4925	3505.997174908	1.63570891297489E-08	856.1687917695
1270	1.6554384441	0.5219579448	0.2084	0.5171747212	0.3247	17.1741955816	0.0769083333	168.4603137573	141.806	1906.3118842414	1071.5526118675	50.179535511	1.14978377989252E-06	15
1271	1.7867221147	0.5268283435	0.0265	0.5385721623	0.4492	19.9006370541	0.0616125	170.1046433243	537.374	2405	1474.0505418743	456.3088494195	1.14978377989252E-06	395.7903485433
1272	1.3664283737	0.7206331495	0.0868	0.1845783685	0.7117	20.4004632424	0.0160565217	167.0489571762	1015.232	2904.1392872932	1906.2331966473	944.7338263235	5.36783572001021E-07	245.967477525
1273	1.6238676811	1.3950106644	0.0363	0.4911279444	0.4904	21.6182162198	0.1979375	169.3942820145	1664.72	4902.4509176533	2170.2361622644	2654.8564814899	4.86209012111801E-08	750.4165509902
1274	1.7371087437	1.4812949925	0.0181	0.073123536	0.9101	19.5482322226	0.353996	164.8511557571	2044.912	4410.0708611087	2284.7592871023	3105.3110528358	4.86209012111801E-08	327.4522866007
1275	1.8831483299	1.6132645009	0.019	0.0967380224	0.8861	18.2928812181	0.547868	164.3028589874	2460.088	3910.0799224568	2462.7068441047	3032.3952837495	1.92317843841775E-08	168.6712779343
1276	2.4431784298	1.3074301256	0.0136	0.0823195458	0.9052	19.1177514023	0.714568	161.1116118057	2799.5	3410.0916409974	2533.5992185032	2533.0079640765	1.92317843841775E-08	665.9204156654
1277	2.4940976662	1.0151125361	0.0889	0.0864888596	0.8323	17.9629045105	0.6882	158.626740213	2445.2	2910.1073863347	2034.4839640558	2033.6924744721	0.000000063	882.043082848
1278	2.0517202991	0.8619054494	0.013	0.0420466059	0.9455	19.3511065513	0.574308	159.933160289	1947.8	2410.1296645616	1535.9443349289	1534.4877383939	0.000000063	916.3651019108
1279	1.7368289675	0.692294819	0.0766	0.0650855534	0.8633	19.7264029338	0.4129	162.8374044571	1447.6	1910.1636055584	1036.7376717377	1035.5520133053	1.99331625560009E-07	950.2762756167
1280	1.244668508	0.6476448892	0.0871	0.3089056852	0.6309	18.4448124032	0.231772	164.8606264725	948.8	1410.2216137898	538.3539727726	537.4710335402	1.99331625560009E-07	540.5783939449
1281	1.1119929869	0.5380565652	0.2382	0.2124295554	0.5031	18.9945756892	0.094152	162.2849487412	450.6	910.3433418222	40	98.035800525	3.65882428169687E-07	45
1282	1.6752386218	0.4308861021	0.0565	0.262277618	0.6925	17.1624294243	0.179336	155.2783717087	565.93	1090.2866595534	341.7967232143	163.5638126397	4.16576394850675E-07	385
1283	1.6821492065	0.3149097425	0.1473	0.1592787378	0.6714	18.2068512112	0.011496	154.3654813614	377.8	727.8049189172	140	140.3392044623	8.86714785795933E-07	137.2953021775
1284	1.8286455895	0.3760271546	0.0996	0.2669263375	0.6399	18.3770691698	0.088212	156.0630944809	864.442	1220.5326705992	176.7766952966	450.896813915	8.86714785795933E-07	158.9024858207
1285	1.9257784564	0.426966497	0.0932	0.5180269852	0.4358	19.1228329263	0.1809666667	159.0932819809	914.63	1268.9858155236	35	753.4833641849	1.00517112844447E-06	7.0710678119
1286	2.2319546195	0.3692806235	0.0099	0.1019088981	0.8892	15.8531725835	0.2915272727	157.5907457794	585.196	866.2130222988	357.7708764	542.4785929456	1.00517112844447E-06	315.6738823533
1287	2.2637758032	0.4036348424	0.0318	0.1623913726	0.8	17.606295808	0.4366363636	159.0813132751	533.928	624.7599539023	530.1179114122	254.1060447021	7.81185556723832E-07	534.6494178431
1288	3.1513566295	0.4305800759	0.3928	0.0528156054	0.5147	19.2083605	0.6508454545	156.1014581863	578.508	728.2341656363	622.0128616034	57.2429878012	7.81185556723832E-07	618.4254199174
1289	3.7423925523	0.644879857	0.0293	0.0593386216	0.9131	20.8183753899	0.8809913043	154.384913205	1249.072	1519.9753287472	1199.7187170333	546.5880152619	4.46937663191453E-07	627.9530237207
1290	3.4600437612	0.8538108857	0.0507	0.0876435268	0.8661	21.3113154033	0.927696	158.1639167587	1729.522	1987.5424523768	1583.8244852256	1026.2128811207	2.90504770329621E-07	590.5294234837
1291	3.9859921611	0.9887609607	0.0488	0.0857863751	0.8696	20.4278182149	1	157.6787672943	2174.608	2467.8583832951	1975.1582215104	1425.3346302619	2.90504770329621E-07	558.7933428379
1292	3.9259259397	1.1154859496	0.0325	0.0927131783	0.8778	22.0226038355	1	160.4522932129	2189.4	2743.7246581973	2390.8680432011	1411.7762314492	2.84492263596578E-07	549.4087731371
1293	4.058385094	1.0480847458	0.0208	0.0414624183	0.9386	20.3646388179	1	161.7788717041	2110.4	2730.9384833789	2790.8108140825	1331.1046531811	2.84492263596578E-07	822.7089400268
1294	4.2976251918	0.9733650948	0.019	0.0298674822	0.9517	20.1081957196	1	163.4431027161	2190.2	2808.5627997252	2850.7016680109	1328.8662459665	2.62183479951569E-07	1245.7327161153
1295	4.9217729968	0.8618386103	0.0132	0.0218889339	0.9652	18.1034127905	1	162.9503639648	2312.582	2969.5159538214	2913.318554501	1337.1241172805	2.62183479951569E-07	1710.8039046016
1296	4.7165920178	1.0029825915	0.0228	0.0458452722	0.9324	19.5905640673	0.995992	162.692191983	2492.906	3201.2536606773	2940.5144107792	1341.0598895121	1.80650974914103E-07	1464.6671976937
1297	4.4375573386	1.1553360053	0.0214	0.0555896178	0.9242	21.8339421584	0.942896	161.7496542313	2514.8	3489.7027094009	2990.5559683778	1355.3173590875	1.80650974914103E-07	1044.1503723123
1298	3.8016212256	1.4071786619	0.0364	0.2323578248	0.7397	20.3825623911	0.872864	163.4152796646	2595.4	3822.0446098914	3116.6368091262	1471.1993590798	9.77000445062031E-08	720.0694410958
1299	3.6102306805	1.5114506106	0.0202	0.1276791182	0.8547	19.1754849822	0.786676	162.7407759216	2711.304	4187.8425233048	3314.1250730774	1728.2526327803	9.77000445062031E-08	529.244744896
1300	3.1133041273	1.710034334	0.0119	0.0587997166	0.93	20.1507300987	0.684348	163.9762198074	2909.498	4579.0856074112	3571.1937779964	2071.3194138883	4.5300619033774E-08	342.7097897639
1301	2.775144404	1.8245365054	0.0448	0.222361809	0.7428	18.1091202859	0.571508	164.5648060165	3203.552	4989.7920798366	3876.0063209443	2440.8909977827	4.5300619033774E-08	221.4158982548
1302	2.3998631537	1.9744517911	0.0314	0.1408218047	0.8322	19.5832250132	0.462292	166.4985864502	3516.214	5415.5355229192	4217.8934315604	2799.810404805	1.63570891297489E-08	195
1303	2.4050335121	1.9413126256	0.0821	0.2839089225	0.6573	16.7854335946	0.415405	167.7999292404	3904.594	5853.0355372234	4584.8255146734	3168.0904585298	1.63570891297489E-08	521.0806079677
1304	2.2324742956	0.4578874854	0.1086	0.3815609311	0.542	19.8731453833	0.21782	170.1551038193	260.974	1545.6471136712	358.4689665787	137.605162446	1.54516418710728E-06	58.5234995536
1305	1.7654127911	0.567981778	0.0526	0.4731897826	0.4991	17.5771986205	0.17838	164.2046507446	474.556	2009.7325692738	789.7626225645	287.6536989373	9.26869537832036E-07	20
1306	1.7989613461	0.6339300861	0.039	0.5426638918	0.4395	18.4874804303	0.1588083333	167.3843188553	752.322	2487.7751104149	1230.497866719	626.3280771156	9.26869537832036E-07	165.6804152578
1307	1.5987587629	1.395671316	0.0139	0.2925666768	0.6976	20.4454729099	0.2089625	170.8947266876	1339.794	4937.9879505726	1677.0509831249	2912.1710327535	2.97359756517314E-08	861.4522621713
1308	1.7617586068	1.4638056051	0.037	0.3127725857	0.6618	19.5363857075	0.358832	164.571817041	1776.712	4441.1400563369	1814.2284861616	3303.2731650052	2.97359756517314E-08	363.4556369077
1309	1.8666759581	1.606335179	0.0127	0.1316722374	0.8573	19.2543396318	0.535088	164.0687039719	2259.516	3945.088718901	2010.2363045175	3070.3066686994	1.47176719330164E-08	132.3820229487
1310	2.405027343	1.3136882803	0.021	0.0528089888	0.9273	20.0134119083	0.704676	161.265077507	2733.108	3450.1775316641	2271.4973035423	2575.2256045608	1.47176719330164E-08	630.4958366238
1311	2.6037751423	0.9560132531	0.0403	0.1329582161	0.8321	18.701166237	0.697376	159.3863770309	2539.6	2956.9790327292	2069.0879633307	2082.2994470441	5.93074134196251E-08	1129.0039858211
1312	2.2657737754	0.7536015055	0.0193	0.082505886	0.8963	18.9092446557	0.580232	160.7994245941	2042.2	2466.5208290221	1570.3900789294	1593.5924200028	5.93074134196251E-08	1415.0971698085
1313	1.7595765168	0.7089993277	0.241	0.0582694119	0.6998	18.8001782475	0.431724	164.9829339645	1545.35	1980.8394685082	1071.4126189289	1114.6783470245	1.86723215726978E-07	1073.7783756437
1314	1.2960022694	0.723853862	0.2705	0.0681288554	0.6798	19.1022388398	0.303564	167.9662166702	1078.776	1504.5680443237	572.6473609474	667.1229380176	1.86723215726978E-07	575.347720948
1315	1.2090712235	0.6157179887	0.0808	0.1308746736	0.7989	16.6999084433	0.188936	164.578268927	688.726	1050.5831713863	75	369.4001265547	3.35687278022684E-07	77.6208734813
1316	1.4483742238	0.4505825617	0.0354	0.0428156749	0.9233	17.7487301131	0.198588	159.1503762375	444.622	666.1268647938	420.4759208326	287.5610426195	3.35687278022684E-07	419.3149174547
1317	1.6307914735	0.4481846508	0.0711	0.0605067715	0.8602	19.0658844231	0.281008	158.9103491699	276.964	532.6584271369	444.7752241301	209.0848648634	3.67752287024721E-07	403.1128874149
1318	1.7000436621	0.4793853797	0.1961	0.0430051134	0.7299	15.2712596385	0.274064	156.7115600113	268.006	789.7626225645	226.3846284534	146.0819957356	3.67752287024721E-07	183.3712082089
1319	1.757673683	0.498238206	0.1564	0.1729978224	0.6836	16.8672338431	0.22132	154.4643945038	595.526	1209.8450313987	145.7737973711	283.9632304428	3.50255737115963E-07	107.7032961427
1320	1.6239626338	0.4690511944	0.129	0.1783970466	0.6899	17.2279975131	0.16466	155.1781269959	768.878	1029.4173109094	136.0147050874	132.8264078134	3.50255737115963E-07	116.6190378969
1321	1.6563176516	0.3629027998	0.3212	0.0788449059	0.5678	18.3995242704	0.08618	154.6533914398	520.256	720.9022125087	356.5459297201	75.4873190559	5.1918359700275E-07	320.390386872
1322	1.4988520932	0.3365768965	0.3619	0.1307931856	0.4745	17.4303934377	0.00376	155.086510173	481.334	692.6037828369	533.9709729939	60.1026982104	5.1918359700275E-07	405
1323	1.8047416402	0.3237228866	0.0261	0.3264195503	0.656	17.3050847283	0.011496	156.183549675	684.68	969.3812459502	360	328.4572217606	8.82170635565863E-07	330.3407331832
1324	1.7564685984	0.4039585178	0.0246	0.2342628665	0.7469	18.1829607543	0.05518	158.5506455505	1004.288	1378.2960494756	314.0063693622	751.6447087865	8.82170635565863E-07	130
1325	1.725862183	0.4204014883	0.0862	0.4472857784	0.4928	20.1433853896	0.1048916667	164.6696285767	761.4	1115.9413067003	5	641.0500760441	1.12683018238377E-06	5
1326	1.810444129	0.3704847871	0.0616	0.1832178599	0.7427	18.5190787303	0.1630818182	162.1944464447	278.97	620.7455195167	69.4622199472	232.56846988	1.12683018238377E-06	33.5410196625
1327	4.0099788897	0.5685893751	0.0311	0.0281762824	0.9416	19.773132099	0.7963347826	153.9940058014	1121.4	1394.7490813763	880.1278316245	461.0471732105	8.78422525402684E-07	208.0865204668
1328	4.3300091129	0.7005045948	0.0434	0.113631612	0.8479	22.4436363764	0.866696	158.0575269485	1622.48	1893.4954449378	1277.2039774445	944.6297108376	1.01851414101596E-06	93.4077084613
1329	4.8866212028	0.8226507985	0.0601	0.1421427811	0.8063	19.7586827088	0.941908	158.28237957	1827.116	2371.2918420136	1712.8412068841	1026.7852787012	1.01851414101596E-06	60
1330	5.3461489903	0.7220820309	0.0353	0.087902975	0.8799	18.9231421501	0.908312	160.0314960129	1687.2	2247.8934583294	2172.2856626144	927.087203489	1.26432620340713E-06	129.8075498575
1331	5.5941890861	0.626500666	0.016	0.0586382114	0.9263	17.9732661565	0.876908	161.784907872	1608.2	2232.2690250057	2292.0787508286	833.3426273204	1.26432620340713E-06	625.9792328824
1332	5.524727797	0.58225773	0.0114	0.0723244993	0.9171	17.8184861884	0.847108	164.9027627899	1688	2326.5908535882	2358.31507649	829.0344227927	1.21208249097381E-06	1125.5443127661
1333	5.9610859754	0.548698187	0.0224	0.0787643208	0.9006	17.3576508926	0.852132	167.589756485	1842.022	2518.5362812555	2414.0629652103	837.4562878656	1.21208249097381E-06	1625.3768793729
1334	4.8000965499	0.760612943	0.0129	0.0211731334	0.9662	18.3212498342	0.868356	167.9701677277	2017.9	2788.0145265045	2440.6197983299	841.2250514519	8.31943915480369E-07	1311.7259622345
1335	4.4223711019	0.9031609306	0.021	0.0832482125	0.8975	20.7474161353	0.809048	167.1568573456	2012.6	3114.9678971059	2499.6849801525	860.4294309317	8.31943915480369E-07	818.916967708
1336	3.0399846736	1.3136481263	0.0152	0.0663078798	0.9195	21.8697229675	0.73042	168.7628030304	2093.2	3483.2492015358	2649.2310205039	1032.9143767328	4.26103357278237E-07	346.770817688
1337	2.8429233803	1.4537438189	0.0132	0.1058978516	0.8823	21.6472968684	0.63734	167.97934245	2227.406	3881.1113099214	2878.9624867303	1365.5474203453	4.26103357278237E-07	65
1338	2.2982545572	1.6186563027	0.1003	0.2602645985	0.6486	20.0013856853	0.513104	168.5202197662	2494.864	4300.3517298007	3171.5020100892	1737.6225573442	1.77775333092555E-07	116.2970334961
1339	2.103548667	1.5768519492	0.0116	0.1912181303	0.7994	18.6500428021	0.371508	169.5109257568	2807.802	4735.2956613078	3510.7869488193	2094.1574850414	1.77775333092555E-07	275
1340	1.7881007247	1.8402901062	0.0472	0.4675692695	0.5073	18.41932954	0.280504	169.5306638	3195.744	5181.9904476948	3880.1578576135	2466.1307120014	6.04457107987852E-08	49.244289009
1341	1.8635770516	1.7630378807	0.0812	0.4810622551	0.4768	18.49527407	0.23817	170.3428372116	3607.264	5637.6435680167	4257.1586768642	2876.5090419304	6.04457107987852E-08	449.7221364354
1342	2.4210683339	0.4207165465	0.3193	0.3299513845	0.317	24.4431416526	0.2357235294	169.2510801956	94.13	1464.2489542424	322.4903099319	0.0824709061	1.54516418710728E-06	255.0490148971
1343	2.542918856	0.4428174796	0.0332	0.7219471078	0.2639	20.7906756423	0.2278047619	165.9748452652	512.38	1814.944902745	107.0046727952	135.345466425	1.54516418710728E-06	105
1344	2.0097951579	0.5713341813	0.073	0.4631067961	0.4977	17.072604701	0.22158	162.5552004135	888.856	2223.5163592832	533.3385416412	525.7313370431	9.26869537832036E-07	135
1345	1.9709421643	0.7050071141	0.0158	0.5235724446	0.4689	19.0626916403	0.2420875	167.04894655	1042.68	2663.4610941405	827.7831841732	902.9066484892	9.26869537832036E-07	83.8152730712
1346	1.6403115142	0.8254814359	0.1279	0.5379885815	0.3156	19.2051633138	0.2128304348	167.2263842102	656.234	3121.5420868539	949.2101980067	1308.9256785214	3.90067262742793E-07	526.521604495
1347	2.0665618099	1.4478329109	0.0538	0.550412175	0.4254	20.2367632827	0.3873083333	167.2960477982	1141.212	5015.8473860356	1187.2868229708	3120.4619810088	2.97359756517314E-08	897.0089185733
1348	1.9964593438	1.5979396813	0.0311	0.3559706884	0.624	20.6994106841	0.487984	165.2062344223	1639.8	4527.5517666836	1348.1561482262	3496.8663822972	2.97359756517314E-08	399.5309750195
1349	2.1133338395	1.6701080952	0.05	0.1073684211	0.848	18.2057910799	0.6223	162.4158076508	2141.6	4042.1188750456	1578.131806916	3167.7862417017	1.47176719330164E-08	96.1769203084
1350	2.5655905464	1.3681607413	0.0444	0.0996232733	0.8604	17.2485843689	0.75848	160.7244800735	2639.292	3560.7197306163	1858.2585934148	2690.2370789895	1.47176719330164E-08	595.1890455981
1351	2.7463802624	1.0222181336	0.0343	0.0627524076	0.9051	18.0628621786	0.7508	159.9500114822	2658.93	3085.2431022531	2036.5289096892	2222.5843266476	5.93074134196251E-08	1093.7092849565
1352	2.3699574854	0.7878512099	0.0156	0.0601381552	0.9252	19.256258393	0.609516	160.888680484	2195.272	2618.9167608002	1604.4936896105	1772.6761799845	5.93074134196251E-08	1389.9730213209
1353	1.9061389333	0.7314923509	0.0619	0.085065558	0.8583	19.3003080372	0.472144	164.617424054	1768.76	2167.6542620999	1106.1306432786	1358.2579106137	1.86723215726978E-07	1107.2149746097
1354	1.5233796599	0.7519155673	0.0556	0.0852393054	0.8639	18.0637675766	0.3823	166.0900556488	1391.71	1743.1939077452	607.0625997375	1023.4309611351	1.86723215726978E-07	609.0361237234
1355	1.49376222	0.6761663701	0.1297	0.1383431001	0.7499	18.7970853356	0.300516	163.1556866882	1113.406	1370.6658965627	110	851.0563734065	3.35687278022684E-07	110
1356	1.7377493382	0.5467185811	0.0434	0.1251306711	0.8369	17.2461573341	0.291996	157.3045939392	861.118	1103.9587854626	385.8108344772	775.0270752892	3.35687278022684E-07	170.2938636593
1357	1.9418011465	0.5344334306	0.052	0.0523206751	0.8984	17.0116826681	0.33996	156.5932473389	760.396	1028.9436330529	885.3530369293	701.7590839781	3.67752287024721E-07	155
1358	2.0886413386	0.5139141234	0.1384	0.0903165736	0.7816	17.4350154173	0.323996	155.4389442474	743.228	1182.6770480567	684.1052550595	620.983780304	3.67752287024721E-07	246.2214450449
1359	1.9579207481	0.5306378167	0.0398	0.1386169548	0.8271	18.7720950968	0.234876	157.5463547791	914.362	1496.2369464761	615.0812954399	670.4562200863	3.50255737115963E-07	325.6148031033
1360	1.7457894609	0.5031725042	0.02	0.0932653061	0.8886	17.8062229639	0.13932	157.7267772614	1136.314	1403.4600101179	591.481191586	573.2244732433	3.50255737115963E-07	251.246890528
1361	1.6848949088	0.4493956841	0.0322	0.1193428394	0.8523	16.568339566	0.0679	157.0754889969	1010	1195.7006314291	814.0792344729	506.5118274441	5.1918359700275E-07	65
1362	1.6464366979	0.4208209785	0.0504	0.1830244313	0.7758	19.1652928604	0.030552	155.5632944321	971.8	1178.8553770501	957.5489543621	474.1486343863	5.1918359700275E-07	91.2414379545
1363	2.0025687202	0.3774670411	0.0519	0.4259044405	0.5443	18.207300742	0.031744	156.0287654556	1123.78	1360.036764209	823.5593481954	647.5469535983	8.82170635565863E-07	125
1364	1.9358128899	0.4162184484	0.052	0.3204180743	0.6437	17.2788268134	0.039984	157.2050697296	1258.412	1655.392702654	344.3835071545	865.4268172278	8.82170635565863E-07	97.0824391947
1365	1.9119200479	0.3708248653	0.028	0.1887321021	0.7819	17.9618922556	0.0612083333	160.4259030411	875.348	1174.8723334899	98.2344135219	472.2255437781	1.12683018238377E-06	76.4852927039
1366	1.9018484134	0.3337688079	0.3145	0.0728687093	0.584	18.2512649873	0.0877909091	158.2341390436	426.802020202	721.3355668481	541.294744109	70.0886851571	1.12683018238377E-06	30
1367	3.6309360197	0.513263592	0.2303	0.1115726153	0.6203	18.8786802551	0.6905478261	153.1619706848	1182.318	1442.333179262	594.8319090298	535.1835887497	8.78422525402684E-07	299.541316015
1368	3.982510133	0.6303311935	0.0555	0.1187930122	0.8323	20.7812757905	0.7695666667	157.1578452698	1480.744	1928.8144026837	1067.1574391813	797.7194680375	1.01851414101596E-06	199.0602923739
1369	4.4007331684	0.6863716688	0.026	0.0753593429	0.9006	20.5544791987	0.883573913	157.9318954712	1389.734	1909.9803663912	1555.4099138169	575.1596687031	1.01851414101596E-06	182.002747232
1370	4.5784814042	0.6500322017	0.0321	0.0496952164	0.9198	19.5283929001	0.8584272727	162.263011264	1191.564	1754.4301069008	1809.2125358841	439.2469836609	1.26432620340713E-06	172.4093964957
1371	2.4967248044	1.1056101396	0.0757	0.1166007905	0.8046	18.5711080797	0.5721	165.7149817093	1594.764	3187.1656687408	2196.2297238677	662.0419601671	4.26103357278237E-07	188.2153022472
1372	2.4742113284	1.0643099082	0.0201	0.1775691397	0.8059	17.2333153947	0.456136	164.1850223633	1789.598	3617.7375526702	2468.4863783299	1039.4002722157	4.26103357278237E-07	279.732014614
1373	2.1315051814	1.0876879051	0.0146	0.2056017861	0.7828	18.6298014024	0.328932	164.1233669617	2101.52	4064.2373208266	2803.6806166181	1389.8702308167	1.77775333092555E-07	580.387801388
1374	1.9099524476	1.1000848219	0.0812	0.4555942534	0.5002	18.4728240386	0.171752	164.6186260239	2490.134	4521.9492478355	3176.5744127912	1768.2797632936	1.77775333092555E-07	577.1698190308
1375	1.5675624802	1.4637473587	0.0633	0.6684103769	0.3106	15.4956464233	0.1092166667	165.8376395432	2900.844	4987.7875856937	3550.1267583003	2195.2951189667	6.04457107987852E-08	80
1376	1.5622043817	1.506912949	0.0909	0.3711362886	0.5717	16.0508476142	0.0722105263	168.8865274826	3337.098	5459.6726092322	3924.7165502747	2647.9617153264	6.04457107987852E-08	416.4732884592
1377	1.8120340006	0.5685682414	0.312	0.1563322059	0.449	20.0819809293	0.2109105263	163.3297119339	117.22	1883.8856122387	574.5432968889	47.0470674553	8.78942908725723E-07	5
1378	1.9407620593	0.5724366528	0.0539	0.6119695321	0.3566	22.5572888247	0.21745	162.8716669952	543.806	2167.7234602227	169.7056274848	185.5589826737	8.78942908725723E-07	167.6305461424
1379	1.6424878611	0.7151234693	0.0587	0.6659496666	0.3106	17.4936184505	0.22158	161.4541197662	1042.436	2519.7271677704	127.4754878398	490.5785001329	4.80050679373321E-07	123.4908903523
1380	1.6960111088	0.8314614751	0.0299	0.5209772188	0.4647	19.1476415074	0.2482041667	163.0720772903	1112.694	2915.3087315068	360.173569269	964.0653002043	4.80050679373321E-07	61.0327780787
1381	1.4276666008	1.0337971996	0.1115	0.2358558994	0.6321	20.7759676717	0.2440434783	168.8908695145	617.8	3339.0155734887	457.9574216016	1454.8369991432	1.8326574901402E-07	395
1382	1.7120615353	0.9942464886	0.2108	0.5518963423	0.332	18.8050010435	0.2676434783	167.8441734848	148.562	3781.4051621058	547.4486277268	1938.1533891737	1.8326574901402E-07	794.5124291035
1383	1.7976325753	1.1416847687	0.1482	0.3447339178	0.5307	19.7589717987	0.3220130435	168.6723122543	145.67	4236.6289665252	604.0695324216	2401.8551966802	5.23498322526971E-08	988.3445755403
1384	2.1042723477	1.2557388902	0.1022	0.7781243039	0.1992	19.1891619112	0.4040695652	168.4907259293	606.312	4700.9600083387	621.2889826804	2854.5722417936	5.23498322526971E-08	1171.2600052935
1385	2.1306646413	1.6700775218	0.121	0.6046643914	0.3475	20.0295102134	0.4912875	170.1817394943	1105.8	5141.3738436336	703.6511919979	3307.840756277	1.22798794326005E-08	932.2687380793
1386	2.0264111585	1.7818828818	0.1182	0.3480381039	0.5749	18.6480266721	0.564336	167.5294535156	1605	4666.2324202723	892.2163414778	3666.8420968253	1.22798794326005E-08	434.8850422813
1387	2.0581273999	1.8399980713	0.2093	0.3305931453	0.5293	18.5697082465	0.664336	164.5215176849	2106.8	4196.8708581514	1163.4968843964	3337.2681789622	1.06681485952648E-08	60.827625303
1388	2.4483731118	1.4734385504	0.033	0.0724922441	0.8969	19.3261160455	0.765448	162.6301492493	2604.8	3735.4685114454	1424.9298228334	2887.8813485625	1.06681485952648E-08	560.0446410778
1389	2.6475719277	1.1877869855	0.0829	0.0664049722	0.8562	17.5906340658	0.7827	160.8935892487	2852.542	3285.3804954678	1567.8010077813	2458.1203784956	4.67768994237568E-08	828.8697123191
1390	2.3092490801	1.0107003101	0.0086	0.0881581602	0.904	20.6350612921	0.681456	162.072605925	2475.848	2851.9686183407	1639.3977552748	2060.3035113006	4.67768994237568E-08	925.7564474526
1391	2.0659179684	0.852403309	0.0207	0.2208720515	0.763	20.8898016627	0.581516	166.3404017426	2097.188	2444.1204962113	1141.0959644132	1716.7873199926	1.33170630001224E-07	1141.8515665357
1392	1.7401752754	0.863592535	0.0318	0.1777525305	0.7961	20.6420216268	0.492084	166.2748572235	1795.332	2076.9508901272	641.9501538282	1466.0271528008	1.33170630001224E-07	643.2923130273
1393	1.7852936415	0.7609110206	0.0362	0.0190910977	0.9454	20.2114429636	0.4082	160.1392307129	1545.244	1775.8730247402	145	1344.1849074788	2.15203194949402E-07	145
1394	1.9932288489	0.6269091917	0.0363	0.0231399813	0.9414	15.789432549	0.37774	156.9104610703	1332.584	1579.1532541207	351.283361405	1267.3424925451	2.15203194949402E-07	325
1395	2.1308584692	0.598451708	0.0795	0.0583378599	0.8668	17.7175330946	0.373344	156.0169933182	1259.4	1527.653429283	850.5292469986	1196.5251002542	0.000000211	342.3448553725
1396	2.1332312466	0.6142438479	0.1833	0.0887523049	0.7413	17.3506643885	0.333588	156.1417051956	1242.6	1635.1528980496	1173.8824472663	1113.3157759616	0.000000211	236.4846718077
1397	1.9238674408	0.6924678845	0.0364	0.0973442074	0.8633	19.4372164696	0.271668	160.1568219208	1355.416	1874.4932648585	1096.5856099731	1132.0277696709	0.000000186	170
1398	1.79840463	0.659329817	0.0255	0.1974940947	0.7814	17.6461905418	0.200972	160.1484735336	1568.714	1838.3960400306	1079.2821688511	1056.9061404994	0.000000186	150
1399	1.9697200478	0.5167007042	0.031	0.3776057792	0.6031	19.0045000437	0.158164	157.9767197235	1509.4	1685.1409436602	1251.0195841792	1001.9650600789	3.03918838427822E-07	437.3213921134
1400	2.0332217588	0.4751734277	0.033	0.1677352637	0.8048	19.7821728727	0.153432	156.5073028046	1471.2	1673.2304085212	1266.6688596472	966.7283559337	3.03918838427822E-07	590.1906471641
1401	2.2549775969	0.4524327482	0.0293	0.1634902648	0.812	19.2272028095	0.136656	156.4279962845	1589.362	1805.4639292991	767.756471806	1084.1523425806	5.92445065642915E-07	430.7261310856
1402	1.8480035809	0.5263790147	0.0181	0.1079539668	0.8759	17.1978083042	0.109456	158.7886312378	1530.78	1837.2057587543	272.8552729928	986.2153729822	5.92445065642915E-07	65
1403	1.9080013468	0.4302272963	0.0127	0.1672237415	0.8222	16.5021385456	0.1072541667	160.2909714249	1098.444	1419.6214284097	198.1161275616	501.3510170905	8.65303815984904E-07	170.6604816588
1404	1.8229847395	0.4078051672	0.1302	0.0468296225	0.7877	18.6213080101	0.1274	157.8476785141	739.404	1074.8604560593	657.3621528503	109.6230825548	8.65303815984904E-07	0
1405	2.3296880526	0.3029782421	0.2663	0.0883357041	0.6409	18.455488187	0.1684227273	155.4618861496	628.436	891.809957334	881.8871809931	86.8361933608	1.07057262979683E-06	495.4038756409
1406	2.6752784416	0.3442590286	0.1718	0.1228738258	0.691	19.7819481835	0.3384636364	155.4726557373	812.492	967.1220191889	500.099990002	134.7020656273	1.07057262979683E-06	463.249392876
1407	4.6234523458	0.3545927048	0.4651	0.0397894737	0.4561	21.0403114977	0.5548954545	151.1359774933	1043.402	1255.1195162215	11.1803398875	298.9580967423	1.60375948692462E-06	15
1408	5.5953383425	0.3572646631	0.4173	0.0901022574	0.4716	19.4766265145	0.6430608696	151.8192742096	1240.922	1647.8243231607	475.6311596185	611.0153801554	1.60375948692462E-06	472.7049819919
1409	10.3277938372	0.2482549941	0.0587	0.1115478593	0.8363	18.3522034064	0.6844043478	154.642038353	1040.37	1800.8400817396	966.7083324354	485.7822939169	0.000002617	696.1501274869
1410	10.1055631003	0.2801224258	0.2509	0.0849415205	0.6259	18.9880764543	0.7737333333	155.6469464844	935.04	1474.1183805923	1357.6542269665	182.3381742407	0.000002617	332.3401871577
1411	2.783615913	0.7344303405	0.2413	0.0938498403	0.6807	18.0263502489	0.3795826087	165.6780609604	1113.166	2946.6973037623	1768.7354239682	375.3580611555	1.08544618895088E-06	105
1412	2.6754123192	0.7303754815	0.131	0.4968929804	0.4372	16.5080123568	0.262456	165.5179422836	1394.802	3407.7888725683	2096.5745872733	691.2388555864	1.08544618895088E-06	200.5617112013
1413	1.8813070263	0.8897247538	0.0571	0.5770495281	0.3988	17.1685144576	0.15758	165.0855568008	1783.332	3878.5338724833	2475	1082.4889490855	4.13882278917976E-07	520
1414	1.7771016893	0.9447050889	0.0664	0.2917737789	0.6612	17.1644529671	0.0385458333	163.5881879929	2217.04	4355.8035997965	2843.1320757221	1537.2016207559	4.13882278917976E-07	321.0140183855
1415	1.4014322816	1.3311238893	0.0495	0.6093634929	0.3713	15.1540459309	0.0114772727	165.761176799	2687.97	4837.6673097682	3222.3283507427	2013.0877610389	1.26847671801573E-07	0
1416	1.4557574212	1.3768983032	0.0177	0.7524742268	0.2401	17.908669819	0.0001941176	169.0460709473	3175.166	5322.8775112715	3630.8952064195	2498.1065933749	1.26847671801573E-07	396.2322551232
1417	1.6499982298	0.5231656695	0.2385	0.6460249671	0.2155	21.9989161322	0	162.9172720352	100.48	2236.9678138051	2121.6620843103	82.5967042268	9.29556937435817E-07	5
1418	2.0765906576	0.4157939837	0.2715	0.8675599875	0.085	20.7769597863	0.0362	161.2188682007	157.838	2157.3189379413	1690.0443781156	89.3615478676	1.09307326284529E-06	438.3206588789
1419	2.3555381892	0.4051032398	0.3436	0.6837822671	0.1127	19.4429867677	0.117135	159.5854447052	190.518	2191.8086139077	1266.1950876544	60.6297178671	1.09307326284529E-06	592.3048201729
1420	2.1612337773	0.507005198	0.2189	0.308842017	0.4948	20.5119446479	0.1792238095	158.7424610291	447.284	2335.3854071652	876.8124086713	92.0990053825	8.78942908725723E-07	320.1562118716
1421	2.0485698187	0.6133296493	0.0701	0.8136397971	0.1727	19.5361232772	0.1974043478	160.1936457733	727.328	2569.8297608986	568.5947590332	480.3588392433	8.78942908725723E-07	5
1422	1.6500711	0.7709619815	0.1096	0.8973859207	0.0895	17.9753135221	0.211836	164.4379325043	1156.75	2872.9819003955	281.7800560721	802.4812733988	4.80050679373321E-07	295.1694428629
1423	1.7177299912	0.8799889492	0.0913	0.711088389	0.2543	19.4490298284	0.22984	163.2872206573	1208.122	3225.5270887097	121.655250606	1158.2280752244	4.80050679373321E-07	70.7106781187
1424	1.3708989739	1.1784168803	0.1245	0.2963407319	0.5865	21.4149163936	0.22452	169.2399192474	763.814	3613.0354274488	30.4138126515	1591.7971849982	1.8326574901402E-07	162.788205961
1425	1.5596576081	1.1979991583	0.0307	0.1775415702	0.7815	23.0677826901	0.246232	167.5342294296	425.97	4025.4223380908	55.2268050859	2055.4352589514	1.8326574901402E-07	322.0248437621
1426	1.598620936	1.3782874671	0.0329	0.208281054	0.7572	22.9775645752	0.303476	168.9098522278	442.88	4455.7855648584	105	2532.6167027324	5.23498322526971E-08	536.6563146
1427	1.7418992377	1.5667262537	0.0153	0.4241987014	0.5587	24.0550238837	0.373076	171.4080608185	774.912	4899.3902681864	125	3016.649124433	5.23498322526971E-08	739.4930696092
1428	1.8660190601	1.9655213814	0.013	0.3235654482	0.6625	21.0311818402	0.471196	171.5947172394	1218.746	5311.1886616839	235.0531854709	3496.473566912	1.22798794326005E-08	575.7820768312
1429	1.9032433354	1.9128950767	0.0862	0.2449113592	0.69	19.3579897447	0.563896	170.1472355148	1708.2	4852.7028551108	468.7216658103	3870.4454645832	1.22798794326005E-08	470.4253394536
1430	1.916555143	2.0238860724	0.0408	0.0917431193	0.8712	20.2143018132	0.663604	167.2637302567	2210	4403.2629946439	754.0059681461	3569.2927734067	1.06681485952648E-08	25
1431	2.372315665	1.6403630951	0.0262	0.1299034709	0.8473	20.3083053482	0.775296	162.9832702621	2708	3965.9456627644	940.4387274033	3153.1490765743	1.06681485952648E-08	360
1432	2.539831688	1.5024788224	0.1193	0.1915521744	0.712	16.7233130328	0.833244	161.486968512	3079.448	3545.2397662218	1122.5528940767	2764.931664382	4.67768994237568E-08	330
1433	2.3753126102	1.2739047914	0.0217	0.0516201574	0.9278	18.3034947503	0.773772	162.5465475647	2804.606	3147.8127326765	1235.2530105205	2418.1293166584	4.67768994237568E-08	531.0602602342
1434	2.3504193947	1.0356385148	0.0103	0.1211478226	0.8698	19.9897077687	0.713744	166.7970710052	2498.478	2783.6531752357	1176.5309175708	2133.0419150526	1.33170630001224E-07	975.7176845789
1435	2.1496002673	1.0171956169	0.1042	0.2086403215	0.7089	19.4719175444	0.652204	166.8481027634	2232.578	2467.534194292	677.6614198846	1936.3408906409	1.33170630001224E-07	680.1654210558
1436	2.1400411649	0.9347399138	0.0234	0.0154618063	0.9615	19.5389952666	0.562996	162.3313115128	1977.694	2220.0731969915	180	1838.4334649791	2.15203194949402E-07	180.6239186819
1437	2.3209646839	0.7914886159	0.0203	0.0465448607	0.9341	19.1306307034	0.513868	159.7940350204	1831.8	2066.089301071	315.3569406244	1761.2123505168	2.15203194949402E-07	315
1438	2.8316916386	0.6145652558	0.2001	0.1195149394	0.7043	16.6294268	0.487996	156.5460217209	1760.4	2026.9990133199	814.4476655992	1690.4136194062	0.000000211	812.6038395184
1439	2.843504892	0.6219538875	0.1767	0.101043997	0.7233	19.0014198222	0.439764	156.7274699783	1743.6	2109.2000853404	1122.1853679317	1607.3032956231	0.000000211	724.6550903706
1440	2.6331410637	0.6877008238	0.1714	0.0415061514	0.7713	20.0751426396	0.390244	160.1476637878	1843.84	2299.7228093838	1125	1614.4083336636	0.000000186	670
1441	2.4983593343	0.6960461951	0.1216	0.2631700288	0.6392	18.433588329	0.347068	161.8599394196	2015.508	2299.934781684	1115.5491921023	1549.8846418188	0.000000186	650
1442	2.781569048	0.5847245538	0.0385	0.2432657306	0.7276	19.0917733608	0.328124	159.7213659378	2010.4	2179.3806459634	1226.9678072387	1498.7878852594	3.03918838427822E-07	793.2370389739
1443	2.6354834302	0.6395119268	0.033	0.1018614271	0.8685	18.4829625553	0.337044	158.1125769409	1972.2	2170.1843239688	1246.6956324621	1463.944960453	3.03918838427822E-07	410.3656905737
1444	2.8310569791	0.6081598166	0.0243	0.1831505586	0.797	19.0937688682	0.314972	158.1441490692	2060.354	2273.6974292988	919.2388155425	1480.6385368067	5.92445065642915E-07	225.6102834536
1445	2.2684734886	0.6560997342	0.0092	0.0493540573	0.9419	17.434112441	0.276436	161.514868396	1800.62	2123.7525750426	449.0545623864	1125.6948235404	5.92445065642915E-07	30
1446	2.0815694354	0.605812064	0.0193	0.056898134	0.9249	17.6040024126	0.2601125	166.6839922638	1438.12	1774.915490946	10	721.7126707923	8.65303815984904E-07	5
1447	2.0296397706	0.5178636192	0.0093	0.0465327546	0.9446	18.1263641314	0.2436652174	162.4075305038	1196.552	1513.381974255	412.4621194728	516.1560108627	8.65303815984904E-07	29.1547594742
1448	2.5287218041	0.4019866474	0.0259	0.1461862232	0.8317	20.4012316567	0.274126087	156.0350742538	1127.6	1389.3613640806	801.6389461597	541.4392731771	1.07057262979683E-06	143.2654878189
1449	2.8053060089	0.4393675281	0.0396	0.1461890879	0.82	20.8457414023	0.4057304348	154.8159006454	1259.408	1438.8623978685	593.3169473393	599.3628428909	1.07057262979683E-06	75.6637297521
1450	4.7385820688	0.3818523323	0.2145	0.031818777	0.7394	21.8739754054	0.5585086957	152.0756477615	1290.084	1646.3064720762	132.0037878244	745.6848000161	1.60375948692462E-06	101.2422836566
1451	10.2858205017	0.2215448937	0.4331	0.0894612662	0.4631	18.4073922701	0.6548714286	152.4929234344	617.766	1505.9963479371	655.171733212	276.3221260852	0.000002617	668.5057965343
1452	2.3484851043	0.6180889388	0.1786	0.2084915898	0.5835	17.7525335696	0.2189181818	164.2601579437	690.15	2776.3330131668	1389.469323159	84.4492465609	1.08544618895088E-06	136.0147050874
1453	2.0948408359	0.7264124963	0.0554	0.3217234808	0.6407	18.9760855522	0.145756	167.8696947754	1098.65	3261.5985344613	1777.8146697561	450.5485685634	1.08544618895088E-06	40
1454	1.520638106	0.9356826773	0.0363	0.480024904	0.5011	17.959936196	0.08425	167.5529500061	1570.834	3750.7365943238	2136.211600006	941.255142801	4.13882278917976E-07	284.6928169097
1455	1.5969521694	0.9588580566	0.0311	0.6583754773	0.331	16.9151032836	0.0003454545	162.6882012619	2059.092	4242.4079247522	2522.5780463645	1437.9473432472	4.13882278917976E-07	58.3095189485
1456	1.4980573615	1.1032501011	0.0753	0.8254727233	0.1606	19.1881691979	0	163.7301671799	2549.384	4735.8235820182	2943.3654207387	1936.0378887663	1.26847671801573E-07	370.1351104664
1457	1.4953272903	0.6153197782	0.1986	0.5686546463	0.311	17.8587819093	0	164.097027504	159.614	2873.8519446903	2805.6772800877	144.0470341779	5.05876349509705E-07	525.8564442887
1458	1.2978082951	0.7230960188	0.0347	0.7710880829	0.2209	20.0243768184	0	165.793929808	372.37	2721.952424272	2376.993899866	356.8447612172	5.05876349509705E-07	30
1459	1.4638416889	0.6023049087	0.054	0.9826798427	0.0163	20.4847188473	0.0133809524	162.9539305176	500.73	2656.882571737	1964.0010183297	443.6027066354	4.86696318993004E-07	440.7096549884
1460	1.752860087	0.4998382095	0.1282	0.8565563873	0.1188	19.4676969206	0.0482521739	160.100922905	569.476	2684.9627557938	1583.9191898579	437.201407847	4.86696318993004E-07	940.3323880416
1461	1.6518472672	0.6048906241	0.4861	0.6740456291	0.1443	19.8875039589	0.0965043478	158.1144450165	864.622	2803.3952628911	1264.7232898939	448.6851580925	3.30817658538506E-07	580.517010948
1462	1.5525828198	0.7735387181	0.1124	0.5877629496	0.3645	19.5967534498	0.1297416667	159.4509018799	1116.56	3001.5037897694	970.1159724487	728.664155893	3.30817658538506E-07	87.3212459829
1463	1.4144153337	0.9575229428	0.126	0.6979058197	0.2611	18.9114363817	0.17408	161.9981255432	1430.45	3264.8162276	743.8077708656	1136.5701466358	1.56382300278203E-07	57.008771255
1464	1.5554104977	1.0166933385	0.0669	0.5611402851	0.4095	17.7002338609	0.21056	161.2624067245	1460.602	3578.969823846	612.8825336066	1496.4944565221	1.56382300278203E-07	105
1465	1.5550825465	1.1669724947	0.1409	0.3313933186	0.5744	18.4160743885	0.24118	161.7274108093	1116.57	3931.7966631045	521.9674319342	1855.1158964731	5.24301111357944E-08	130
1466	1.5450767907	1.379436261	0.1336	0.3418211687	0.5609	21.1776965056	0.27534	164.9114868393	888.702	4313.8179145625	433.4166586554	2265.8249180907	5.24301111357944E-08	127.4754878398
1467	1.5812499146	1.6210415644	0.0885	0.142122905	0.7678	22.1356422143	0.32788	165.6427337204	900.212	4717.9471171263	392.5875698491	2706.7442866001	1.32244126752988E-08	85
1468	1.6473929053	1.8312660838	0.0344	0.377898475	0.5956	22.1815035732	0.374836	168.9919322815	1137.872	5138.971200542	369.1205765058	3165.2442221577	1.32244126752988E-08	298.0771712158
1469	1.7200225277	2.2221211069	0.029	0.5058676913	0.4758	19.6906090009	0.440952	168.8043625992	1475.344	5521.2068427111	221.4723459035	3634.5262019866	3.74284374484936E-09	80.777472107
1470	1.718614396	2.0680976153	0.0273	0.2214323053	0.7447	17.9894247291	0.514596	170.4408225388	1884.756	5081.7049304343	55.9016994375	4059.9098235143	3.74284374484936E-09	279.8660393831
1471	1.8014537115	2.0524712045	0.021	0.2307063273	0.7526	19.4032134339	0.614296	168.7323645248	2335.842	4654.4306848421	322.5678223258	3852.5766238254	1.13168293955739E-08	106.066017178
1472	1.996790248	1.947190034	0.0314	0.1179021268	0.8544	21.0611103175	0.725988	167.3762720261	2823.4	4243.0796598697	455.4667935207	3470.5685067156	1.13168293955739E-08	135.3698637068
1473	2.2247102348	1.7843819823	0.0379	0.2389564494	0.7322	18.4233058909	0.804688	164.9290479446	3289.438	3852.7555074258	722.9280738773	3122.0740975179	5.10542684679107E-08	87.3212459829
1474	2.5040994111	1.3978755872	0.2	0.143875	0.6849	14.4979116821	0.81212	161.6778471527	3203.886	3490.5193023388	735.4250471666	2819.5483660679	5.10542684679107E-08	410
1475	2.7431584113	1.1486215872	0.0951	0.1105094486	0.8049	18.9603587165	0.80858	163.7307821793	2911.876	3166.0266897169	692.3149572268	2579.2160718446	1.28315732859045E-07	825.7420904859
1476	2.431183985	1.2101871726	0.0113	0.1697178113	0.8209	22.1379771703	0.773604	168.4362751862	2663.87	2892.0105463155	580.517010948	2418.2531679968	1.28315732859045E-07	686.8041933477
1477	2.3123041498	1.2195159406	0.0198	0.0769230769	0.9048	21.2364841283	0.704564	167.1432620651	2447.318	2683.9755960143	215.2324325003	2332.5151509264	1.76506336350363E-07	215
1478	2.7804225516	0.9628228234	0.1087	0.0666442275	0.8319	18.9320515355	0.651548	159.7666652191	2330.2	2558.0705619666	280	2255.924725857	1.76506336350363E-07	280.7133769524
1479	3.1381315592	0.8025555656	0.2766	0.1593383289	0.5946	18.9151559336	0.612396	159.6055354736	2258.8	2526.603451276	735.832861457	2182.4377100584	1.39887129313113E-07	780.2563681252
1480	3.2915825555	0.7346041457	0.1662	0.1989031079	0.6573	19.8877611754	0.552932	160.0091879395	2242	2593.0146547986	623.9390995923	2103.775354522	1.39887129313113E-07	994.245945428
1481	3.2251377234	0.7921217174	0.1404	0.0751923525	0.7933	19.0646441338	0.506548	158.4666537567	2342	2750.2227182539	625	2104.4933991942	9.71890191719566E-08	706.8238818829
1482	3.1127605931	0.8357730321	0.0437	0.0843877444	0.8756	20.379087404	0.478976	159.9924644852	2471.664	2774.833328328	615.9951298509	2045.4530104512	9.71890191719566E-08	592.5580140374
1483	3.0871733054	0.8565614192	0.0488	0.19186291	0.7687	19.2854000778	0.486508	162.3578425842	2508.38	2675.7615738328	730	1995.9678917241	1.63704596185834E-07	531.1544031635
1484	2.8343702526	0.9925673717	0.0405	0.1955184992	0.7719	17.8586486244	0.508708	162.59347854	2470.6	2668.2765973564	747.8301946298	1961.7676346689	1.63704596185834E-07	109.6585609973
1485	3.2285236369	0.852725196	0.0235	0.1130568356	0.8661	18.56643503	0.500436	160.3032969955	2469.402	2753.1254965947	788.5746635544	1801.774987708	3.52527592470562E-07	241.867732449
1486	2.7260923391	0.8577748965	0.0079	0.0439471827	0.9485	19.5545212052	0.472208	160.4057531998	2143.882	2478.9766033587	680.0735254368	1421.5681287618	3.52527592470562E-07	0
1487	2.5817099217	0.7342899983	0.0221	0.0650373249	0.9143	18.9716839629	0.446156	165.8172627396	1851.872	2187.5385710885	285.0438562748	1128.4760464485	5.98190753209041E-07	293.3428028775
1488	2.0097388184	0.78030758	0.1625	0.0488042948	0.7796	20.5579398655	0.41066	168.2800695282	1690.2	1981.2432965186	117.0469991072	1010.111289213	5.98190753209041E-07	55.2268050859
1489	2.9465733994	0.5199055497	0.2129	0.0613480779	0.713	19.4934359104	0.42882	161.5678626114	1619.004	1888.206821299	611.3100686231	1039.1233085507	1.10663317138661E-06	243.5159132377
1490	3.41391114	0.4685694425	0.0362	0.1226424924	0.842	19.5591810361	0.496728	156.3132612228	1543.888	1924.9220763449	833.0216083632	1070.8491933099	1.10663317138661E-06	405.1234379791
1491	7.685049715	0.3043890159	0.0308	0.1219562526	0.851	20.5781995684	0.563348	154.0058309479	1145.846	2084.5443147125	437.0926675203	928.2458385733	0.000002415	198.3053201505
1492	7.5452640074	0.2997018603	0.3199	0.0333554597	0.5825	18.7590362949	0.5765695652	152.2105771942	674.052	1833.8552287463	49.4974746831	488.6610334127	0.000002415	0
1493	2.3725468018	0.5222398146	0.038	0.4873593941	0.4603	16.1619901767	0.0879409091	170.0070810623	458.288	2689.4283779272	1078.3436372511	116.7420296294	1.62913480724662E-06	30
1494	2.5345169805	0.5537463175	0.0301	0.6778125	0.3093	20.0342139673	0.070496	168.7696816711	939.732	3187.9499682398	1429.4754282603	428.2836768211	1.62913480724662E-06	65
1495	1.6206966044	0.8436476497	0.1469	0.5723407343	0.2947	13.7364871521	0.0495869565	164.6919749863	1430.66	3686.8719804192	1828.4966502567	917.4561419871	5.84452890233747E-07	96.1769203084
1496	1.9085373819	0.7642980061	0.1236	0.7992692396	0.1758	13.4192070413	0.00059	160.8315657623	1930.8	4186.0512419224	2267.9065236469	1414.1350294913	5.84452890233747E-07	398.5599076676
1497	1.7917475746	0.5919285675	0.0914	0.6747680071	0.2944	20.912196427	0	161.5960263046	341.908	3537.5167844125	3490	205.1080175116	4.07673069985839E-07	1056.4326765109
1498	1.7469102269	0.622324335	0.0702	0.8110346311	0.1757	17.7915857635	0	160.1840340408	545.344	3341.2609895068	3068.9167469972	524.5570784297	5.05876349509705E-07	557.718567021
1499	1.5426605704	0.7185557081	0.0628	0.7721681463	0.213	18.5719424729	0	160.8407059708	772.7	3211.5455780667	2665.3798978757	753.1481582106	5.05876349509705E-07	60
1500	1.6191511584	0.6397689213	0.1363	0.8791686238	0.1029	18.7249560663	0.0003875	160.5959189743	965.462	3156.5843882273	2291.0259710444	890.6631215175	4.86696318993004E-07	408.0747480548
1501	1.8420347181	0.528902886	0.039	0.5198751301	0.4614	19.2032296029	0.002136	158.5943677094	1031.368	3180.255492881	1963.0206315778	905.0530157278	4.86696318993004E-07	906.3801630662
1502	1.7192315342	0.621832658	0.0449	0.1831236897	0.7793	17.5080230025	0.040656	158.7594145432	1262.028	3280.8573574601	1669.0191730475	928.9432201782	3.30817658538506E-07	749.699939976
1503	1.7390164675	0.749901447	0.1696	0.1130328867	0.7282	16.9827442127	0.098992	157.8519305069	1555.492	3451.669885722	1399.7856978838	1100.1723125228	3.30817658538506E-07	322.2188697144
1504	1.61699711	0.9982505161	0.2144	0.0811439518	0.6715	19.9896169202	0.18156	158.8761490051	1812.836	3682.9370073353	1216.4394765051	1429.6441654322	1.56382300278203E-07	18.0277563773
1505	1.6795230921	1.1189879767	0.0533	0.1365755457	0.8149	20.7543149553	0.245452	162.3163382858	1823.052	3964.0919515067	1104.1965404764	1825.0950648022	1.56382300278203E-07	187.2164522685
1506	1.6745512385	1.3640631664	0.0563	0.1270530889	0.8238	19.7742211909	0.310172	161.9614232254	1540.31	4285.3267086653	1013.5210900618	2198.0454999849	5.24301111357944E-08	10
1507	1.6999675391	1.5445004495	0.0505	0.1088931136	0.8437	20.5391749909	0.353648	164.5714618225	1387.4	4638.3213558355	927.7930803795	2557.6255457783	5.24301111357944E-08	102.9563014099
1508	1.9763725748	1.4868106861	0.0673	0.2443443765	0.7048	18.2127009118	0.386708	160.9349510605	1396.6	5016.3756836984	891.1369142842	2955.3259369471	1.32244126752988E-08	364.4859393722
1509	1.9067571324	1.7977482784	0.1016	0.2594435648	0.6548	19.4103503345	0.400624	161.74929729	1560.426	5414.2427910097	865.2311829794	3380.3037352941	1.32244126752988E-08	111.0180165559
1510	1.7285513065	2.327426301	0.1537	0.0703547805	0.773	19.4556687438	0.446944	168.1442502014	1846.226	5767.0378011593	636.0031446463	3823.4740640979	3.74284374484936E-09	40.3112887415
1511	1.6847496594	2.2352469294	0.061	0.1694214876	0.7638	19.8891840052	0.514676	169.491961441	2183.802	5347.7775757786	349.4638751001	4265.1768270715	3.74284374484936E-09	109.6585609973
1512	1.7753461323	2.1018185741	0.0205	0.2826311442	0.6947	19.6932288292	0.597836	168.3084867691	2588.932	4943.5538835943	149.1643389018	4176.7026578886	1.13168293955739E-08	112.3610252712
1513	1.9326180852	1.8592076758	0.0284	0.2146191386	0.7403	21.190097256	0.677968	168.3240398254	3004.352	4558.3686774986	21.2132034356	3827.1850671422	1.13168293955739E-08	395.1265620026
1514	2.0455909395	1.8182292833	0.0191	0.2211467649	0.7403	20.7423689777	0.739444	165.8556242783	3457.012	4197.4664977817	225.0555486985	3514.2350861646	5.10542684679107E-08	120
1515	2.2657377234	1.5133074982	0.0591	0.301416122	0.6413	19.1996798131	0.756108	163.8445438766	3608.798	3867.6510959496	236.3260459619	3248.4388598698	5.10542684679107E-08	370
1516	2.4433733711	1.3521694768	0.1422	0.557392649	0.3721	17.0380492616	0.750228	162.6798902512	3348.75	3577.5305728952	203.0394050425	3042.066669898	1.28315732859045E-07	326.8791825736
1517	2.2383957194	1.3188498177	0.0108	0.1588804495	0.8084	23.7210403838	0.688504	165.69038405	3098.274	3337.4728463315	90	2906.0164967589	1.28315732859045E-07	295
1518	2.1370925854	1.2995041623	0.0199	0.1807915567	0.7762	21.6721193242	0.607936	166.044142244	2947.6	3158.9119962418	0	2826.2269792871	1.76506336350363E-07	5
1519	2.4891131638	1.0346884477	0.141	0.1086285644	0.7221	20.1007085917	0.532196	160.4852476624	2832.4	3052.6586772845	132.0037878244	2751.2068501744	1.76506336350363E-07	137.568164922
1520	2.5548123812	0.9196105653	0.243	0.5654868475	0.3155	18.6752258078	0.452324	161.3763582718	2761	3026.3385468252	237.5920874103	2673.6208762447	1.39887129313113E-07	427.112397385
1521	2.5968360112	0.8720674967	0.2101	0.7374286852	0.1979	19.6120552568	0.39464	165.124440274	2744.2	3082.0001622323	132.3820229487	2601.6042020084	1.39887129313113E-07	748.2312476768
1522	2.3802310384	1.1070143131	0.1368	0.4753064382	0.4409	18.2739784416	0.3881	167.9235704163	2844.2	3215.3887789815	125	2597.8881478762	9.71890191719566E-08	289.0069203324
1523	2.5734969339	1.1418592167	0.0558	0.2087200518	0.7332	19.4412766524	0.403432	165.6415295136	2962.12	3257.253444238	120.2081528017	2542.0191563805	9.71890191719566E-08	95
1524	2.8981971871	1.1243774663	0.0421	0.3160610848	0.6494	18.8018367709	0.464808	164.7408554626	3006.646	3173.2790611606	230	2493.3044643745	1.63704596185834E-07	60.827625303
1525	3.0656485574	1.1729594402	0.0646	0.3937353004	0.5671	18.4057975395	0.52852	164.4367086929	2970.898	3166.9701608951	250	2425.9463045205	1.63704596185834E-07	30
1526	3.2636420216	1.1186516445	0.0982	0.5799512087	0.3788	17.2363759284	0.536304	164.9526149979	2852.41	3184.3876962456	291.0755915566	2126.2287820784	3.52527592470562E-07	5
1527	2.8172224239	1.0774493609	0.0173	0.1670906686	0.8185	18.6813223907	0.526448	166.9015332382	2552.164	2877.5553860873	315	1809.2445702856	3.52527592470562E-07	35
1528	2.9549101847	0.9142417128	0.0165	0.0831723437	0.9017	18.6752335642	0.532948	166.4324862274	2313.38	2630.651060099	300.0833217625	1589.3194314685	5.98190753209041E-07	69.6419413859
1529	2.2788157784	1.0009709217	0.0938	0.0668449198	0.8376	20.8122807858	0.52082	172.5129212723	2129.692	2461.7727352459	190.2629759044	1507.8789796793	5.98190753209041E-07	47.4341649025
1530	3.0053246413	0.7671826145	0.0616	0.0836914482	0.8529	20.8211699872	0.56172	171.0574766891	1752.698	2387.5353400526	600.3540622	1474.848347034	1.10663317138661E-06	187.4166481399
1531	3.5394773035	0.6301462856	0.1118	0.0264398207	0.8469	19.2112891222	0.607204	163.825171579	1310.206	2416.6764367619	644.9806198639	1133.7634483377	1.10663317138661E-06	468.2413907377
1532	8.2876662953	0.3119557281	0.0188	0.1362617203	0.8475	19.2984625485	0.615452	156.2758819931	923.504	2336.2416398994	686.8223933449	686.2215536425	0.000002415	517.0348150753
1533	7.5423237997	0.2834324852	0.0511	0.1870586995	0.7714	19.7472882998	0.58	154.7189546097	579.722	1840.6588494341	441.1632350956	344.2864665897	0.000002415	337.6758800981
1534	20.4996693909	0.1247568856	0.3954	0.0289516274	0.54	20.110947248	0.5572529412	153.6783584427	200.008	1348.3415739344	163.2482771731	45.9018751284	4.28424820817859E-06	125
1535	2.2821592929	0.5547920814	0.0091	0.3128407026	0.6807	20.46425281	0.1065181818	173.0746971848	385.736	2694.0721965085	723.4638899074	417.5975319193	1.62913480724662E-06	72.8010988928
1536	2.5987907754	0.5375602998	0.055	0.5961245373	0.371	19.705589625	0.0976416667	172.0649459381	874.026	3191.8685749886	1150.391237797	680.2279780711	1.62913480724662E-06	424.2640687119
1537	1.7053986377	0.8093948483	0.1399	0.4341183959	0.3556	12.5250863768	0.0950380952	169.0294506851	1373.6	3690.2608308899	1617.5985286838	1059.5938464635	5.84452890233747E-07	595.1890455981
1538	1.8508615067	0.6605778918	0.0627	0.6644216378	0.3139	19.5703958442	0	159.2731467011	570.238	3989.8652859464	3765.2755543253	191.5818589171	2.7943739762973E-07	1027.6307702672
1539	1.7261806881	0.711651774	0.2028	0.1989614995	0.6325	15.3943781249	0	157.0291264816	929.85	3816.9392187982	3368.1226224709	636.8586022488	2.39256081548458E-07	591.03722387
1540	1.5479605124	0.8196132304	0.1109	0.2462949894	0.6408	18.5179911407	0	157.3833947098	1221.092	3703.9202205231	2998.132752231	1091.3119480489	2.39256081548458E-07	95
1541	1.6007733645	0.7816255413	0.0444	0.3829007953	0.5897	18.9653557881	0.037224	157.3534752075	1418.924	3656.3677331472	2664.5074591752	1356.0284718558	1.67258379302553E-07	375
1542	1.7645824691	0.7143345759	0.1309	0.4135312392	0.5097	19.8013228536	0.078988	159.1155494934	1525.8	3676.8226772582	2370.0210969525	1393.4440220357	1.67258379302553E-07	872.424781858
1543	1.8504604934	0.7570710141	0.006	0.0777665996	0.9167	16.760111473	0.15404	159.7337552002	1680.672	3764.176536774	2080.3485284923	1423.1028082412	8.78487236469213E-08	1028.9922254323
1544	2.0463669625	0.854353079	0.0479	0.0418383518	0.9069	18.9751636197	0.238744	156.8476618164	1968.518	3913.9526057427	1856.0307109528	1540.4773631146	8.78487236469213E-08	719.1835648845
1545	2.092793184	1.0598768728	0.4569	0.0627428127	0.4825	17.1447920484	0.335212	156.685270639	2235.074	4119.3476425279	1695.7962731413	1794.5280000456	3.3097500668903E-08	414.2764777295
1546	1.9506027499	1.2897281729	0.0524	0.1277965386	0.8265	20.8687135689	0.34816	158.9109170319	2230.752	4372.5307317388	1595.6581714139	2134.005329008	3.3097500668903E-08	134.3502884254
1547	1.9194293106	1.4179031995	0.0419	0.2830602234	0.6869	18.0875588542	0.354864	158.3675085297	2007.02	4665.7287748004	1505.3321892526	2521.1437422499	0.000000009	40
1548	1.8889026619	1.5631724741	0.0597	0.1469675901	0.7975	18.890568556	0.361808	159.7912647278	1885.8	4991.8959324089	1425.0614021859	2901.1733678463	0.000000009	57.008771255
1549	1.9244011182	1.6451557839	0.0568	0.3241094148	0.6375	16.6453502953	0.35344	158.2140820084	1895	5345	1390.7282265058	3262.1229749888	1.8756004904939E-09	25
1550	1.8221539079	1.8018347881	0.0197	0.1993267367	0.7849	17.7330120335	0.324912	159.3876375046	2019.938	5720.0546326062	1331.2869713176	3651.5678297833	1.8756004904939E-09	5
1551	1.8205110941	2.0009088953	0.0271	0.0550930209	0.9193	18.5570732789	0.35494	160.5608770828	2253.996	6044.3134432291	1044.0306508911	4065.2735241547	2.08529490998546E-09	11.1803398875
1552	1.8778928915	1.6893342768	0.0586	0.1175516384	0.816	20.0119578379	0.406792	161.7090993744	2551.992	5645.681978291	787.2102641607	4495.8071033297	2.08529490998546E-09	452.1338297451
1553	1.7210124033	1.7527304626	0.1369	0.1651589242	0.6829	20.0975651617	0.451912	163.6784379303	2890.806	5264.3826798591	631.9216723614	4532.7081412143	1.50899920003416E-08	266.6927070619
1554	1.5078949606	1.9572675462	0.1183	0.1417971014	0.7402	19.6414201377	0.507104	168.4622942413	3294.322	4904.4597052071	370.3039292257	4213.0566463371	1.50899920003416E-08	70
1555	1.5870792596	1.8686014719	0.0038	0.0557117045	0.9407	23.0175307067	0.5678	169.6493407501	3707.06	4570.9654341288	270	3930.9476681509	6.6391151691204E-08	105
1556	1.6874141949	1.7811804118	0.0067	0.0185430464	0.9633	23.8332927282	0.61358	169.576897493	3980.022	4270.0966031227	260	3695.2476777953	6.6391151691204E-08	123.6931687685
1557	2.0404940316	1.4814362774	0.0481	0.5484347001	0.4284	20.8862259669	0.632576	165.5405561935	3781.372	4009.20503342	283.5930182497	3514.8791201619	1.58468279828739E-07	170
1558	1.9579361985	1.3854362412	0.0369	0.379503686	0.5976	22.4087632704	0.572516	167.1322149872	3567.296	3796.5411890298	395.6008088971	3397.0513466391	1.58468279828739E-07	200.5617112013
1559	2.1874099633	1.1440469161	0.0181	0.2539973521	0.7325	22.940533161	0.492296	163.5525469437	3446	3640.5665767845	284.4292530666	3319.8514532833	2.06249284759917E-07	242.5386567127
1560	2.2621423043	1.0782933563	0.0451	0.3078856425	0.6609	18.1302764506	0.418404	161.2205995331	3330.8	3548.7638692931	212.132034356	3246.6584791447	2.06249284759917E-07	58.5234995536
1561	2.082893259	1.090308743	0.0296	0.6188901519	0.3688	19.4799814164	0.3398	165.4787310165	3259.4	3526.1487489895	260	3164.6173358507	1.5205833872542E-07	179.5132307102
1562	1.773918905	1.2997776932	0.0476	0.8481730365	0.1446	20.296415756	0.291136	176.9110145737	3242.6	3574.0348347491	346.878941419	3100.1337980594	1.5205833872542E-07	285.175384632
1563	1.9281266952	1.4610917198	0.1002	0.9377639475	0.056	19.5040018455	0.320972	176.4399320587	3342.6	3689.6781702474	374.8332962798	3092.9807006077	9.86970140356946E-08	88.6002257333
1564	2.2485794335	1.4600049931	0.0639	0.8755474842	0.1165	19.4852649439	0.375956	174.9166962616	3460.4	3744.2889845737	350.0357124637	3039.1021480485	9.86970140356946E-08	130.862523283
1565	2.8308799914	1.2654207017	0.0541	0.6166489926	0.3615	16.1267495245	0.4499	172.4236384384	3504.2	3671.4710948066	268.0018656651	2990.5715423636	1.63389871297225E-07	435
1566	3.2747149753	1.1959113451	0.1189	0.7963281698	0.1775	19.8806979873	0.501728	168.4243926971	3452.512	3666.0196398819	250	2825.9460221879	1.63389871297225E-07	466.7172591623
1567	3.4334380782	1.1205569729	0.2443	0.8637336186	0.1019	16.6951922518	0.509512	169.4358849792	3258.084	3574.2586643946	202.2374841616	2504.6659459943	0.000000325	500.8991914547
1568	2.4915267593	1.3671887016	0.1754	0.5712884639	0.3497	13.6633458644	0.499656	175.510881485	2951.536	3303.8348929691	185	2241.8456240745	0.000000325	65
1569	2.5904920579	1.098656819	0.0681	0.2679852206	0.6736	14.4592638138	0.49314	176.5489335098	2603.222	3091.1688727729	83.2165848855	2068.4314252798	5.2279754450163E-07	431.8564576338
1570	2.1864074711	1.1360754185	0.0582	0.1852288563	0.7601	16.4425991621	0.465492	175.3458042053	2127.4	2948.7836475401	20.6155281281	1949.5129440113	5.2279754450163E-07	120
1571	2.8074526839	0.9380683545	0.0279	0.1220296773	0.8461	18.952051704	0.517168	174.5847767761	1627.8	2887.0962921247	103.0776406404	1563.7277876828	1.05928847921904E-06	65.192024052
1572	2.8795326844	0.8715350547	0.031	0.0962583612	0.8647	19.2424538542	0.538776	169.0701602173	1128.76	2911.2411442545	147.1393896956	1066.8252390541	1.05928847921904E-06	14.1421356237
1573	6.163553193	0.3948009953	0.0272	0.2676041667	0.7031	19.7100997972	0.507024	163.7222084808	639.886	2446.0222811741	190	574.8925944337	2.45968411511478E-06	42.7200187266
1574	6.0695713576	0.3185784176	0.1747	0.1868357024	0.635	18.5575412648	0.4635045455	160.428664006	271.912	1978.1367495702	232.6478024826	144.0309040961	2.45968411511478E-06	141.4213562373
1575	2.7055921131	0.5119131477	0.0658	0.665810319	0.3122	19.505295739	0.1505409091	163.0408974899	535.2	2789.8073410184	540	420.6646168551	1.46661621771474E-06	40
1576	2.8294959034	0.546316319	0.0815	0.5646197183	0.3864	17.9628428061	0.1505409091	166.6826185013	1015.376	3273.0757705864	1040	899.2462076086	1.46661621771474E-06	390.2883549377
1577	1.8279306836	0.818862805	0.0524	0.6664196485	0.3151	18.241148883	0	158.8182809967	588.33	4452.4178824544	4072.3764560757	294.2480775147	2.7943739762973E-07	618.5668920982
1578	1.7583472086	0.8503488628	0.1532	0.3225255973	0.5558	16.5849500291	0	156.7677590103	1071.208	4298.1420404635	3705.2395334175	747.1705590753	2.39256081548458E-07	326.0751447136
1579	1.7079175027	0.9292411165	0.1131	0.1761190664	0.7307	15.9483250536	0.02868	156.287871524	1556.516	4198.0977835205	3367.4322561857	1200.3605574834	2.39256081548458E-07	5
1580	1.8595014422	0.8981106337	0.037	0.5439252336	0.4392	18.6104369151	0.104928	156.9100570404	1866.522	4156.2031952252	3066.7980044339	1545.1098708427	1.67258379302553E-07	367.1852393547
1581	2.1755324754	0.8211659295	0.0476	0.4707055859	0.5041	18.213467189	0.186692	157.5124170776	2025.216	4174.2095060023	2772.3861563642	1714.1253153705	1.67258379302553E-07	859.142013872
1582	2.6221432993	0.7763754734	0.01	0.1397979798	0.8516	19.5472522435	0.301744	156.6449620163	2147.14	4251.3556661376	2517.8165143632	1869.144392534	8.78487236469213E-08	1355.7746862956
1583	2.8743675053	0.9167039814	0.0355	0.24162605	0.7313	18.4724315978	0.426448	156.1448477234	2377.228	4384.5210684863	2323.4295771553	2007.6714129154	8.78487236469213E-08	1111.2380483047
1584	2.7953348591	1.369903406	0.0157	0.0452097938	0.9398	23.8062490758	0.542288	156.2262525742	2657.96	4798.3356489516	2087.1631464742	2496.0615937682	3.3097500668903E-08	415.2709958569
1585	2.542943489	1.6123680274	0.0774	0.3881422068	0.5645	19.0706554109	0.526148	156.1511792664	2504.2	5066.9542133317	1997.448372299	2839.7144955545	0.000000009	80
1586	2.5269919401	1.5665917772	0.0354	0.2979473357	0.6772	18.6180198823	0.499188	156.99459272	2386.4	5368.8010765906	1922.5308840172	3220.5246302864	0.000000009	373.3630940519
1587	2.4044065772	1.5764171288	0.0688	0.1648410653	0.7777	18.2929067431	0.438156	156.1384942474	2395.6	5698.598511915	1890.535638384	3604.5253478584	1.8756004904939E-09	408.0747480548
1588	2.0965614927	1.6008702278	0.0099	0.0316129684	0.9588	18.3429204033	0.329628	157.1416157318	2515.4	6051.7786641615	1743.0002868617	3967.549037253	1.8756004904939E-09	440
1589	1.7426162086	1.9787736613	0.1233	0.1126679018	0.7663	19.3584891775	0.285568	159.5644024735	2677.672	6348.9152616805	1462.2670754688	4351.3154347335	2.08529490998546E-09	20
1590	1.5690587568	1.7583223531	0.0149	0.0556288702	0.9303	20.7906208792	0.280888	164.1024059113	2961.578	5970.6553241667	1253.9238413875	4756.7264735137	2.08529490998546E-09	414.366987102
1591	1.441441715	1.6040849734	0.072	0.0783405172	0.8553	20.9191985015	0.28042	167.5637905472	3260.276	5611.4815334277	1070.0467279516	4905.8557483945	1.50899920003416E-08	655.1335741664
1592	1.3179657823	1.6266363001	0.0681	0.0178012731	0.9104	19.7470943275	0.308276	169.942197496	3597.432	5275.293830679	829.005428209	4620.8599972782	1.50899920003416E-08	566.7892024377
1593	1.2818003655	1.7696336254	0.1028	0.041097463	0.8353	20.5232377992	0.369076	171.0873868317	4004.058	4966.7620236931	770	4365.186164506	6.6391151691204E-08	190
1594	1.3570282947	1.6721452102	0.0724	0.0117739403	0.8813	22.61540518	0.414816	171.936719487	4355.458	4691.3457557507	757.0006605017	4154.1956117157	6.6391151691204E-08	305.3686296921
1595	1.6248761659	1.3546918236	0.038	0.2010498688	0.761	20.2602724202	0.43638	171.2349644623	4214.586	4455.190792772	772.479773198	3994.1130390637	1.58468279828739E-07	666.5208173793
1596	1.9274012456	1.109020397	0.0532	0.7559146599	0.2311	18.6845005843	0.415812	164.8667180649	4065.6	4264.8241464332	815.5519603312	3889.9469372846	1.58468279828739E-07	700.1606958406
1597	1.9666254206	1.1319840244	0.0697	0.3864344835	0.5708	18.4792580669	0.372836	163.9604649582	3946.6	4126.5875732862	316.4253466459	3813.6021784744	2.06249284759917E-07	322.4903099319
1598	2.1068411314	1.0976558364	0.1006	0.4998888148	0.4498	19.5123964072	0.332652	162.3852015091	3831.4	4045.8280981772	180	3741.8823798708	2.06249284759917E-07	173.5655495771
1599	1.9881871668	1.2107213836	0.1945	0.4687579054	0.42	17.8866680347	0.294048	165.2537067673	3760	4026.00608544	676.4983370268	3655.8764144785	1.5205833872542E-07	10
1600	2.0947284707	1.2106522483	0.0616	0.6090017065	0.3666	20.3971152566	0.269176	168.6961687347	3743.2	4068.0124139437	827.6019574651	3599.0721558231	1.5205833872542E-07	206.1552812809
1601	2.2854592481	1.2664498079	0.1182	0.8232025403	0.1559	18.4437821376	0.271812	168.5496886368	3843.2	4169.9790167338	872.0665112249	3588.9977890469	9.86970140356946E-08	200
1602	2.2621703528	1.475575394	0.1749	0.8834080717	0.0962	18.5459295154	0.301936	173.9178447662	3961	4234.3476475131	827.1033792701	3536.5510379435	9.86970140356946E-08	165
1603	2.6740105143	1.3899025808	0.0422	0.7296930466	0.2589	15.4711994626	0.347276	170.9011246552	4004.8	4170.0959221582	766.0450378405	3468.7641983863	1.63389871297225E-07	130
1604	2.8041125861	1.4262644167	0.0694	0.845476037	0.1438	18.9630146465	0.378848	170.4741330872	3917.336	4165.2971082505	747.4122022017	3205.2063071504	1.63389871297225E-07	95
1605	2.8113298487	1.4032153676	0.1881	0.8419756128	0.1283	18.2604691343	0.399648	173.3099890793	3611.246	3988.7748745699	700.1785486574	2919.9066599128	0.000000325	60.207972894
1606	2.5844032981	1.3760467803	0.0561	0.6872550058	0.2952	17.3796172055	0.416992	173.6443892838	3139.784	3748.376315153	685	2697.8455106488	0.000000325	30
1607	2.6635982939	1.1748881705	0.0547	0.4260023273	0.5426	17.2002620166	0.430228	176.8246180481	2639	3562.3482423817	519.3505559831	2516.9284275547	5.2279754450163E-07	405.0308630216
1608	2.4738568485	1.1170823814	0.0597	0.4217802829	0.5437	15.8667321526	0.409112	172.3187527802	2139.8	3439.5239496186	249.6497546564	2131.2752221132	5.2279754450163E-07	177.2004514667
1609	3.4075600646	0.8532771137	0.0344	0.2622203811	0.7124	18.2608720468	0.44464	166.2438887939	1640.2	3386.7868252962	5	1653.9728576897	1.05928847921904E-06	5
1610	3.0869876395	0.7832385859	0.023	0.1522006141	0.8283	19.798090607	0.460296	166.0742395203	1141.722	3094.838444895	210.2379604163	1192.5054343738	1.05928847921904E-06	120
1611	5.5898885874	0.400643979	0.0184	0.1702322738	0.8145	19.9829412366	0.398084	167.5080471176	658.87	2647.2674590982	305.3686296921	744.5155993419	2.45968411511478E-06	160
1612	5.0158045867	0.3562352803	0.0194	0.1214383346	0.8356	20.8451807437	0.3479227273	167.705879097	243.994	2222.1667354184	261.1991577322	297.3221742535	2.45968411511478E-06	195.2562418977
1613	3.3719433591	0.4428975353	0.1162	0.5472957683	0.4001	16.1130792169	0.1639090909	155.0531446487	768.246	2967.8317000801	630.6346010171	521.2613369798	1.46661621771474E-06	130.862523283
1614	3.6736350856	0.4723815832	0.1787	0.6570726063	0.2371	15.5489483856	0.1803	156.6708735733	1187.038	3426.0801216551	1116.1093136427	960.6263004971	1.46661621771474E-06	365
1615	1.8132756236	1.0131546833	0.11	0.3276064956	0.5714	17.3133304584	0	157.7946434586	894.648	4922.2987515997	4412.3463146041	412.185068009	0.000000265	203.5313243705
1616	1.7015871412	1.0505304751	0.0138	0.4239505171	0.5681	18.2068826014	0	157.0849982925	1183.642	4783.2023791598	4071.805496337	790.3604664944	1.77327745971487E-07	71.0633520178
1617	1.8578255799	1.0207667192	0.0282	0.2289565754	0.7493	17.6548829535	0.054996	156.2435070602	1464.548	4693.5088153747	3763.5787490101	988.8426836047	1.77327745971487E-07	160.7015867999
1618	2.0029627057	1.0707538811	0.0188	0.442315532	0.5472	18.3346640069	0.166808	156.5858007172	1776.062	4656.0739899619	3469.4848320752	1131.0355979869	8.56938155090214E-08	334.5519391664
1619	2.5090309743	0.9867721575	0.0253	0.1921616908	0.7874	18.2289599333	0.288572	156.4027529633	2157.594	4672.1542140644	3195.2621175735	1370.5932156247	8.56938155090214E-08	831.8202930922
1620	3.1234379653	0.9675676969	0.0214	0.3494788473	0.6366	19.3010469425	0.443624	155.8983271759	2505.126	4741.2050156052	2970.8290088795	1724.334783612	2.99085310764686E-08	1273.597267585
1621	3.8306948705	1.0391826379	0.0387	0.5149277021	0.4663	20.0635409405	0.608328	156.0810657837	2791.222	4860.9695534945	2797.2709915201	2133.5991834307	2.99085310764686E-08	1447.2128385279
1622	3.6573554872	1.6604821542	0.3593	0.0963360708	0.5722	19.5276844196	0.742288	155.3943284302	3129.302	5237.2726680974	2579.1180663165	2874.8358970291	7.22994959729554E-09	450.1110973971
1623	3.2831037059	1.9619676087	0.2189	0.1601587505	0.656	15.8047906214	0.726148	155.1034745224	3005.4	5484.4347931214	2489.7640450452	3199.9439356092	1.2517523050443E-09	45
1624	3.4439767238	1.7438460168	0.2724	0.1359263332	0.6287	13.6242948682	0.699188	154.9795667587	2887.6	5764.4622472526	2420.0206610688	3545.9805895326	1.2517523050443E-09	544.5181356025
1625	3.3112510542	1.5894996848	0.1927	0.1400966184	0.6942	15.7974500879	0.622812	155.2424611313	2896.8	6072.8103049577	2390.4236026278	3922.1986963625	1.71494347416727E-10	906.3801630662
1626	2.5165639696	1.7658795447	0.0478	0.1436672968	0.8154	16.7147593764	0.455848	156.6101516235	3016.6	6405.3903081702	2152.2372081163	4307.9604874541	1.71494347416727E-10	550
1627	1.9429615833	2.102959456	0.0334	0.0492447755	0.919	19.0699327557	0.344788	158.3308459686	3141.23	6677.1045371478	1903.9235803992	4673.483161927	2.43079116596072E-09	50
1628	1.5915497018	1.8033706492	0.0343	0.0740395568	0.8942	19.2795267902	0.260108	162.4849019882	3373.176	6318.5223747329	1728.8796950627	5053.112428566	2.43079116596072E-09	381.1823710509
1629	1.4910155191	1.3711374326	0.0328	0.1269644334	0.8444	21.2604505651	0.179932	163.2898407593	3670.328	5980.2780035714	1485.6395929027	5282.6188725465	1.85801040889053E-08	880.5112151472
1630	1.1842156047	1.4579474674	0.0454	0.3428661219	0.6273	21.0467205819	0.143132	168.7558407715	3966.62	5666.0149134996	1315.9407281485	5045.2797421403	1.85801040889053E-08	725.8443359289
1631	1.0962801829	1.6316405081	0.0376	0.1915004156	0.7781	19.6209554696	0.182368	170.1039612717	4308.16	5379.9372672923	1270	4812.208475441	7.73633790592929E-08	227.7059507347
1632	1.1150423914	1.5697054893	0.0351	0.0358586382	0.9303	20.7680218491	0.215108	171.0259459579	4691.446	5126.7655495449	1256.2046011697	4621.596725143	7.73633790592929E-08	268.7936011143
1633	1.4380967271	1.172444552	0.1134	0.255399061	0.6344	19.9061848188	0.23676	168.3454114914	4686.728	4911.5908827996	1262.5866306911	4477.7793186105	1.7649661072442E-07	766.3223864667
1634	1.5119682204	1.09587003	0.1242	0.9010895884	0.0817	16.6658988435	0.2283	168.8968782593	4566.8	4739.5912270997	850.5292469986	4383.9679151806	1.7649661072442E-07	856.7671795768
1635	1.6549777605	1.1091431961	0.1282	0.835716905	0.1344	17.1610997415	0.212844	164.736896051	4447.8	4615.5958445254	351.283361405	4307.4024936501	2.22051915400619E-07	359.2352989337
1636	1.7628715154	1.1433138206	0.3093	0.4941789216	0.3302	20.289947061	0.196524	164.2390354492	4332.6	4543.5366180983	145	4236.1351330693	2.22051915400619E-07	139.4632568098
1637	1.9272848716	1.137087854	0.1681	0.8136486155	0.1521	19.3225870897	0.179396	163.2397077042	4261.2	4525.8949391253	642.3589339302	4148.2902577142	1.62633387373733E-07	120
1638	2.0987701506	1.1673957069	0.0714	0.6020891665	0.3695	17.1942405397	0.163	162.913405217	4244.4	4563.3019843092	1141.3259832318	4098.2696738679	1.62633387373733E-07	5
1639	2.3167898727	1.1432701752	0.0845	0.7923270303	0.19	17.202953801	0.153236	163.6110588303	4344.4	4654.4306848421	1371.3132391981	4085.5853480763	1.19589054097017E-07	216.3330765278
1640	2.4615502087	1.1839505837	0.1849	0.7948339483	0.1668	16.5922636138	0.15584	166.1101696671	4462.2	4726.4891833157	1314.9619766366	4034.2377659553	1.19589054097017E-07	330.0378766142
1641	2.6544522184	1.2004723181	0.0804	0.9605263158	0.0363	18.5601963128	0.177316	168.9359899933	4502.658	4669.0148853907	1265.6322530656	3899.5678266794	2.16808923692635E-07	365.1369606052
1642	2.6328251493	1.2690392469	0.04	0.7516666667	0.2384	17.6591634544	0.195236	171.4486541504	4244.272	4664.7293597807	1245.7929201918	3609.1341314577	2.16808923692635E-07	400.1249804749
1643	2.685209847	1.2166112097	0.0635	0.7081687133	0.2733	19.206989314	0.221332	174.8195412506	3760	4421.0095001029	1198.0191985106	3358.3263932042	3.91477510333439E-07	435
1644	2.648697489	1.164363466	0.0796	0.8118209474	0.1732	18.2752802557	0.250012	174.1308925461	3259.2	4205.3923717056	798.3107164507	3140.9007005635	3.91477510333439E-07	467.1723450719
1645	2.5376360987	1.2015715734	0.1289	0.7786706463	0.1928	17.2352832579	0.283484	175.7196917068	2758.4	4040.4609885507	306.9609095634	2763.3528208606	5.07607125195475E-07	302.0761493399
1646	2.5508760071	1.1248936533	0.1066	0.813521379	0.1666	17.889040255	0.297052	169.1714904251	2259.71	3932.5977419512	150	2307.3448866874	5.07607125195475E-07	67.2681202354
1647	3.137096254	0.8279214254	0.0544	0.8332275804	0.1577	20.1549557542	0.324904	164.6615076752	1778.712	3764.7078239885	436.6062299143	1857.0152511366	7.76640719808845E-07	369.0867106792
1648	2.8174255779	0.7152981597	0.0725	0.5849056604	0.385	19.2504741	0.32912	165.1635334747	1334.464	3332.1201959113	687.1862920635	1400.1836291296	7.76640719808845E-07	612.8825336066
1649	3.9456751013	0.4351639161	0.0544	0.1452745849	0.8031	18.7049472983	0.276812	162.497565506	902.046	2921.1341975336	794.3078748193	946.215102078	1.5705542458492E-06	656.2202374203
1650	3.3342933621	0.4176262818	0.0963	0.0448440701	0.8392	20.3302458484	0.2224608696	161.8113827271	492.58	2542.2480209453	370.7424982383	531.3024292083	1.5705542458492E-06	412.3105625618
1651	5.0290199353	0.2873994689	0.0567	0.0162162162	0.91	17.6549456688	0.1901761905	160.4620217758	229.764	2212.0183091467	87.4642784227	143.4183160878	2.50208322913103E-06	56.5685424949
1652	3.2399823283	0.3603433673	0.2124	0.2101078167	0.5861	18.3297364721	0.112935	155.606984967	568.4	2443.9772912202	424.852915725	79.1027347501	1.58719064893404E-06	223.60679775
1653	3.5076142638	0.4223783246	0.0546	0.2177161153	0.733	20.8117468118	0.1717142857	154.9339354919	931.342	2811.2319363582	425.7346591482	156.5910777023	1.58719064893404E-06	32.0156211872
1654	2.5098899214	0.6051622525	0.2611	0.1688888889	0.5984	17.601034139	0.1803	153.8204936676	1153.642	3214.5022942907	813.941029805	417.1281579608	8.32176188904054E-07	68.0073525437
1655	1.9354124126	1.1055575361	0.2153	0.4962953334	0.3875	17.6219374145	0	157.3475978256	805.388	5397.5943715696	4776.9864977829	197.7057668902	0.000000265	210.9502310973
1656	1.9561270448	1.0204700978	0.0895	0.8292224311	0.1544	18.8413747242	0	156.9737408234	821.584	5271.0553971667	4463.0090746043	452.638082581	1.77327745971487E-07	482.0010373433
1657	1.991988051	1.1145518325	0.1645	0.2439969985	0.6045	18.1583436219	0.0572875	155.926589978	1069.566	5189.8000924891	4169.0076756945	510.0879976903	1.77327745971487E-07	190.2629759044
1658	2.1023941033	1.2092949529	0.0594	0.5074149152	0.4617	17.1085216474	0.167064	156.4998949234	1462.324	5155.9698408738	3882.3768493025	680.9062096203	8.56938155090214E-08	270.4163456598
1659	2.6010875563	1.1804005534	0.019	0.1966360856	0.7881	19.0927999063	0.308496	155.6837179932	1912.66	5170.4956242124	3635.8492818047	1028.7777164868	8.56938155090214E-08	573.1055749162
1660	3.3950184516	1.1830998912	0.0236	0.3959442851	0.5898	18.1704014579	0.501224	155.1924769928	2398.89	5232.9747754026	3435.8004889691	1466.6211786778	2.99085310764686E-08	1019.5096860746
1661	4.4597874608	1.1903009012	0.1713	0.8281645951	0.1424	16.2343385571	0.701224	155.7347718399	2900.01	5341.7249086789	3275.7785334177	1934.8020560859	2.99085310764686E-08	1480.2871343088
1662	4.5094591207	1.9407838661	0.4948	0.0332984293	0.4616	12.8288932728	0.890524	154.769122728	3607.392	5686.3015220792	3071.0788006823	2902.7190665338	7.22994959729554E-09	483.1407662369
1663	4.0476099048	2.4141081446	0.0517	0.3260571549	0.6391	19.6935107577	0.894716	155.5555642059	3503.6	5914.7294950826	2982.1007695918	3364.5745285776	1.2517523050443E-09	15
1664	4.2188457349	2.1386872006	0.0195	0.1887812341	0.7954	18.2963716638	0.87008	155.4295663864	3385.8	6175.275297507	2917.9873200547	3753.6015447771	1.2517523050443E-09	510.392006207
1665	3.988605154	2.0218198799	0.0263	0.4998459484	0.487	18.5748798801	0.798408	155.4993722168	3395	6464.0563889867	2846.0498941516	4138.589432668	1.71494347416727E-10	738.8166213615
1666	3.2836568369	2.0638632122	0.0222	0.0638167314	0.9154	18.3428155825	0.650748	155.4592051697	3514.8	6777.4644964028	2577.4454407417	4542.8019538098	1.71494347416727E-10	582.1511831131
1667	2.5368485452	2.4279361802	0.0396	0.0739275302	0.8894	20.8121539795	0.542352	156.8697998276	3634.8	7025.5764888015	2364.254639416	4953.6300577534	2.43079116596072E-09	85
1668	2.0577433616	1.937470338	0.0406	0.0298102981	0.9308	21.6549428145	0.408156	157.7706978088	3792.954	6685.7105082407	2173.0450984736	5350.8029552636	2.43079116596072E-09	341.7967232143
1669	1.7221709452	1.5098051721	0.0327	0.0888038871	0.8814	20.868450629	0.260956	157.9469659973	4080.646	6367.0028270765	1938.6593305684	5655.7565888904	1.85801040889053E-08	595.3360395609
1670	1.2814478494	1.4892391093	0.0237	0.1409402847	0.8387	16.7778768495	0.14574	163.7588825592	4375.046	6072.7856046464	1808.7841220002	5482.4582050056	1.85801040889053E-08	561.8051263561
1671	1.1075917437	1.5242710032	0.0199	0.4538312417	0.5353	18.6041535999	0.104976	166.0044210114	4675.338	5806.7826720138	1770	5268.7617375156	7.73633790592929E-08	260.1922366252
1672	1.0458917108	1.4074282907	0.0891	0.3802832364	0.5645	20.2062518004	0.060152	166.0249104843	5011.356	5573.0355283275	1754.8219282879	5095.033529926	7.73633790592929E-08	235
1673	1.1778948912	1.1864526607	0.084	0.7306768559	0.2467	19.1828144273	0.05132	165.8899139679	5178.888	5375.753435566	1398.6600730699	4964.6757733694	1.7649661072442E-07	461.7358552246
1674	1.0900709594	1.2605589157	0.1086	0.748089862	0.2209	19.1750986119	0.030584	171.0206407944	5065	5219.0731935852	917.1968163922	4878.4500437756	1.7649661072442E-07	426.8782027698
1675	1.1276549818	1.2841441862	0.0296	0.6153132729	0.3733	18.1507217835	0.017472	171.8878898026	4946	5106.7333002615	473.2071428032	4801.4210558651	2.22051915400619E-07	237.5394704044
1676	1.2844465725	1.2372733334	0.2027	0.6667959157	0.2578	15.4338267221	0.008732	169.1299142334	4830.8	5041.6986224883	322.3740063963	4729.0778936108	2.22051915400619E-07	105.1189802081
1677	1.5314008893	1.1524190273	0.2033	0.9770773639	0.0176	17.7891098742	0.002752	164.9678990173	4759.4	5025.805905524	695.6471806886	4642.2848540335	1.62633387373733E-07	117.1537451386
1678	1.8891707229	1.0232538277	0.1213	0.9111314705	0.0776	15.783704984	0.000156	163.7924946014	4742.6	5059.5182577	1167.8719964106	4597.6417988469	1.62633387373733E-07	442.7471061453
1679	2.1699121941	0.9812765789	0.1335	0.7263779528	0.2363	15.738807392	0	163.4537288727	4842.6	5141.8600719973	1656.4797010528	4582.554192446	1.19589054097017E-07	670.6153890271
1680	2.5071535478	0.9454762963	0.2772	0.4998535871	0.3416	14.2144695544	0.002904	162.9102275162	4959.926	5220.1245195876	1807.6089178802	4523.9779507157	1.19589054097017E-07	828.8697123191
1681	2.7138705397	0.9566751093	0.1716	0.889703188	0.0903	17.7033245254	0.0168	165.7311800125	4855.04	5168.1427998847	1765.4531996063	4304.1662145168	2.16808923692635E-07	863.7129152676
1682	2.434570224	1.1392482403	0.1817	0.677029361	0.2618	18.8817437316	0.023572	170.09632155	4376.8	5102.9721731556	1645.6153864132	4034.6437620847	2.16808923692635E-07	582.4946351684
1683	2.4643782797	1.1464849789	0.1313	0.4181289948	0.5007	19.9381444972	0.035868	171.3682696548	3877.6	4866.2434176683	1145.8839382765	3793.7626969761	3.91477510333439E-07	313.2491021535
1684	2.3848972772	1.1608050039	0.0871	0.6814298561	0.2834	17.286644915	0.05424	170.4254664444	3376.8	4671.2230732432	646.5678618676	3423.6586198819	3.91477510333439E-07	151.3274595042
1685	2.4418328174	1.1180851573	0.112	0.7078278782	0.2553	18.7630871707	0.087036	170.6868406693	2876.55	4523.309076329	151.8222645069	2972.4235030615	5.07607125195475E-07	132.3820229487
1686	2.3018069171	1.0964739463	0.1661	0.8761985678	0.102	16.9266005371	0.110564	171.2160027329	2387.026	4427.2254290921	308.7069808087	2514.577846878	5.07607125195475E-07	233.0772404161
1687	2.6371086532	0.8009344827	0.1569	0.846796325	0.1284	18.3265061046	0.13892	171.2298145508	1901.92	4024.6770056739	776.3536565252	2059.026595203	7.76640719808845E-07	703.6511919979
1688	2.4715210551	0.6845915522	0.127	0.9072332521	0.0799	18.9041214919	0.156304	171.6875622681	1406	3623.2616521582	1120.7698247187	1619.5543486353	7.76640719808845E-07	1028.5183518052
1689	3.7010744041	0.4211155342	0.1263	0.6920483608	0.2649	19.0399060829	0.137932	166.0680555206	904.2	3249.3114655262	899.8888820293	1178.9848026646	1.5705542458492E-06	934.0770846135
1690	3.2590097273	0.4090022443	0.1056	0.1708366353	0.7324	19.3189864485	0.1064916667	161.3940410355	411.222	2913.421528032	422.4038352099	720.9550866655	1.5705542458492E-06	462.3851208679
1691	4.3734997146	0.2832871561	0.1566	0.0475596055	0.763	15.8183491256	0.0649545455	163.9367335403	250.188	2418.2690090228	290.0431002455	229.4972903668	2.50208322913103E-06	232.0021551624
1692	5.2156879446	0.2127829002	0.0384	0.1811751904	0.7525	19.8756906752	0.0327142857	162.7227965744	634.356	2297.3952642068	673.089889985	190.9229491733	2.7506826516147E-06	608.7076473973
1693	5.0393968747	0.2229570693	0.1282	0.4411584243	0.4554	19.2829889908	0.03435	161.9903815308	796.618	2282.1097694896	410.1828860399	174.7613209489	2.7506826516147E-06	405.1234379791
1694	3.9662651763	0.2859448823	0.1298	0.1478091053	0.6982	18.1118488626	0.0327142857	158.4614209427	552.15	2374.4525684882	85	142.1126767738	2.30714369196257E-06	15.8113883008
1695	4.3748853958	0.2640798539	0.1199	0.1960004819	0.6674	18.9088119141	0.0226809524	156.2360034897	405.684	2562.8158341949	579.8706752372	131.3749731869	2.30714369196257E-06	233.2380757938
1696	3.2678157175	0.4063099334	0.0412	0.111936395	0.8489	17.9978971157	0.11223	155.6336719101	680.144	2828.0779692222	888.0456069369	282.274876479	1.58719064893404E-06	96.1769203084
1697	3.8345482833	0.4317945705	0.0523	0.1173349057	0.7485	20.525767141	0.1884263158	155.2751672134	1134.268	3150.8768620814	886.7073925484	567.1805153724	1.58719064893404E-06	241.2985702403
1698	2.7670955783	0.6451040554	0.1455	0.2780699041	0.4668	17.8893152999	0.22375625	155.0508207855	1552.906	3515.3982704667	1127.497228378	703.6061430181	8.32176188904054E-07	228.9650628371
1699	2.1468029373	1.2485400147	0.3976	0.6137373737	0.1912	15.367537549	0.0624954545	156.5077102158	792.286	5686.7411581678	4575.0546444824	95.8599750796	0.000000249	111.803398875
1700	2.2415606056	1.3861244548	0.4258	0.7017892644	0.15	18.6356610277	0.1736375	155.4518032974	1281.808	5655.8841041874	4311.5774375511	381.4916220034	1.31772777353437E-07	47.4341649025
1701	4.7407482176	1.2985444297	0.082	0.5709338695	0.3841	17.8919857816	0.69134	155.2935967255	2780.8	5825.7209854232	3757.0899643208	1847.2824455716	4.78521772597878E-08	1453.7967533325
1702	5.0062154219	1.676746317	0.1568	0.3959183673	0.5032	17.7926622773	0.836344	154.7172632462	3280.6	5965.6537780867	3653.2896134854	2303.8779334653	1.09194440400137E-08	1017.0791512955
1703	4.9910950196	2.1189739201	0.4927	0.0546859521	0.4771	12.268708651	0.907304	154.4522606522	3772.068	6143.2096659645	3562.6149104275	2705.5748372073	1.09194440400137E-08	519.0857347298
1704	4.6048459265	2.7005106702	0.0645	0.1869588455	0.7606	18.6743659129	0.949444	155.0779547272	3987.962	6355.2360302352	3474.600696483	3086.7293319112	1.48710146999304E-09	20
1705	4.7294145442	2.6809387606	0.0224	0.303396072	0.681	18.0625893098	0.964584	155.817351001	3888	6598.4107935169	3416.0869426875	3492.089792887	1.48710146999304E-09	275.0454507895
1706	4.4113144392	2.7779130864	0.0269	0.373137396	0.61	17.1566940604	0.928124	155.5513470032	3897.2	6869.4268319853	3264.5252334758	3909.798060957	2.32666770716896E-10	240.0520776832
1707	3.8684195076	2.7328995066	0.0916	0.1280273007	0.7921	16.7189849205	0.817628	154.7699733582	4017	7165.1256095061	3021.5765752335	4337.0499249564	2.32666770716896E-10	205.5480479109
1708	3.2596961246	2.8239132637	0.0237	0.1332582198	0.8462	20.3386157652	0.725776	156.0244861893	4137	7391.4629810343	2835.0176366295	4778.0118423041	2.19938874484933E-09	125
1709	2.6040045326	2.3869106607	0.0382	0.0400291121	0.9233	20.6015876648	0.595276	155.5888867249	4256.378	7069.2096446491	2603.2911861719	5229.5662166945	2.19938874484933E-09	130.0961183126
1710	2.0205596257	2.0788379347	0.0534	0.1508556941	0.8038	20.3741957574	0.448244	156.6357467819	4492.382	6768.5836775503	2409.8236449998	5684.0518321867	1.61550083772754E-08	97.0824391947
1711	1.5778532307	1.8501325276	0.0307	0.3197152584	0.6594	16.5060483774	0.306196	158.1467775665	4787.388	6492.5900070773	2304.712563423	5895.5026269601	1.61550083772754E-08	65
1712	1.3560238281	1.7113246178	0.0676	0.7269412269	0.2546	17.2773242314	0.221992	160.4659042221	5086.282	6244.4955761054	2270	5732.5680228467	6.4324334619957E-08	30.4138126515
1713	1.1573697306	1.6086173168	0.0793	0.9379819702	0.0571	19.0804226137	0.131188	162.5838448929	5382.12	6027.7462620784	2031.3173065772	5572.9643144399	6.4324334619957E-08	0
1714	1.0796424828	1.5450794058	0.0776	0.9713790113	0.0264	18.6763348096	0.07976	166.652856041	5634.316	5845.8297101438	1583.9586484502	5453.9438784252	1.39892922568372E-07	35
1715	0.8612578324	1.7673103472	0.1844	0.4171966421	0.4582	21.2384952108	0.026792	177.4400846344	5567.2	5702.0807605645	1178.5266225249	5372.7073336021	1.39892922568372E-07	70
1716	0.8166543963	1.8632277299	0.0534	0.3306751728	0.6295	18.5724803967	0.0053	184.392117215	5448.2	5599.4397041133	876.8836866997	5296.063750887	1.68218860640326E-07	179.2344832894
1717	1.0064533081	1.5694332149	0.0398	0.6332014164	0.3522	17.7867633587	0	180.97618013	5333	5540.191783684	805.558812254	5221.1494506124	1.68218860640326E-07	438.548743015
1718	1.206764263	1.5022151616	0.0812	0.9460165433	0.0496	19.1884735732	0	174.7685547821	5261.6	5525.732983053	1014.3594037618	5137.4415914147	1.20311534853181E-07	226.2741699797
1719	1.6518515426	1.2836090937	0.2297	0.9926002856	0.0057	17.5135079663	0	165.1182230194	5244.8	5556.4129616147	1381.6385200189	5097.1371445903	1.20311534853181E-07	134.3502884254
1720	1.9858392882	1.1804834554	0.0899	0.9907621247	0.0084	17.0943572186	0	165.2515355103	5344.8	5631.4940291187	1813.5393571687	5079.7598510134	9.76016014692458E-08	507.0009861923
1721	2.3899964777	1.080982719	0.0831	0.987208921	0.0117	18.9517524446	0	164.2161155304	5389.002	5714.8665776202	2273.5269956612	4981.331907156	9.76016014692458E-08	797.6528066772
1722	2.549212311	1.1486742491	0.0862	0.9880717881	0.0109	17.8254018355	0	164.5602059662	4993.2	5667.4244591349	2191.694549886	4719.9944445639	0.000000191	502.0956084253
1723	2.4213736095	1.287045815	0.1177	0.8205825683	0.1583	18.5498479095	0	165.8837142609	4492.6	5538.530942407	1705.4398259687	4461.6215659505	0.000000191	171.0263137649
1724	2.4399574538	1.2678112167	0.1789	0.6943125076	0.251	18.5499878562	0	168.646269165	3994.83	5321.2146169836	1230.2540388066	4087.2436858009	3.29898438063739E-07	108.1665382639
1725	2.4768338535	1.1907244039	0.1646	0.6004309313	0.3338	19.3843242398	0.008872	167.4795654846	3496.032	5143.4740205429	786.4636037351	3629.8722109787	3.29898438063739E-07	165.0757401922
1726	2.2592102409	1.2528294442	0.1093	0.5861681823	0.3686	18.4870470389	0.011044	169.3574319748	2996.2	5009.5234304273	472.7843060001	3175.233541208	3.69435556121776E-07	20
1727	2.0660533763	1.1225799269	0.1261	0.8418583362	0.1382	16.4753360262	0.011204	173.2545937775	2497	4721.5490042993	573.1710041515	2731.5093088074	3.69435556121776E-07	460.9772228646
1728	1.9685760093	0.9686828852	0.1106	0.8039127502	0.1744	16.8048864527	0.011204	171.7388450241	1997.4	4327.0110931219	966.1909749113	2284.2310821868	3.99579758462754E-07	563.2051136131
1729	1.8088482311	0.8792999142	0.0777	0.9989157541	0.001	19.3526407403	0.011204	169.7843377197	1500.614	3956.3904003523	1423.3850498021	1828.1074247122	3.99579758462754E-07	530.0943312279
1730	1.9125830848	0.7137419863	0.1101	0.8543656591	0.1296	16.7373854276	0.002332	166.9254110321	1008.296	3617.0464470338	1092.9318368499	1390.8571282663	0.00000063	496.6135318334
1731	1.708455176	0.688470784	0.0417	0.7454867995	0.2439	19.675788549	0.00016	167.3692653229	545.898	3318.5878020628	715.8910531638	1013.3894774592	0.00000063	465.429908794
1732	1.9348129062	0.5834563015	0.1603	0.5651136506	0.3463	18.8491908592	0.022548	166.2053300644	223.668	3072.9505365365	408.4421623682	783.4913706004	9.26273951863458E-07	434.1658669218
1733	1.6313291594	0.6695224503	0.0995	0.2205237587	0.6578	16.8041398398	0.02748	168.0812206863	179.566	2893.6179775499	25	723.7738191544	9.26273951863458E-07	20.6155281281
1734	1.9155429583	0.5256151978	0.0168	0.3074096754	0.6786	19.4920045394	0.02748	161.810734024	550.162	2793.3895181303	316.2277660168	674.746076583	1.00522419631596E-06	220.2271554555
1735	1.9595493107	0.5064338444	0.0404	0.3770320967	0.5978	19.833418154	0.02748	160.3914668976	1017.144	2780.8317101184	350.8917211905	654.4937628296	1.00522419631596E-06	246.2722071205
1736	1.6679513421	0.6153571944	0.0414	0.3119132068	0.6596	20.124709432	0.028625	162.9230907303	988.678	2857.1008032619	20	625.2373022183	8.66256997678069E-07	25
1737	1.8286665065	0.5684893939	0.0479	0.5736792354	0.4059	18.8458793183	0.0092227273	160.4338582703	902	3015.4643091902	493.5838327984	602.6344666295	8.66256997678069E-07	187.8829422806
1738	1.9934196514	0.5690194546	0.0588	0.2260131108	0.5195	17.3314602503	0.0544684211	156.0159883804	1051.41	3243.9212382547	960.2213286529	660.3710689732	6.14833428456914E-07	461.5733961138
1739	2.2918634315	1.3257553548	0.1211	0.4921800948	0.4286	16.6780346278	0.0654714286	157.0501154221	760.674	6184.1753694409	4995.7832218782	67.8242711223	0.000000249	282.0017730441
1740	2.4679739572	1.3054520324	0.1022	0.6017769678	0.3496	19.2791586473	0.13525	155.9293566742	1259.4	6155.8122940844	4753.8826237088	450.1739880145	1.31772777353437E-07	527.8730908088
1741	4.9631568005	1.7163590491	0.4972	0.1204847355	0.3774	19.8056000474	0.732916	154.3546892639	3258.2	6441.5855967301	4144.7919127503	2002.2864161142	1.09194440400137E-08	1051.439489462
1742	5.1032906165	2.2403109376	0.3922	0.3254631311	0.3714	17.1719420877	0.858072	154.4464706772	3758.8	6606.362463565	4054.4420084643	2387.0038329479	1.09194440400137E-08	552.7431591616
1743	4.9783695907	2.9728198754	0.053	0.4421330517	0.5283	20.1117148894	0.958284	155.5431671829	4245.512	6803.9712668412	3968.3560828131	2799.389749143	1.48710146999304E-09	55
1744	5.2311858988	3.0394033229	0.0397	0.4128918046	0.5638	17.7461371016	0.999996	155.7356712952	4383.8	7031.644544486	3914.6711228403	3219.9408613313	1.48710146999304E-09	220
1745	5.0585711	3.0945561545	0.0267	0.3199424638	0.6619	19.232112076	0.97914	155.3504707947	4394.4	7286.5646912657	3694.3504165144	3653.9572059412	2.32666770716896E-10	255
1746	4.6341336708	3.0319281382	0.0455	0.0914614982	0.8672	17.0155773245	0.908644	154.4987494385	4514.2	7565.9781257945	3478.4623039498	4102.9140145002	2.32666770716896E-10	290
1747	4.1296402584	2.9723314864	0.0228	0.2657593123	0.7175	18.4607432315	0.839448	154.5469962479	4634.2	7772.3049991621	3285.1369834453	4562.4996411624	2.19938874484933E-09	325
1748	3.3153324544	2.6116076344	0.0329	0.0802398925	0.8895	17.320710101	0.730876	155.2093122299	4749.4	7466.5068807308	3054.2429503889	5029.8014159826	2.19938874484933E-09	335
1749	2.6683391649	2.3047544076	0.0312	0.2124277457	0.763	19.1276435758	0.623844	156.6442756592	4911.454	7182.5291506544	2890.0259514406	5502.8539429037	1.61550083772754E-08	368.4087403958
1750	2.1381131226	2.0381247276	0.0727	0.4517416154	0.5084	15.56065303	0.506196	158.0621070908	5197.056	6923.057489289	2802.0885068106	5974.9396360533	1.61550083772754E-08	401.1234224026
1751	1.6586265578	1.9908613095	0.022	0.599591002	0.3916	19.8352168233	0.396672	162.6514067368	5494.416	6690.9435059639	2700.7267540423	6181.0121315574	6.4324334619957E-08	292.1044333796
1752	1.3634208436	1.8329896106	0.0581	0.7772587323	0.2098	18.6856179461	0.265868	163.9125025009	5789.368	6489.1235925971	2274.6263429408	6054.3786647613	6.4324334619957E-08	205
1753	1.2619085764	1.5623087598	0.1187	0.9185294451	0.0718	19.8135002792	0.17444	167.8418429398	6069.324	6320.5003757614	1885.1856672487	5944.9962946399	1.39892922568372E-07	531.1544031635
1754	1.0467396955	1.596740275	0.0509	0.4484248235	0.5235	22.0791763806	0.081472	174.2090312347	6064.4	6187.7883771183	1560.1041631891	5866.6693257907	1.39892922568372E-07	566.4141594275
1755	1.0272052032	1.5389024895	0.0432	0.6094272575	0.3737	18.0548193479	0.01998	176.78638013	5945.4	6093.3344730123	1346.8203295169	5791.1736176199	1.68218860640326E-07	610.0204914591
1756	1.2761883935	1.265507007	0.0659	0.8690718339	0.1223	18.152072844	0	172.5740847916	5830.2	6038.9340946892	1301.5087398861	5712.7200440629	1.68218860640326E-07	876.5414993028
1757	1.3970553669	1.3267395082	0.1504	0.9010122411	0.0841	19.0350732372	0	169.3883248367	5758.8	6025.6721616762	1440.1128428009	5633.4540146886	1.20311534853181E-07	565.8621740318
1758	1.6320114789	1.3798155172	0.1315	0.9392055268	0.0528	16.0944775728	0	164.5331507965	5742	6053.8190425549	1718.6986355961	5596.7226842801	1.20311534853181E-07	156.524758425
1759	1.7687294037	1.4655653967	0.0704	0.999246988	0.0007	19.079087996	0	167.1639818207	5833.2	6122.8036878541	2081.808108352	5576.3889138156	9.76016014692458E-08	229.8368986912
1760	2.0451377111	1.4528992091	0.1191	0.9898966966	0.0089	18.0592294087	0	166.5249749496	5609.178	6210.4508693009	2492.7745585993	5410.203450568	9.76016014692458E-08	300
1761	2.3699242711	1.4030265611	0.0974	0.9929093729	0.0064	18.0536879817	0	165.0272280121	5113.364	6166.822520553	2345.9592920594	5133.0822769675	0.000000191	196.0867155113
1762	2.4265808044	1.4037202383	0.0494	0.9968440985	0.003	17.6751689128	0.00072	166.3756042221	4615.712	5984.1728751767	1899.6118024481	4744.713011178	0.000000191	201.1218536112
1763	2.6710395319	1.29526176	0.0954	0.9774485961	0.0204	21.4546596654	0.004176	166.4405471939	4116.6	5783.6255929996	1487.7919881489	4292.3885963062	3.29898438063739E-07	195.2562418977
1764	2.6771809614	1.3417144656	0.1635	0.6735206216	0.2731	18.1870851142	0.046912	167.5095595016	3615.8	5620.527110512	1148.2704385292	3846.9140499638	3.29898438063739E-07	160.7015867999
1765	2.8135354939	1.2333390365	0.2012	0.5922633951	0.3257	16.1883553308	0.05764	164.7800055313	3115	5421.0723108994	961.0020811632	3397.851408428	3.69435556121776E-07	130
1766	2.329027258	1.2876147618	0.1577	0.6742253354	0.2744	15.0958677815	0.05764	169.8412682526	2617.64	5031.7019983302	1014.1622158215	2943.5456829011	3.69435556121776E-07	98.2344135219
1767	2.3366461824	1.0960549589	0.1233	0.8909547166	0.0956	17.5846622903	0.05692	165.3041295456	2125.92	4663.4777795118	1278.094284472	2501.3916131566	3.99579758462754E-07	65
1768	1.9831630497	1.079235223	0.1453	0.9798759799	0.0172	19.6649306978	0.053464	167.2635444992	1659.342	4321.8080707038	1654.8489357038	2085.5345783123	3.99579758462754E-07	31.6227766017
1769	1.8020049148	0.988135533	0.1602	0.8432960229	0.1316	17.4869139749	0.010728	170.9822220261	1227.356	4013.4804098189	1422.1462653328	1715.2121037486	0.00000063	0
1770	1.5735764744	0.9559781806	0.1536	0.8129725898	0.1583	19.5133046365	0	172.5167232773	886.972	3746.7352455171	1085.0115206762	1426.0000372253	0.00000063	30
1771	1.6927817667	0.8475909276	0.1338	0.7708381436	0.1985	18.2115778002	0.022548	174.2418123032	685.336	3531.0090625769	678.8225099391	1270.6481438415	9.26273951863458E-07	60.827625303
1772	1.6903231054	0.7651753746	0.0744	0.6981417459	0.2794	19.3886686323	0.02748	171.1787947739	604.156	3376.0961183	357.7708764	1216.9167944139	9.26273951863458E-07	103.0776406404
1773	1.8989595896	0.6558335522	0.0258	0.4907012987	0.4902	18.9044226138	0.02748	165.6430812973	794.556	3290.5964504934	46.0977222865	1169.969641796	1.00522419631596E-06	91.9238815543
1774	1.9143903263	0.6358037775	0.0309	0.5387472913	0.447	18.4782452716	0.028625	164.6682977798	1190.978	3279.9428348677	145	1151.9687252998	1.00522419631596E-06	130
1775	1.8501204463	0.6594420715	0.1468	0.5795827473	0.3587	18.5384463897	0.0312272727	163.3509077087	1449.3	3344.850519829	180.6239186819	1124.2034150435	8.66256997678069E-07	162.788205961
1776	2.1210917664	0.5593557324	0.1142	0.3385979049	0.4104	19.7623779543	0.0064894737	159.4244297852	1399.2	3481.0953735857	472.1493407811	1101.0917652659	8.66256997678069E-07	478.1736086402
1777	2.5818342952	1.2464481031	0.2629	0.6013189448	0.1995	15.5990517949	0.032895	158.4758187393	959.034	6681.9925920342	5428.6001878938	28.4039778648	3.21359407556548E-07	744.6475676453
1778	2.69079073	1.1951462793	0.0689	0.7558801418	0.2273	17.5047742098	0.064725	157.3653404739	1403.03	6655.7512723959	5204.4043847495	387.8711413841	2.17794204040902E-07	987.180328005
1779	3.1152755546	1.1348067431	0.0587	0.1032614469	0.8441	17.4733432392	0.129976	155.3913157883	1876.862	6667.0101994822	5015.3090632582	722.9327729946	2.17794204040902E-07	1163.2390124132
1780	3.480907234	1.2559215382	0.0299	0.252963612	0.7247	19.3102175063	0.275808	155.6879782013	2371.8	6715.5807641633	4856.1816275753	953.2617604747	9.86327143332354E-08	1327.0455907768
1781	4.0655336975	1.6102260562	0.155	0.4470850353	0.4467	18.7593339348	0.474984	155.6616988312	2873.6	6800.6635705643	4730.517942044	1297.1851346467	9.86327143332354E-08	977.7780934343
1782	5.2159228278	3.1554043088	0.0616	0.4309446254	0.5241	19.22144785	0.924832	155.5366160507	4373.2	7259.40941124	4463.2723421275	2537.5012761711	5.79987516277139E-09	90
1783	5.8213479122	3.0897916104	0.0251	0.1805313365	0.7989	19.0434134273	0.979	155.6296162384	4795.756	7473.2205239776	4377.5820951754	2986.8734513724	5.79987516277139E-09	405
1784	6.1585668583	2.8503928397	0.0467	0.2251127662	0.7387	17.8080890015	0.971704	154.8089577988	4898.2	7713.5611101488	4139.4353479672	3450.2045374602	1.70747651625906E-09	753.2595834107
1785	5.7237695001	2.9404824169	0.0216	0.2305805397	0.7528	19.3481073263	0.946312	155.2871119965	5018	7978.0339056687	3944.5785579704	3922.5513608501	1.70747651625906E-09	787.6864858559
1786	5.4047809067	2.8709914245	0.0415	0.1408450704	0.8235	16.1086634628	0.923984	153.9331407227	5138	8166.0103477769	3721.1725302652	4401.0120514733	1.64978283102267E-09	822.9823813424
1787	4.46332951	2.6057416881	0.0275	0.2110025707	0.7673	18.8615249359	0.863616	154.7415310455	5253.2	7875.5142689224	3518.2950416359	4883.7900475964	1.64978283102267E-09	832.9465769184
1788	3.7660061237	2.3280307876	0.0469	0.1060749134	0.852	19.6065375777	0.796584	155.3203029816	5374.958	7606.820952277	3375.981338811	5369.7210041278	8.33733743317826E-09	866.4438816219
1789	3.0559116326	2.1128291633	0.0645	0.323677178	0.6327	16.9615665519	0.706196	156.0347054657	5610.236	7362.317909463	3300.0681811138	5858.0203440962	8.33733743317826E-09	825.242388635
1790	2.2939114975	2.1565477837	0.0581	0.5341331352	0.4388	16.8160805277	0.57454	156.7564222809	5908.43	7144.4891349907	2973.032963154	6338.1629993276	0.000000032	325.6148031033
1791	1.768197431	1.9766796682	0.0632	0.5999146029	0.3748	16.920175857	0.403736	157.8676848358	6203.53	6955.8410706398	2592.0889259437	6526.853197811	0.000000032	170
1792	1.5849056374	1.5814941285	0.1317	0.9308994587	0.06	17.0450423602	0.272308	161.5643034561	6497.282	6798.8032035058	2258.0799365833	6437.3829878478	0.000000067	667.701280514
1793	1.484400439	1.2555634791	0.0718	0.9545356604	0.0422	18.3632200981	0.13934	162.2939913574	6568.188	6675.6067139999	1994.7242917256	6360.4469638323	0.000000067	1065.7509089839
1794	1.4732333444	1.1091616684	0.1023	0.818202072	0.1632	17.0756553012	0.037848	161.2218074661	6449.2	6588.1503474041	1832.7370242345	6286.5409525569	7.70956569508885E-08	1100.9654853809
1795	1.5800212819	1.0242556982	0.0995	0.9260410883	0.0666	16.0259054028	0	161.7698079178	6334	6537.8685364574	1799.7013641157	6204.0294785498	7.70956569508885E-08	1270.0393694685
1796	1.5891324688	1.1952030176	0.1002	0.9704378751	0.0266	17.62280287	0	162.3335264511	6262.6	6525.6206601365	1902.3472343397	6130.1144029146	5.33084278382162E-08	834.8652585897
1797	1.6306738231	1.3961442818	0.0685	0.9811057434	0.0176	15.74109931	0	163.8758520142	6245.796	6551.6200286647	2121.0669484955	6096.3762245092	5.33084278382162E-08	465.9667370103
1798	1.7175160845	1.6074830537	0.1114	0.9994373171	0.0005	17.8854818196	0.000164	165.0048890152	6193.388	6615.415708782	2424.6494592002	6057.4465070583	4.55369194327342E-08	165
1799	1.995835677	1.6901064233	0.0494	0.9955817378	0.0042	18.5145401396	0.034672	165.5844826904	5734.4	6706.6906891551	2785.4846974988	5810.6508900458	4.55369194327342E-08	195.2562418977
1800	2.4281070729	1.6298127369	0.1522	0.991507431	0.0072	18.4140313849	0.072392	164.1263322357	5234.6	6656.2245304677	2589.1166447265	5409.6625164403	9.32574466373085E-08	230
1801	2.6845949959	1.6090076891	0.0762	0.9964277982	0.0033	18.2951241902	0.11286	164.4079457794	4734	6437.804361737	2192.8349231075	4963.4388661134	9.32574466373085E-08	265
1802	2.9985124632	1.5664814276	0.1469	0.9199390458	0.0683	18.480305332	0.156316	164.8667110168	4234.8	6251.8257333358	1847.5727319919	4513.5976092166	1.57188031170343E-07	300
1803	3.0819349855	1.7920115857	0.1134	0.9201443718	0.0708	18.3872809915	0.238888	165.3282624481	3735.366	6101.256018231	1586.9861373056	4060.4128846644	1.57188031170343E-07	0
1804	3.4253173596	1.3722514747	0.1712	0.8343388031	0.1373	17.135237344	0.227492	161.3415595947	3245.314	5736.987449873	1457.2319650625	3616.5525505851	1.62251045597809E-07	366.674242346
1805	2.9087302525	1.3463611542	0.1148	0.8739267962	0.1116	16.8427405291	0.189772	164.3352088013	2777.474	5370.5702676718	1492.8245040861	3189.3495951861	1.62251045597809E-07	345
1806	2.5813315663	1.2518495165	0.0645	0.937252806	0.0587	19.5583757035	0.149304	161.4908980118	2345.278	5027.2283616323	1683.3077555813	2786.4759738743	1.35632518578485E-07	152.0690632575
1807	2.2597637115	1.0984627766	0.106	0.9044742729	0.0854	20.7927992955	0.105848	163.990349736	1937.5	4712.0085950686	1984.5717422154	2420.1131816614	1.35632518578485E-07	465
1808	1.830762429	1.0218648877	0.1597	0.9178864691	0.069	18.2423679942	0.023112	166.4441446655	1587.336	4430.9169479917	1773.7601303446	2109.3699202363	1.63853799687785E-07	497.0412457734
1809	1.502400422	1.0376029101	0.1419	0.775084489	0.193	17.4878234383	0	170.5345511856	1329.522	4190.8262908405	1385.9292911256	1880.8476871937	1.63853799687785E-07	529.0085065479
1810	1.37446092	1.012870274	0.1239	0.9333409428	0.0584	19.5600085869	0.004584	172.9010575226	1186.4	3999.1280299585	1050	1764.7721470981	0.000000236	560.0892785976
1811	1.2487957629	1.0230064977	0.1657	0.7759798634	0.1869	16.8499673813	0.006052	175.0195030121	1107.4	3863.0331347272	753.0770212933	1710.3013761004	0.000000236	596.6992542311
1812	1.2355771197	1.0008745927	0.1403	0.6494125858	0.3014	17.2903317412	0.0063041667	173.6621229095	1220.534	3788.5386364666	436.0332556125	1667.5665189579	0.00000029	471.8315377335
1813	1.1467080791	1.0834179968	0.1286	0.577576314	0.3681	16.8391775569	0.0068772727	174.2664489151	1503.124	3779.2889542876	219.1460700081	1650.4943312951	0.00000029	261.0076627228
1814	1.2030821514	1.0706025204	0.1692	0.3785275106	0.3942	15.7627129312	0.0079631579	169.6108027542	1854.528	3835.7561184205	20	1623.41497114	2.83819560567838E-07	47.1699056603
1815	2.535903265	1.4516636073	0.112	0.6374776919	0.3047	17.6917223947	0	158.9083447647	961.2	7180.1131606682	5871.9162119363	99.5659651068	3.21359407556548E-07	555.0900827794
1816	2.5541774715	1.3803766521	0.0274	0.4952596867	0.4898	19.1256044424	0.0002666667	157.3697757187	1462	7155.6987778972	5663.1108941994	265.1913067312	2.17794204040902E-07	737.309297378
1817	2.8732509074	1.2616946304	0.0788	0.1981060194	0.7367	18.3021317118	0.036228	156.0235555695	1956.096	7166.1722697686	5485.2825815996	279.5010832436	2.17794204040902E-07	1018.2337649086
1818	3.0801966194	1.4315066492	0.0439	0.4133458843	0.5609	18.4662243025	0.160896	156.7805404663	2447.04	7211.3816290639	5335.7965665869	596.2230817436	9.86327143332354E-08	1098.2030777593
1819	3.4437969683	1.8545689482	0.0504	0.5698188711	0.4085	19.5316801545	0.333688	156.2956565247	2948.4	7290.6806952438	5220.6129908278	999.8373497058	9.86327143332354E-08	633.2850858815
1820	3.8430638508	2.2909499716	0.2358	0.3285090115	0.4918	18.9108615711	0.488584	154.5287854553	3448.2	7402.974064523	5128.1990015989	1423.3400986206	2.77345461534444E-08	309.9193443462
1821	6.5638025221	2.5836434288	0.2488	0.5819457823	0.3038	17.5343306334	0.864792	154.4185004303	5515.752	8399.6443377086	4400.2414706468	3799.8439371926	1.70747651625906E-09	1286.6429186064
1822	6.4482977474	2.676144101	0.0516	0.4093209616	0.5602	15.5345370527	0.911236	154.1711938248	5635.8	8570.8065548115	4171.1389331932	4291.615765549	1.64978283102267E-09	1321.8547575282
1823	5.7673260257	2.5164845136	0.0457	0.4387509169	0.5356	20.002421616	0.93064	154.2580503403	5751	8294.4996835252	3990.8958893963	4784.367704072	1.64978283102267E-09	1331.8408313308
1824	5.2936980349	2.3074829469	0.0291	0.1013492636	0.8725	19.9381500772	0.9375	153.7528709152	5868.6	8039.8212044796	3865.4495210777	5277.8084327041	8.33733743317826E-09	1357.3595691636
1825	4.1387138426	2.4783307555	0.037	0.2681204569	0.7048	20.602977351	0.885464	154.3249130249	6030.842	7808.88756482	3674.7687002041	5771.7630281158	8.33733743317826E-09	858.7345340674
1826	3.006439726	2.5169051176	0.0255	0.1127757825	0.8646	20.0998703653	0.744368	155.1134335495	6318.222	7603.8625053324	3299.0794170496	6266.1109188913	0.000000032	360.0347205479
1827	2.2279802136	2.2884980914	0.0796	0.3433289874	0.6044	17.7240161887	0.544792	155.5140032913	6612.536	7426.8920148337	2960.3927104356	6744.8409288936	0.000000032	135
1828	1.9961236376	1.6898737102	0.0488	0.1795626577	0.7804	17.1294769579	0.373364	156.4203390793	6908.716	7280.0223213944	2672.8121894364	6923.3767861329	0.000000067	633.8769596696
1829	1.7849313512	1.2962787903	0.0558	0.6132175387	0.3652	16.7757277098	0.200396	158.0533033676	7059.28	7165.1046747413	2454.3685542314	6854.1783346458	0.000000067	1132.1660655575
1830	1.7009725882	1.0224529734	0.0958	0.8213890732	0.1615	15.5879940969	0.058904	159.3714449783	6947	7083.6943045278	2324.6343798542	6781.4872093719	7.70956569508885E-08	1597.5371670168
1831	1.6619169086	1.0132788572	0.1347	0.8182133364	0.1573	17.0320822503	0	160.4433002747	6831.8	7036.9542417157	2298.6789684512	6695.7673680692	7.70956569508885E-08	1532.2206107477
1832	1.6523720533	1.1697232414	0.0831	0.9818955175	0.0166	16.5394054375	0	161.5909423996	6760.4	7025.5764888015	2379.9002079919	6627.2770701322	5.33084278382162E-08	1167.1011095873
1833	1.7326337866	1.3321454125	0.0802	0.9676016525	0.0298	16.6343142963	0	162.3619629547	6705.008	7049.7322644197	2558.109653631	6596.0823004701	5.33084278382162E-08	832.0006009613
1834	1.8661247784	1.4647841188	0.094	0.9789183223	0.0191	17.2099028463	0.000164	163.3542735321	6351.2	7109.0593611251	2814.9467135276	6483.6524152628	4.55369194327342E-08	665
1835	2.3475843572	1.5279101005	0.0903	0.9946136089	0.0049	18.0913106502	0.071636	162.3336501663	5849.4	7202.688734077	3131.122003372	6080.447407725	4.55369194327342E-08	695.0719387229
1836	2.8515474148	1.4848103831	0.0578	0.8049246444	0.1838	19.6810176091	0.11744	161.4621372375	5349.6	7102.1352423057	2898.8834057271	5630.2016506351	9.32574466373085E-08	728.3714711602
1837	3.1675673537	1.5913526964	0.0828	0.9297863061	0.0644	21.1468054368	0.188044	161.7934610443	4850.792	6897.8493025	2551.1810990206	5177.784200434	9.32574466373085E-08	572.9310604252
1838	3.344382902	1.9026964131	0.207	0.6226986129	0.2992	14.2850760596	0.2715	162.9487212189	4362.27	6724.60593641	2261.3104607727	4733.0697267422	1.57188031170343E-07	85.1469318296
1839	4.0504646313	1.7925075662	0.1984	0.7088323353	0.2334	15.8697451498	0.394072	162.3487644806	3893.784	6442.6721940512	2053.9048176583	4300.5172334495	1.57188031170343E-07	328.8236609491
1840	4.3312376719	1.4015689967	0.1118	0.6412970052	0.3186	17.0860696839	0.364864	159.8774792084	3461.322	6077.6660816468	1955.3835940807	3884.1919969774	1.62251045597809E-07	692.0260110718
1841	3.8414046015	1.3880739465	0.0519	0.2480750976	0.7129	18.5340820995	0.325932	158.6262295364	3049.596	5733.0641894191	1982.0507057086	3489.9063407466	1.62251045597809E-07	376.6297917053
1842	3.1850675977	1.37738528	0.1037	0.3332589535	0.5976	17.6204081157	0.260296	158.4246989716	2643.488	5412.7650050598	2129.2075990847	3126.0112119111	1.35632518578485E-07	120
1843	2.6787549463	1.1990296341	0.143	0.7129521587	0.246	18.6186661105	0.17684	162.4806710724	2294.434	5121.3303935599	2374.5578535803	2804.3627284759	1.35632518578485E-07	502.0209158989
1844	2.1470744763	1.0150710174	0.1344	0.8822781885	0.1019	16.9910695487	0.054104	167.828645961	2001.282	4863.9515828182	2093.0360723122	2540.8533477304	1.63853799687785E-07	960.2213286529
1845	1.899249296	0.9249934664	0.1135	0.9287084038	0.0632	15.8936260053	0.01184	167.5549032333	1803.902	4646.291531964	1751.6064055603	2353.7606441962	1.63853799687785E-07	1027.0589077555
1846	1.829356278	0.8594640119	0.2292	0.8777893098	0.0942	17.2010064929	0.004968	167.5310836441	1684.2	4474.1507574064	1460.1797834513	2261.2558148738	0.000000236	1058.4186317332
1847	1.6992448431	0.8399158319	0.1819	0.895489549	0.0855	18.0894227522	0	168.115137262	1605.2	4352.9329193086	1124.8222081734	2203.9964423368	0.000000236	1095.5363982999
1848	1.5282069408	0.9095818081	0.0717	0.7229343962	0.2572	20.57103705	0	170.9466473984	1697.702	4286.9598785153	883.2468511124	2166.2102108989	0.00000029	923.7153241124
1849	1.2769799886	1.0723797452	0.1667	0.7825585229	0.1319	20.5871876013	0	175.8997687454	1900.432	4278.7877956262	675.7403347441	2149.2904557928	0.00000029	712.3377008133
1850	3.1451057134	1.5281231548	0.0372	0.3279284898	0.6466	18.5407704709	0.100972	156.6761052307	2497.6	7707.7250210422	5818.5672635108	321.6240412635	1.43703388008494E-07	1053.589103968
1851	3.4157650927	1.9569287178	0.034	0.3236024845	0.6534	19.6600546906	0.233764	156.1293049271	2999.4	7781.9679387672	5711.1294854871	770.593568746	1.43703388008494E-07	562.2277118748
1852	3.4214176528	2.5733351613	0.0243	0.3079840115	0.6752	18.8057763116	0.34866	155.5452567886	3499.2	7887.2698064666	5620.1890537597	1253.3984880799	5.42419039573859E-08	65
1853	3.9303448908	2.7248865194	0.0482	0.3859003992	0.5845	18.1873864905	0.461792	155.959320076	3999.8	8022.4076809896	5530.7255401077	1744.1848291595	5.42419039573859E-08	210.5350327143
1854	4.1974906535	3.1212341002	0.0303	0.2991646901	0.6796	18.851802093	0.557512	156.7357080139	4499	8185.9040429265	5455.3460018591	2237.2735733056	2.4391820233821E-08	152.9705854078
1855	4.6704379552	3.0652259843	0.0869	0.6863432264	0.2864	18.5675134121	0.598952	155.7602337875	4999.8	8376.0984354292	5257.368638397	2731.4814506521	2.4391820233821E-08	345
1856	5.4053619997	2.7905646942	0.0966	0.8043430091	0.1766	16.8698953332	0.6512	155.1496959732	5500.6	8591.2178996927	5056.649088082	3226.380506188	1.35575555859965E-08	842.511127523
1857	7.2247785826	2.3622142564	0.2347	0.544973545	0.344	16.0366878207	0.82294	153.7022839462	6135.344	8985.1947669486	4631.2417341357	4217.6785485576	5.38300534341979E-09	1820.7827986885
1858	6.8262061956	2.3730593478	0.0581	0.9274869944	0.0683	16.7812937044	0.910632	154.8976182495	6250.6	8722.0252808622	4469.0323337385	4714.4786323028	5.38300534341979E-09	1829.9863387468
1859	6.263551471	2.616781519	0.0604	0.5531077054	0.4199	19.4804222737	0.984524	153.9347407593	6368.2	8480.1960472621	4356.799283878	5211.8908403163	3.38559402194291E-09	1391.5189542367
1860	5.0892302179	2.8727696418	0.0721	0.6724862593	0.3039	18.8129226614	0.979392	154.1844272812	6491.764	8261.581265109	4006.1109570255	5709.7551717623	3.38559402194291E-09	892.3704387753
1861	3.8225859218	2.9215332609	0.0323	0.2702283766	0.7062	19.4219600862	0.864584	153.782621463	6728.452	8068.068232235	3664.5497677068	6207.9628349062	8.87727663214753E-09	395
1862	2.6887952683	2.7361939214	0.0535	0.1902799789	0.7664	17.2816412892	0.672796	154.5097410034	7022.71	7901.5014396	3362.8745144593	6706.4373047796	8.87727663214753E-09	100.4987562112
1863	2.2731352342	2.0394966602	0.072	0.339762931	0.6127	16.1787260779	0.482836	155.8581764343	7319.464	7763.6154593076	3112.7038085883	7185.1522281575	0.000000018	600.0833275471
1864	1.934603629	1.5454261457	0.0896	0.7776801406	0.2024	15.0179525184	0.285248	157.6505370132	7535.296	7655.9600965522	2927.2726214003	7343.8736932775	0.000000018	1100.0454536064
1865	1.7921158148	1.1927457248	0.1113	0.8682344998	0.1171	15.4081008927	0.120596	158.831441478	7446.6	7579.8235467589	2819.3837979247	7275.3593855845	0.00000002	1598.0300372646
1866	1.8076669592	1.0566287022	0.1811	0.8723897912	0.1045	17.2384164996	0.053196	159.9464425323	7331.4	7536.1611580433	2798.021622504	7188.5881665778	0.00000002	1872.7319616005
1867	1.879872755	1.179668498	0.0696	0.6880911436	0.2902	17.6126006267	0.065548	159.7510431549	7246.652	7525.5381867346	2865.1221614444	7124.8368663099	1.33426961345839E-08	1530.5227865014
1868	2.0424330069	1.2899515039	0.0667	0.3676202722	0.5902	18.8700479581	0.078652	159.3364507446	6963.982	7548.0941303087	3014.7844035685	7072.6268865449	1.33426961345839E-08	1267.7637792586
1869	2.2051593919	1.3940978164	0.0785	0.7769940315	0.2055	17.915726526	0.078116	160.6553025009	6471	7603.5337179498	3235.5718196325	6747.2301373088	1.16576844471273E-08	1165
1870	2.6604039681	1.4992605777	0.087	0.852354874	0.1348	20.850908518	0.14328	161.342796492	5970.956	7691.1458834169	3514.1037264145	6295.3909662345	1.16576844471273E-08	1193.0318520476
1871	3.1120634654	1.5140996488	0.0574	0.4042011458	0.5616	19.1119894169	0.172984	158.4125335327	5480.938	7554.8213082773	3256.3054217932	5850.1664353806	2.44354869725906E-08	965.0129532809
1872	3.3083023733	1.8089924248	0.0755	0.4004326663	0.5543	18.5399884419	0.250544	158.4452547028	5011.194	7363.1056626942	2951.0210097524	5414.5126339803	2.44354869725906E-08	465.0268809435
1873	3.528757138	2.1715835232	0.0924	0.6388276774	0.3278	20.9782712709	0.35114	159.1623329697	4580.37	7148.6379821614	2704.3529725241	4990.9364458266	4.04008333938921E-08	5
1874	4.6456104762	1.924720832	0.034	0.4048654244	0.5749	20.1236003568	0.512	158.5543329742	4167.394	6784.7641816057	2533.480807111	4582.7880125954	4.04008333938921E-08	464.5696933723
1875	5.0062364727	1.5766781833	0.0385	0.3060842434	0.6672	18.6161622586	0.513556	158.3324284698	3756.682	6439.1789072831	2454.2870655243	4194.5733198425	3.95793723275163E-08	903.5623940824
1876	4.590793861	1.6711146724	0.0778	0.189221427	0.7477	17.2214869241	0.512932	156.7279645264	3349.544	6114.9836467484	2475.5857892628	3832.355056938	3.95793723275163E-08	437.3213921134
1877	3.7976341493	1.6910289226	0.0401	0.2048130014	0.7633	17.4282464513	0.446096	157.6523114563	2999.728	5815.7566145773	2594.903659098	3504.2042017311	0.000000028	183.3712082089
1878	3.2144301778	1.4143594222	0.1933	0.6377835627	0.2922	19.791740704	0.32264	159.3037263092	2702.562	5545.5410015615	2799.7365947532	3220.5486772993	0.000000028	476.4714052281
1879	2.4460097764	1.1860878515	0.0658	0.9467994006	0.0497	18.5281557244	0.159904	164.8412132248	2445.578	5308.7686896304	2455.7687187518	2993.3346065711	2.84166981382136E-08	947.1140374844
1880	2.2237136449	0.9551322081	0.1407	0.9169091121	0.0714	17.2187100604	0.077928	165.913542511	2301	5110.0905080047	2158.240023723	2835.9616564124	2.84166981382136E-08	1437.7152012829
1881	2.0392206842	0.8606570502	0.0949	0.9323831621	0.0612	16.595084076	0.03235	165.6804091309	2183.8	4954.0917431957	1824.8904076684	2758.789016793	4.57961300744571E-08	1557.3214183334
1882	1.9502136001	0.7830736305	0.0699	0.9888184066	0.0104	19.2495944486	0	163.3755124496	2104.8	4844.8967997265	1553.5845648049	2697.9508049138	4.57961300744571E-08	1589.8506219139
1883	1.5850484541	0.9245526423	0.0547	0.9006067611	0.0688	22.2666723322	0	169.378966243	2196.2	4785.7105010646	1335.7582116536	2665.3568126134	7.15517475996261E-08	1377.7245733455
1884	3.0462326851	1.9158516248	0.0396	0.199619571	0.7574	20.2799169207	0.075992	157.4996318268	2617.4	8204.512477899	6303.7925092757	221.9503674126	1.43703388008494E-07	700.0357133747
1885	3.43296514	2.1295065969	0.0301	0.2318795752	0.745	19.6003917989	0.168784	157.0020122467	3119.2	8274.2990639691	6202.5418176744	699.5519080456	1.43703388008494E-07	595.3360395609
1886	3.2123378968	2.789007613	0.0318	0.4322454038	0.5497	17.7579830196	0.24368	157.3847516968	3619	8373.4117897068	6112.0557098246	1194.8516351944	5.42419039573859E-08	97.0824391947
1887	3.4739075382	2.8491334807	0.0359	0.9278083186	0.0696	16.4108110421	0.316812	159.7027198135	4119.6	8500.8249599671	6023.1158879769	1692.6507494169	5.42419039573859E-08	400
1888	3.6392648888	3.2918250847	0.0575	0.8213262599	0.1684	17.5747103647	0.395044	158.9845149521	4618.8	8655.2888455557	5929.4371571002	2191.4664106506	2.4391820233821E-08	183.3712082089
1889	4.2014756423	3.1795336457	0.0583	0.7003291919	0.2822	17.5332160975	0.447276	156.0168826859	5119.6	8835.3848246695	5711.3658611579	2690.7256327918	2.4391820233821E-08	313.2491021535
1890	5.1156271999	2.8850731453	0.0798	0.711041078	0.2659	17.8791512131	0.536392	154.4434615417	5620.4	9039.5810190517	5516.5319721724	3190.21829044	1.35575555859965E-08	811.2490369794
1891	6.2885612562	2.7304513851	0.088	0.6939692982	0.2791	16.6596194267	0.66012	153.9509664932	6119.6	9266.2843146539	5288.5158598609	3689.8489771985	1.35575555859965E-08	1310.7726728918
1892	7.6996489141	2.5303147127	0.1875	0.298613713	0.5616	16.6543503236	0.786756	153.0592214401	6562.772	9407.9075782025	5098.8626182709	4189.5680746591	5.38300534341979E-09	1809.3230778388
1893	8.1129164716	2.4631413283	0.2321	0.1644176602	0.6378	16.2314764078	0.891848	152.7984649551	6751.14	9156.8949431562	4951.4896748353	4689.3472135315	5.38300534341979E-09	1877.6647730625
1894	7.3443936792	2.7915768357	0.2906	0.1582374319	0.5559	16.6054966613	0.979808	152.6586045059	6868.8	8926.854149139	4713.1650724328	5189.1689942304	3.38559402194291E-09	1425.4911434309
1895	6.1583346578	3.117483488	0.1518	0.3398962509	0.5599	15.8289502375	0.9979	152.8778861191	6986.6	8719.4452231779	4369.6595977261	5689.0221503063	3.38559402194291E-09	926.6336924589
1896	4.4574225483	3.3206795291	0.083	0.6561613959	0.3153	18.0409577997	0.919168	153.8216669022	7151.082	8536.3180001685	4058.8083226484	6188.8990641896	8.87727663214753E-09	428.5440467443
1897	3.2501130896	3.2170403922	0.0435	0.2814427601	0.6873	16.7684276894	0.76738	153.8630454453	7434.506	8379.0646852737	3788.6574139133	6688.7944002557	8.87727663214753E-09	69.6419413859
1898	2.7592384567	2.4473601202	0.0527	0.2700306133	0.6915	17.1502721854	0.614424	155.1705040588	7730.8	8249.1651092702	3568.4625540981	7188.7043096863	0.000000018	565.5528268871
1899	2.284823063	1.8956966766	0.0862	0.979973736	0.0183	15.3834628403	0.421916	157.8174894043	7992.65	8147.9276506361	3407.920920444	7656.1200326764	0.000000018	1064.7065323365
1900	2.064304222	1.5136667796	0.0835	0.9949809056	0.0046	18.0553017175	0.277172	160.1248005325	7947.2	8076.4302139002	3315.7088231629	7767.4647402783	0.00000002	1563.2018423735
1901	2.0658050093	1.3902019213	0.077	0.8187432286	0.1673	18.1248832463	0.215072	160.1375762024	7829.838	8035.4666945984	3297.5634944607	7682.3368281064	0.00000002	1669.318723312
1902	2.2673951711	1.3898654528	0.0319	0.2538993906	0.7223	19.1305925944	0.227424	159.2990737579	7568.41	8025.5046570294	3354.6870196786	7620.9806442186	1.33426961345839E-08	1635.1758315239
1903	2.6308452796	1.3730492275	0.0156	0.110219423	0.8759	21.3996572002	0.243732	157.3581354675	7088.188	8046.6592446804	3483.3783888633	7405.5375952348	1.33426961345839E-08	1601.7568479641
1904	2.8572300385	1.4421378626	0.046	0.2285115304	0.736	20.1763110803	0.244268	158.3995697266	6599.822	8098.6866219159	3676.1290782561	6967.5638727907	1.16576844471273E-08	1567.3066068897
1905	3.2820772937	1.5335335079	0.0828	0.4110335805	0.5402	19.0768671082	0.269432	158.7660732193	6130.986	8180.9977997797	3923.5092710481	6529.8886809297	1.16576844471273E-08	1530.400274438
1906	3.3642797038	1.6886750748	0.0797	0.3683581441	0.5813	20.4010378195	0.259136	157.7643202515	5699.428	8013.1345302572	3647.3997587322	6101.7985832136	2.44354869725906E-08	1051.4870422407
1907	3.5377770116	1.9309509377	0.0336	0.1277938742	0.8429	19.3948304511	0.300508	157.2785031097	5286.112	7832.6448278982	3377.6508108447	5685.4591380708	2.44354869725906E-08	596.8249324551
1908	3.6269258466	2.2057985883	0.0439	0.2240351428	0.7419	20.2437551878	0.364992	157.6978946136	4876.308	7491.8639202805	3164.4154278476	5283.6488528996	4.04008333938921E-08	123.6931687685
1909	4.5962456071	2.0776976636	0.0298	0.1889301175	0.7869	18.4809262856	0.512176	156.6696800262	4464.114	7145.4898362534	3019.68955358	4899.9433509617	4.04008333938921E-08	347.9224051423
1910	5.2060034988	1.6769808946	0.0242	0.1051444968	0.8732	19.4337740877	0.529968	155.9237579941	4056.264	6818.2127423541	2953.5614095529	4538.9365307989	3.95793723275163E-08	844.2896422437
1911	5.2190758682	1.6740341821	0.0573	0.0913334041	0.8566	18.9190315286	0.569344	156.1456564682	3707.828	6512.9121750566	2971.2833927446	4206.4766414229	3.95793723275163E-08	776.9813382572
1912	4.5620844374	1.665414527	0.0419	0.2108339422	0.7561	18.8071830263	0.528544	157.4796057144	3410.162	6232.818383364	3071.4044018983	3909.8527381558	0.000000028	666.1080993352
1913	3.9915501561	1.3674384356	0.1101	0.4272390156	0.5097	17.059091479	0.402732	156.3181289841	3120.532	5981.4734806735	3160.8226777217	3657.6530180142	0.000000028	837.8693215532
1914	3.2639786001	1.1159801163	0.1117	0.4757401779	0.4657	17.9565689497	0.24752	157.9696097427	2923.342	5762.6404538198	2851.7538463198	3458.708112567	2.84166981382136E-08	1171.3347087831
1915	2.6847542803	0.9964713949	0.1687	0.8386863948	0.1341	15.3466546343	0.1555291667	163.2182287781	2801.6	5580.1456074192	2528.8782097998	3323.4275469048	2.84166981382136E-08	1594.372917482
1916	2.4838501395	0.8093912056	0.1064	0.9639659803	0.0322	15.8410991628	0.07095	164.0643917511	2684.4	5437.6488485374	2235.0055928342	3256.4311893973	4.57961300744571E-08	2052.3218558501
1917	2.2697468141	0.7281463539	0.1405	0.9287476866	0.0462	16.7032676593	0.0020157895	161.6226264969	2605.4	5338.3541471131	2000.7561070755	3192.5578723481	4.57961300744571E-08	2041.6292513579
1918	3.1167934254	1.8752469686	0.1079	0.2037162162	0.7071	18.800102813	0	159.4641124619	924.8	8906.1228938298	7911.2483212196	210.8898000053	1.31071194814065E-07	1173.9782791858
1919	3.0604905789	1.8277233003	0.0477	0.4131742848	0.5559	17.7891000131	0	159.843487262	998.9	8801.6489932285	7663.5305179793	419.0652795815	1.31071194814065E-07	1211.9509065965
1920	2.9174270377	1.9649848697	0.0334	0.8834057521	0.1127	20.282707077	0	161.4618935257	1268.924	8724.6217683061	7439.4774682097	523.0478197516	2.05074063993031E-07	946.1633051435
1921	2.9516879687	2.0206209592	0.0786	0.3617321467	0.5881	19.6528037626	0	159.3820547302	1588.05	8675.7722999166	7241.1912003482	430.026921825	2.05074063993031E-07	710.0176054155
1922	2.7776990786	2.2593922635	0.056	0.3218023576	0.6156	20.2502946172	0	159.6410770325	1932.294	8655.5776814722	7066.3516046118	237.6808756462	2.137739808693E-07	360.6244584051
1923	2.6853881161	2.5327159733	0.037	0.1611035064	0.7967	19.903772284	0.016184	158.9450517319	2338.69	8664.2382815802	6915.6145786185	280.1763159986	2.137739808693E-07	7.0710678119
1924	2.9670292192	2.4383629182	0.0287	0.1715227015	0.8047	18.6310743239	0.062564	158.6785859283	2766.456	8701.6679435612	6791.0087615906	517.3430161878	1.47089634140867E-07	346.4823227814
1925	3.219247381	2.5652609633	0.0499	0.5331017788	0.4436	17.8733481722	0.11536	158.4353974396	3238.158	8767.4982178498	6693.9749028511	855.1208531586	1.47089634140867E-07	350.0357124637
1926	3.1092823454	2.9953507177	0.0486	0.5285894471	0.4485	17.3915594621	0.150256	157.9894415161	3736.2	8861.0961511542	6603.5766823745	1291.804065387	0.000000106	25
1927	3.4934441065	2.7420834429	0.0425	0.5311749347	0.4489	17.6568542815	0.183388	157.4558549789	4236.8	8981.5936781843	6515.9688458433	1762.4489624235	0.000000106	420.4759208326
1928	3.6343855491	3.1735914901	0.0881	0.8135459957	0.166	17.2041685774	0.256616	157.6403760147	4736	9127.9255584169	6375.3372459816	2245.8185996293	1.0071303646118E-07	215
1929	3.9873437365	3.2761709571	0.0766	0.8429098005	0.1449	16.4420217529	0.322276	156.7401398346	5236.8	9298.8722434497	6170.8751405291	2735.1754780121	1.0071303646118E-07	281.1138559374
1930	4.9473592689	3.0314170594	0.0848	0.7713068182	0.2093	18.7780534437	0.438668	154.9912265015	5737.6	9493.1040761176	5957.107099927	3227.797133699	7.01634378402219E-08	780.4005381854
1931	6.4512185754	2.8643569451	0.0993	0.5725546797	0.385	17.2065632302	0.591492	153.6580430161	6236.8	9709.2237073826	5746.1639377936	3722.3873052632	7.01634378402219E-08	1279.736300962
1932	7.5741927596	3.1361661869	0.154	0.6761229314	0.274	16.0748629721	0.758128	153.5404857193	6736.4	9837.8719751784	5572.0059224664	4218.2534673376	2.72133484823035E-08	1409.698549336
1933	7.9940265242	3.141005968	0.1841	0.4326479751	0.4553	17.9148864803	0.868224	153.1283537811	7178.554	9598.1104911331	5420.2329285742	4714.9929754743	2.72133484823035E-08	1378.6315678962
1934	6.8134185429	3.4368403795	0.1389	0.4875586854	0.4366	15.6894662293	0.986628	153.3648201645	7485.4	9181.7059961643	4758.0379359564	5710.1798670538	5.93731789032383E-09	960.8329719571
1935	5.1350745782	3.7696541333	0.0693	0.7473944343	0.2351	16.8201481864	0.94412	154.2285012787	7610.35	9007.9811833729	4474.2513340223	6208.3534495301	1.93531895622864E-09	461.7358552246
1936	3.7223599699	3.8426424656	0.1231	0.908769529	0.08	18.022279466	0.831924	154.5951656662	7844.634	8859.1040743407	4230.7121149991	6706.7988876251	1.93531895622864E-09	35
1937	3.3426264751	2.9207622661	0.0716	0.679663938	0.2974	16.0415435965	0.713664	154.4662176437	8140.094	8736.3450595773	4034.714983738	7205.4597580487	2.64115756038264E-09	531.1544031635
1938	2.8051351581	2.1720733758	0.0864	0.5569176883	0.4048	17.5448711298	0.523524	155.121000177	8428	8640.8173803177	3893.4464167367	7704.2942255117	2.64115756038264E-09	1030.5944886327
1939	2.3765436705	1.9922223607	0.0254	0.5612558999	0.4276	19.1510496149	0.409028	158.2861550354	8443.59	8573.4313434004	3812.9942302605	8140.3562804058	2.83217813260614E-09	1204.5849907748
1940	2.1460459211	2.0163506104	0.0541	0.4546992282	0.5158	18.5455839458	0.34912	160.9509193542	8188.41	8534.8535429731	3797.2259611459	8176.8452693019	2.83217813260614E-09	1171.0678887238
1941	2.2620357575	2.0703077316	0.0163	0.0857985158	0.8993	18.9680398559	0.360112	161.5676097504	7716.452	8525.4750600773	3846.937093325	8043.8428964656	1.82467524904042E-09	1136.5847966606
1942	2.658536688	1.9649584403	0.034	0.1804347826	0.7917	20.2129533708	0.368756	157.9190022202	7246.898	8545.3920331369	3959.6622330699	7646.0411723617	1.82467524904042E-09	1102.55385356
1943	3.0533457122	1.9546176349	0.1059	0.0622972822	0.8384	20.5377089971	0.372	156.2229670898	6817.626	8594.40079354	4130.2451501091	7214.8766778177	1.61944275826196E-09	1068.3866341358
1944	3.3370590587	2.055785311	0.0336	0.0802980132	0.8888	18.8346836472	0.366916	157.081261232	6404.006	8672.0081296087	4347.2433794302	6793.1542955432	1.61944275826196E-09	1033.924562045
1945	3.429191189	2.0372939922	0.0287	0.1360032946	0.8392	19.3070490666	0.329108	156.7540594711	5993.454	8476.1621622053	4062.4530766521	6382.7458852694	3.42459616672679E-09	874.3283136214
1946	3.4479834885	2.1732300106	0.0426	0.3642155839	0.6087	20.6805953804	0.331528	157.1957040222	5581.204	8198.9648736899	3822.110019348	5985.9790147795	3.42459616672679E-09	560.0446410778
1947	3.3688162609	2.4864514679	0.1879	0.194434183	0.6542	19.8040878903	0.365524	158.0499952713	5172.088	7851.9440268	3635.0412652403	5605.7510246634	5.54782400845203E-09	65
1948	4.3482378863	2.192807079	0.0316	0.209417596	0.7656	19.1188162008	0.48896	156.1524862	4762.948	7522.1689026504	3509.7756338547	5245.6595918466	5.54782400845203E-09	405.246838359
1949	5.1237034028	1.7946264553	0.0371	0.0426835601	0.9218	16.8864571241	0.536208	155.1206909988	4413.422	7212.0056156384	3453.0457570093	4910.1369694847	5.21431168224875E-09	902.3441693722
1950	5.7815365725	1.6340856226	0.0372	0.04705027	0.9175	19.7004486674	0.615584	155.5600700165	4115.322	6924.0901929423	3468.2164003995	4604.5571436148	5.21431168224875E-09	1230.3251602727
1951	5.2197964682	1.6615330382	0.0193	0.1852758234	0.799	21.1129760042	0.602896	157.8310562363	3819.86	6661.3080547292	3554.3670322577	4335.2543423826	3.33857102940857E-09	1163.4861408715
1952	4.7194123164	1.3588146426	0.0486	0.1727979819	0.787	17.3535595024	0.4813076768	155.5121395218	3562.904	6426.7429542499	3550	4108.8371538508	3.33857102940857E-09	1295
1953	4.0938253761	1.1295647024	0.0974	0.4901395967	0.4602	14.4916297174	0.35951633	155.4199300339	3420.2	6223.5861848295	3234.2271101455	3932.5766933592	3.13851499000419E-09	1532.0003263707
1954	3.5715652668	0.9386558088	0.0656	0.433005137	0.5298	15.9646818556	0.24712236	156.3323634659	3300.4	6055	2927.4946626766	3814.1401366495	3.13851499000419E-09	1875.3732961733
1955	3.1183113788	0.7596692486	0.0856	0.4719612449	0.3597	16.5422012007	0.1192048379	157.1001245743	3183.2	5923.9366134354	2670.8846848938	3753.2387054398	6.51344404610621E-09	2277.5041163519
1956	3.1673780092	2.2232582256	0.0269	0.1369848936	0.8398	20.7975280545	0	160.0981361526	1426.4	9392.7645025307	8342.6434659525	601.0181791872	1.31071194814065E-07	1000.5623418858
1957	3.2857977735	1.9745548529	0.0123	0.5679862306	0.4267	18.6127539234	0	161.3321135101	1486.996	9293.7626933336	8107.9837197666	864.7129420123	1.31071194814065E-07	1400.4017280766
1958	3.4435625084	1.8842326227	0.0268	0.6928688861	0.2989	18.7505485873	0	161.2015374435	1672.462	9220.8473038002	7894.9873337454	1005.8719853877	2.05074063993031E-07	1413.9041693128
1959	3.2919030681	2.0827358943	0.0974	0.3348105473	0.6004	19.2210813624	0	160.8671254501	1976.698	9174.6403199254	7707.6796119195	889.5142324295	2.05074063993031E-07	1067.7312395917
1960	2.9055094055	2.4970826686	0.0478	0.7479521109	0.24	20.6140317302	0	164.346864534	2296.96	9155.5461333555	7540.5387738543	687.9743718665	2.137739808693E-07	714.1778489984
1961	2.6349658543	2.9709684769	0.0118	0.7155434123	0.2811	20.4147157297	0.008132	166.706317247	2639.782	9163.7342279226	7396.6698587946	722.6215465114	2.137739808693E-07	360.6244584051
1962	2.5241411288	3.4209524206	0.0547	0.6613773405	0.3201	19.5545341551	0.026968	165.4261407105	3044.59	9199.131752508	7279.9587910922	947.775796953	1.47089634140867E-07	7.0710678119
1963	2.8459830678	3.1934940774	0.0869	0.5620413974	0.3999	18.7744389017	0.040584	160.7648100662	3456.554	9261.4267259424	7185.8280664096	1209.2686842354	1.47089634140867E-07	20.6155281281
1964	3.1357744609	2.8258038877	0.038	0.2804573805	0.6922	17.670199493	0.040584	157.8399887589	3885.616	9350.0815504465	7095.4932879963	1551.1796452098	0.000000106	350.8917211905
1965	3.4476574466	2.549232117	0.0442	0.2748482946	0.6931	18.1059872854	0.040584	156.862705069	4355.152	9464.355498395	7009.4828625228	1960.5280193118	0.000000106	708.2548976181
1966	3.4391993545	3.1093260014	0.0257	0.1147490506	0.8625	19.9286052207	0.107604	155.9549008179	4852.2	9603.3340564619	6828.2446499814	2404.4068520269	1.0071303646118E-07	245
1967	3.6939222324	3.3064423419	0.062	0.3125799574	0.6448	16.6774540379	0.181704	155.5194973099	5353	9765.9625741654	6633.4097566787	2866.8221914798	1.0071303646118E-07	253.1797780234
1968	4.4703230348	3.1645196647	0.0789	0.788188036	0.1951	18.3002015701	0.301252	155.3798662827	5853.8	9951.0815995047	6406.1220718934	3340.0846683838	7.01634378402219E-08	751.065909225
1969	5.5556262387	3.4231280862	0.0763	0.8653242395	0.1244	17.7108482087	0.470624	155.3618510223	6353	10157.4615431219	6210.3462061305	3820.1651792545	7.01634378402219E-08	937.6166594083
1970	6.6644216755	3.9044311497	0.0667	0.5653059038	0.4057	16.9905150857	0.670392	154.1609788712	6852.6	10274.1775826584	6049.1528332486	4304.7832692896	2.72133484823035E-08	910.4943712072
1971	7.3370360498	3.9852670113	0.049	0.5723449001	0.4067	16.7929355369	0.794748	154.0357852982	7351.8	10044.8357378307	5781.3428370924	4792.5626307832	2.72133484823035E-08	880.2272433866
1972	7.6758296274	4.0568930816	0.1605	0.715372347	0.232	16.1817145115	0.901396	153.8613755081	7797.65	9835.5846292938	5459.2971159299	5282.6276249559	5.93731789032383E-09	850.0588214941
1973	7.8255312034	3.913399129	0.4215	0.1835775005	0.4514	16.350491625	0.968232	152.3464829269	7986.964	9647.7315986713	5165.6485556027	5774.3963371214	5.93731789032383E-09	816.8537200748
1974	6.0925767551	4.1818229755	0.1022	0.7125194921	0.2581	16.6864711127	0.966204	153.6827947128	8106.6	9482.5484443793	4905.4994648863	6267.4677334051	1.93531895622864E-09	494.9747468306
1975	4.4682402082	4.4509244047	0.0719	0.6914125633	0.2864	17.513738408	0.889716	154.0085419357	8268.274	9341.2378730016	4684.4343308451	6761.5568290057	1.93531895622864E-09	5
1976	3.9337714038	3.3569445357	0.0357	0.4811780566	0.5003	17.116732871	0.771464	153.5248865417	8552.79	9224.8970183954	4508.2064060999	7256.4557392588	2.64115756038264E-09	500.2249493978
1977	3.1689100262	2.6826838719	0.0366	0.3011210297	0.6733	17.8219643882	0.581384	153.5350835541	8847.81	9134.480007094	4382.2283144537	7752.009364218	2.64115756038264E-09	738.3258088405
1978	2.6210596958	2.5330566537	0.041	0.1927007299	0.7742	18.0355148665	0.466888	154.9633914383	8815.344	9070.7620958771	4310.9076770444	8248.099367091	2.83217813260614E-09	705.6380091803
1979	2.3919788016	2.4200727549	0.0542	0.1674772679	0.7874	17.2095698637	0.384848	155.3984458038	8367.076	9034.3082192274	4296.9669535616	8600.9036372224	2.83217813260614E-09	671.8630812896
1980	2.4231092781	2.5106281824	0.0126	0.0973263115	0.8913	18.0292477437	0.393512	156.7038505157	7934.702	9025.4487423064	4340.9589954295	8329.2383705779	1.82467524904042E-09	637.8283468144
1981	2.6442726101	2.5875918687	0.0558	0.4457742004	0.5233	18.9784325776	0.416244	156.7515779221	7521.628	9044.2647572923	4441.1625730207	7903.7614472572	1.82467524904042E-09	604.6693311224
1982	3.0573137239	2.59978825	0.0642	0.0824962599	0.8586	20.8214616786	0.43708	155.0715476883	7113.952	9090.5844146567	4593.9008478634	7487.4524948201	1.61944275826196E-09	570.0877125496
1983	3.2123706395	2.7468161625	0.0192	0.0769779772	0.9053	21.0186701614	0.42266	156.8403767868	6700.984	9129.0922330755	4753.7905927796	7081.9802796787	1.61944275826196E-09	535.210239065
1984	3.2501705695	2.5727333956	0.0543	0.1744739347	0.7807	19.4759609323	0.358648	156.0617712555	6290.46	8906.0667525008	4494.8331448453	6689.3156972957	3.42459616672679E-09	453.4864937349
1985	3.0549237706	2.4910628738	0.0711	0.3626870492	0.592	17.7911484433	0.28794	156.8924654449	5878.898	8558.5060028021	4278.8462229905	6311.8495199829	3.42459616672679E-09	283.5930182497
1986	3.0205926383	2.5631109971	0.0227	0.2649135373	0.7184	20.077258979	0.280448	157.1263234634	5471.67	8226.665484873	4112.605621744	5952.4738026453	5.54782400845203E-09	14.1421356237
1987	3.8348986821	2.1897832765	0.0314	0.0601899649	0.9103	18.4070000137	0.37982	155.8405618073	5122.58	7912.5233017035	4002.3149551229	5614.6633628074	5.54782400845203E-09	456.2071897724
1988	4.7370826448	1.8296398587	0.034	0.0743271222	0.8942	18.2392784324	0.46402	154.5891420151	4823.958	7618.2691603802	3952.6604964252	5302.541419313	5.21431168224875E-09	952.9559276273
1989	5.9207101913	1.6149942148	0.0598	0.1099766007	0.8368	19.4632935288	0.597652	154.3956114975	4528.176	7346.2932830102	3965.9204480171	5020.9010256949	5.21431168224875E-09	1450.3964975137
1990	6.1139178312	1.4941095782	0.0653	0.140472879	0.8034	18.0642581873	0.6256453333	154.963505661	4239.28	7099.1566400524	4041.4755968582	4775.0310521449	3.33857102940857E-09	1662.4379687676
1991	5.5641644223	1.3395225782	0.0822	0.1439311397	0.7857	16.3670031609	0.5535927189	155.0242661728	4042.166	6879.5366849811	3940.2062128777	4570.0277007444	3.33857102940857E-09	1761.7321022221
1992	4.9513334652	1.1546541151	0.0648	0.1580410607	0.7874	14.4923275735	0.4565193297	155.0921480835	3921.8	6690.143869903	3624.2550958783	4412.2168169643	3.13851499000419E-09	1955
1993	4.27589128	0.9539992073	0.0619	0.1905109489	0.5545	15.6133484644	0.3242802764	155.245822049	3802	6533.6073496959	3349.6641622706	4306.9897649849	3.13851499000419E-09	2234.2840016435
1994	2.8954139053	2.8952428411	0.0186	0.7762380273	0.2196	18.9238228884	0	162.4149169983	1925.2	9880.7401038586	8781.2129002775	478.1951914786	4.68646189071759E-08	739.002706355
1995	3.0920012082	2.5145966948	0.013	0.8265450861	0.1712	19.1465433695	0	163.530489949	1985.6	9786.6758912309	8557.2089491843	896.0073669468	4.68646189071759E-08	1215.2057438969
1996	3.3959490739	2.2416992193	0.0327	0.6259565667	0.3617	19.0126954103	0	162.4166022537	2117.166	9717.4598018206	8355.5864545824	1316.680948066	9.12326864370362E-08	1430.0437056258
1997	3.4393797183	2.2428722407	0.0691	0.3305084746	0.6083	17.6298646434	0	161.8610234222	2374.946	9673.6252253227	8175.7767215109	1332.7693074504	9.12326864370362E-08	1391.0877039209
1998	2.9179524764	2.7826790191	0.0095	0.5743563857	0.4216	19.84725897	0	167.7551317383	2683.538	9655.5178525028	8017.1519257153	1172.8309205686	1.15109229702678E-07	1067.7312395917
[truncated: 304 more rows]
