# Supplementary material for: Linking spatial patterns of terrestrial herbivore community structure to trophic interactions
Source: eLife. 2019 Oct 2;8:e44937. doi: 10.7554/eLife.44937 (PMC6805123; doi:10.7554/eLife.44937)
Supplement: Source data 1. [file elife-44937-data1.zip › data/grid_500m.csv]

pixel_id	X	Y
1	809750	572250
2	810250	572250
3	810750	572250
4	811250	572250
5	811750	572250
6	808750	571750
7	809250	571750
8	809750	571750
9	810250	571750
10	810750	571750
11	811250	571750
12	811750	571750
13	812250	571750
14	807250	571250
15	807750	571250
16	808250	571250
17	808750	571250
18	809250	571250
19	809750	571250
20	810250	571250
21	810750	571250
22	811250	571250
23	811750	571250
24	812250	571250
25	812750	571250
26	807250	570750
27	807750	570750
28	808250	570750
29	808750	570750
30	809250	570750
31	809750	570750
32	810250	570750
33	810750	570750
34	811250	570750
35	811750	570750
36	812250	570750
37	812750	570750
38	808750	570250
39	809250	570250
40	809750	570250
41	810250	570250
42	810750	570250
43	811250	570250
44	811750	570250
45	812250	570250
46	812750	570250
47	813250	570250
48	829750	570250
49	830250	570250
50	830750	570250
51	808250	569750
52	808750	569750
53	809250	569750
54	809750	569750
55	810250	569750
56	810750	569750
57	811250	569750
58	811750	569750
59	812250	569750
60	812750	569750
61	813250	569750
62	829750	569750
63	830250	569750
64	830750	569750
65	808250	569250
66	808750	569250
67	809250	569250
68	809750	569250
69	810250	569250
70	810750	569250
71	811250	569250
72	811750	569250
73	812250	569250
74	812750	569250
75	813250	569250
76	829750	569250
77	830250	569250
78	830750	569250
79	808250	568750
80	808750	568750
81	809250	568750
82	809750	568750
83	810250	568750
84	810750	568750
85	811250	568750
86	811750	568750
87	812250	568750
88	812750	568750
89	813250	568750
90	826750	568750
91	827250	568750
92	827750	568750
93	829250	568750
94	829750	568750
95	830250	568750
96	830750	568750
97	808750	568250
98	809250	568250
99	809750	568250
100	810250	568250
101	810750	568250
102	811250	568250
103	811750	568250
104	812250	568250
105	812750	568250
106	825750	568250
107	826250	568250
108	826750	568250
109	827250	568250
110	827750	568250
111	828250	568250
112	828750	568250
113	829250	568250
114	829750	568250
115	830250	568250
116	830750	568250
117	809250	567750
118	809750	567750
119	810250	567750
120	810750	567750
121	811250	567750
122	811750	567750
123	812250	567750
124	812750	567750
125	825750	567750
126	826250	567750
127	826750	567750
128	827250	567750
129	827750	567750
130	828250	567750
131	828750	567750
132	829250	567750
133	829750	567750
134	830250	567750
135	830750	567750
136	809250	567250
137	809750	567250
138	810250	567250
139	810750	567250
140	811250	567250
141	811750	567250
142	812250	567250
143	812750	567250
144	813250	567250
145	813750	567250
146	814250	567250
147	825750	567250
148	826250	567250
149	826750	567250
150	827250	567250
151	827750	567250
152	828250	567250
153	828750	567250
154	829250	567250
155	829750	567250
156	830250	567250
157	830750	567250
158	809250	566750
159	809750	566750
160	810250	566750
161	810750	566750
162	811250	566750
163	811750	566750
164	812250	566750
165	812750	566750
166	813250	566750
167	813750	566750
168	814250	566750
169	814750	566750
170	825750	566750
171	826250	566750
172	826750	566750
173	827250	566750
174	827750	566750
175	828250	566750
176	828750	566750
177	829250	566750
178	829750	566750
179	830250	566750
180	830750	566750
181	809750	566250
182	810250	566250
183	810750	566250
184	811250	566250
185	811750	566250
186	812250	566250
187	812750	566250
188	813250	566250
189	813750	566250
190	814250	566250
191	814750	566250
192	815250	566250
193	815750	566250
194	816250	566250
195	816750	566250
196	825750	566250
197	826250	566250
198	826750	566250
199	827250	566250
200	827750	566250
201	828250	566250
202	828750	566250
203	829250	566250
204	829750	566250
205	830250	566250
206	830750	566250
207	809750	565750
208	810250	565750
209	810750	565750
210	811250	565750
211	811750	565750
212	812250	565750
213	812750	565750
214	813250	565750
215	813750	565750
216	814250	565750
217	814750	565750
218	815250	565750
219	815750	565750
220	816250	565750
221	816750	565750
222	825750	565750
223	826250	565750
224	826750	565750
225	827250	565750
226	827750	565750
227	828250	565750
228	828750	565750
229	829250	565750
230	829750	565750
231	830250	565750
232	830750	565750
233	812250	565250
234	812750	565250
235	813250	565250
236	813750	565250
237	814250	565250
238	814750	565250
239	815250	565250
240	815750	565250
241	816250	565250
242	816750	565250
243	817750	565250
244	825750	565250
245	826250	565250
246	826750	565250
247	827250	565250
248	827750	565250
249	828250	565250
250	828750	565250
251	829250	565250
252	829750	565250
253	830250	565250
254	830750	565250
255	810750	564750
256	811250	564750
257	811750	564750
258	812250	564750
259	812750	564750
260	813250	564750
261	813750	564750
262	814250	564750
263	814750	564750
264	815750	564750
265	816250	564750
266	816750	564750
267	817250	564750
268	817750	564750
269	825750	564750
270	826250	564750
271	826750	564750
272	827250	564750
273	827750	564750
274	828250	564750
275	828750	564750
276	829250	564750
277	829750	564750
278	830250	564750
279	830750	564750
280	810750	564250
281	811250	564250
282	811750	564250
283	812250	564250
284	812750	564250
285	813250	564250
286	813750	564250
287	814250	564250
288	814750	564250
289	815750	564250
290	816250	564250
291	816750	564250
292	817250	564250
293	817750	564250
294	825750	564250
295	826250	564250
296	826750	564250
297	827250	564250
298	827750	564250
299	828250	564250
300	828750	564250
301	829250	564250
302	829750	564250
303	830250	564250
304	830750	564250
305	810750	563750
306	811250	563750
307	811750	563750
308	812250	563750
309	812750	563750
310	813250	563750
311	813750	563750
312	814250	563750
313	814750	563750
314	815250	563750
315	815750	563750
316	816250	563750
317	816750	563750
318	817250	563750
319	817750	563750
320	818250	563750
321	824750	563750
322	825250	563750
323	825750	563750
324	826250	563750
325	826750	563750
326	827250	563750
327	827750	563750
328	828250	563750
329	828750	563750
330	829250	563750
331	829750	563750
332	830250	563750
333	830750	563750
334	810750	563250
335	811250	563250
336	811750	563250
337	812250	563250
338	812750	563250
339	813750	563250
340	814250	563250
341	814750	563250
342	815250	563250
343	815750	563250
344	816250	563250
345	816750	563250
346	817250	563250
347	817750	563250
348	818250	563250
349	824250	563250
350	824750	563250
351	825250	563250
352	825750	563250
353	826250	563250
354	826750	563250
355	827250	563250
356	827750	563250
357	828250	563250
358	828750	563250
359	830250	563250
360	830750	563250
361	811250	562750
362	811750	562750
363	812250	562750
364	812750	562750
365	813250	562750
366	813750	562750
367	814250	562750
368	814750	562750
369	815250	562750
370	815750	562750
371	823750	562750
372	824250	562750
373	824750	562750
374	825250	562750
375	825750	562750
376	826250	562750
377	826750	562750
378	827250	562750
379	827750	562750
380	828250	562750
381	828750	562750
382	829750	562750
383	830250	562750
384	830750	562750
385	811250	562250
386	811750	562250
387	812250	562250
388	812750	562250
389	813250	562250
390	813750	562250
391	814250	562250
392	814750	562250
393	815250	562250
394	815750	562250
395	823750	562250
396	824250	562250
397	824750	562250
398	825250	562250
399	825750	562250
400	826250	562250
401	826750	562250
402	827250	562250
403	827750	562250
404	828250	562250
405	828750	562250
406	829250	562250
407	829750	562250
408	830250	562250
409	810750	561750
410	811250	561750
411	811750	561750
412	812250	561750
413	812750	561750
414	813250	561750
415	813750	561750
416	814250	561750
417	814750	561750
418	815250	561750
419	823750	561750
420	824250	561750
421	824750	561750
422	825250	561750
423	825750	561750
424	826250	561750
425	826750	561750
426	827250	561750
427	827750	561750
428	828250	561750
429	828750	561750
430	829250	561750
431	829750	561750
432	830250	561750
433	809750	561250
434	810250	561250
435	810750	561250
436	811250	561250
437	811750	561250
438	812250	561250
439	812750	561250
440	813250	561250
441	813750	561250
442	814250	561250
443	814750	561250
444	815250	561250
445	818750	561250
446	819250	561250
447	819750	561250
448	820250	561250
449	820750	561250
450	821250	561250
451	821750	561250
452	822250	561250
453	822750	561250
454	823250	561250
455	824250	561250
456	824750	561250
457	825250	561250
458	825750	561250
459	826250	561250
460	826750	561250
461	827250	561250
462	827750	561250
463	828250	561250
464	828750	561250
465	829250	561250
466	831250	561250
467	831750	561250
468	832250	561250
469	809750	560750
470	810250	560750
471	810750	560750
472	811250	560750
473	811750	560750
474	812250	560750
475	812750	560750
476	813250	560750
477	813750	560750
478	814250	560750
479	814750	560750
480	815250	560750
481	815750	560750
482	818250	560750
483	818750	560750
484	819250	560750
485	819750	560750
486	820250	560750
487	820750	560750
488	821250	560750
489	821750	560750
490	822250	560750
491	822750	560750
492	823250	560750
493	823750	560750
494	824750	560750
495	825250	560750
496	825750	560750
497	826250	560750
498	826750	560750
499	827250	560750
500	827750	560750
501	828250	560750
502	828750	560750
503	829250	560750
504	829750	560750
505	830750	560750
506	831250	560750
507	831750	560750
508	832250	560750
509	810750	560250
510	811250	560250
511	811750	560250
512	812250	560250
513	812750	560250
514	813250	560250
515	813750	560250
516	814250	560250
517	814750	560250
518	815250	560250
519	815750	560250
520	816250	560250
521	816750	560250
522	817250	560250
523	817750	560250
524	818250	560250
525	818750	560250
526	819250	560250
527	819750	560250
528	820250	560250
529	820750	560250
530	821250	560250
531	821750	560250
532	822250	560250
533	822750	560250
534	823250	560250
535	823750	560250
536	824250	560250
537	825250	560250
538	825750	560250
539	826250	560250
540	826750	560250
541	827250	560250
542	827750	560250
543	828250	560250
544	828750	560250
545	829250	560250
546	829750	560250
547	830250	560250
548	830750	560250
549	831250	560250
550	831750	560250
551	832250	560250
552	811750	559750
553	812250	559750
554	812750	559750
555	813250	559750
556	813750	559750
557	814250	559750
558	814750	559750
559	815250	559750
560	815750	559750
561	816250	559750
562	816750	559750
563	817250	559750
564	817750	559750
565	818250	559750
566	818750	559750
567	819250	559750
568	819750	559750
569	820250	559750
570	820750	559750
571	821250	559750
572	821750	559750
573	822250	559750
574	822750	559750
575	823250	559750
576	823750	559750
577	824250	559750
578	824750	559750
579	825750	559750
580	826250	559750
581	826750	559750
582	827250	559750
583	827750	559750
584	828250	559750
585	828750	559750
586	829250	559750
587	829750	559750
588	830250	559750
589	830750	559750
590	831250	559750
591	831750	559750
592	832250	559750
593	832750	559750
594	811750	559250
595	812250	559250
596	812750	559250
597	813250	559250
598	813750	559250
599	814250	559250
600	814750	559250
601	815250	559250
602	815750	559250
603	816250	559250
604	816750	559250
605	817250	559250
606	817750	559250
607	818250	559250
608	818750	559250
609	819250	559250
610	819750	559250
611	820250	559250
612	820750	559250
613	821250	559250
614	821750	559250
615	822250	559250
616	822750	559250
617	823250	559250
618	823750	559250
619	824250	559250
620	824750	559250
621	825250	559250
622	825750	559250
623	826250	559250
624	826750	559250
625	827250	559250
626	827750	559250
627	828250	559250
628	828750	559250
629	829250	559250
630	829750	559250
631	830250	559250
632	830750	559250
633	831250	559250
634	831750	559250
635	832250	559250
636	832750	559250
637	811750	558750
638	812250	558750
639	813250	558750
640	813750	558750
641	814250	558750
642	814750	558750
643	815250	558750
644	815750	558750
645	816250	558750
646	816750	558750
647	817250	558750
648	817750	558750
649	818250	558750
650	818750	558750
651	819250	558750
652	819750	558750
653	820250	558750
654	820750	558750
655	821250	558750
656	821750	558750
657	822250	558750
658	822750	558750
659	823250	558750
660	823750	558750
661	824250	558750
662	824750	558750
663	825250	558750
664	825750	558750
665	826250	558750
666	826750	558750
667	827250	558750
668	827750	558750
669	828250	558750
670	828750	558750
671	829250	558750
672	829750	558750
673	830250	558750
674	830750	558750
675	831250	558750
676	831750	558750
677	832250	558750
678	832750	558750
679	811750	558250
680	812250	558250
681	812750	558250
682	813250	558250
683	813750	558250
684	814250	558250
685	814750	558250
686	815250	558250
687	815750	558250
688	816250	558250
689	816750	558250
690	817250	558250
691	817750	558250
692	818250	558250
693	818750	558250
694	819250	558250
695	819750	558250
696	820250	558250
697	820750	558250
698	821250	558250
699	821750	558250
700	822250	558250
701	822750	558250
702	823250	558250
703	823750	558250
704	824250	558250
705	824750	558250
706	825250	558250
707	825750	558250
708	826250	558250
709	826750	558250
710	827250	558250
711	827750	558250
712	828250	558250
713	828750	558250
714	829250	558250
715	829750	558250
716	830250	558250
717	830750	558250
718	831250	558250
719	831750	558250
720	832250	558250
721	832750	558250
722	811750	557750
723	812250	557750
724	812750	557750
725	813250	557750
726	813750	557750
727	814250	557750
728	814750	557750
729	815250	557750
730	815750	557750
731	816250	557750
732	816750	557750
733	817250	557750
734	817750	557750
735	818250	557750
736	818750	557750
737	819250	557750
738	819750	557750
739	820250	557750
740	820750	557750
741	821250	557750
742	821750	557750
743	822250	557750
744	822750	557750
745	823250	557750
746	823750	557750
747	824250	557750
748	824750	557750
749	825250	557750
750	826250	557750
751	826750	557750
752	827250	557750
753	827750	557750
754	828250	557750
755	828750	557750
756	829250	557750
757	829750	557750
758	830250	557750
759	830750	557750
760	831250	557750
761	831750	557750
762	832250	557750
763	832750	557750
764	811250	557250
765	811750	557250
766	812250	557250
767	812750	557250
768	813250	557250
769	813750	557250
770	814250	557250
771	814750	557250
772	815250	557250
773	815750	557250
774	816250	557250
775	816750	557250
776	817250	557250
777	817750	557250
778	818250	557250
779	818750	557250
780	819250	557250
781	819750	557250
782	820250	557250
783	820750	557250
784	821250	557250
785	821750	557250
786	822250	557250
787	822750	557250
788	823250	557250
789	823750	557250
790	824250	557250
791	824750	557250
792	825250	557250
793	825750	557250
794	826250	557250
795	826750	557250
796	827250	557250
797	827750	557250
798	828250	557250
799	828750	557250
800	829250	557250
801	829750	557250
802	830250	557250
803	830750	557250
804	831250	557250
805	831750	557250
806	832250	557250
807	832750	557250
808	811250	556750
809	811750	556750
810	812250	556750
811	812750	556750
812	813250	556750
813	813750	556750
814	814250	556750
815	814750	556750
816	815250	556750
817	815750	556750
818	816250	556750
819	816750	556750
820	817250	556750
821	817750	556750
822	818250	556750
823	818750	556750
824	819250	556750
825	819750	556750
826	820250	556750
827	820750	556750
828	821250	556750
829	821750	556750
830	822250	556750
831	822750	556750
832	823250	556750
833	823750	556750
834	824250	556750
835	824750	556750
836	825250	556750
837	825750	556750
838	826250	556750
839	826750	556750
840	827250	556750
841	828250	556750
842	828750	556750
843	829250	556750
844	829750	556750
845	830250	556750
846	830750	556750
847	831250	556750
848	831750	556750
849	832250	556750
850	832750	556750
851	811250	556250
852	811750	556250
853	812250	556250
854	812750	556250
855	813250	556250
856	813750	556250
857	814250	556250
858	814750	556250
859	815250	556250
860	815750	556250
861	816250	556250
862	816750	556250
863	817250	556250
864	817750	556250
865	818250	556250
866	818750	556250
867	819250	556250
868	819750	556250
869	820250	556250
870	820750	556250
871	821250	556250
872	821750	556250
873	822250	556250
874	822750	556250
875	823250	556250
876	823750	556250
877	824250	556250
878	825250	556250
879	825750	556250
880	826250	556250
881	826750	556250
882	827250	556250
883	827750	556250
884	828250	556250
885	828750	556250
886	829250	556250
887	829750	556250
888	830250	556250
889	830750	556250
890	831250	556250
891	831750	556250
892	832250	556250
893	832750	556250
894	811250	555750
895	811750	555750
896	812250	555750
897	812750	555750
898	813250	555750
899	813750	555750
900	814250	555750
901	814750	555750
902	815250	555750
903	815750	555750
904	816250	555750
905	816750	555750
906	817250	555750
907	817750	555750
908	818250	555750
909	818750	555750
910	819250	555750
911	819750	555750
912	820250	555750
913	820750	555750
914	821250	555750
915	821750	555750
916	822250	555750
917	822750	555750
918	823250	555750
919	823750	555750
920	824250	555750
921	825250	555750
922	825750	555750
923	826250	555750
924	826750	555750
925	827250	555750
926	827750	555750
927	828250	555750
928	828750	555750
929	829250	555750
930	829750	555750
931	830250	555750
932	830750	555750
933	831250	555750
934	831750	555750
935	832250	555750
936	832750	555750
937	811250	555250
938	811750	555250
939	812250	555250
940	812750	555250
941	813250	555250
942	813750	555250
943	814250	555250
944	814750	555250
945	815250	555250
946	815750	555250
947	816250	555250
948	816750	555250
949	817250	555250
950	817750	555250
951	818250	555250
952	818750	555250
953	819250	555250
954	819750	555250
955	820250	555250
956	820750	555250
957	821250	555250
958	821750	555250
959	822250	555250
960	822750	555250
961	823250	555250
962	823750	555250
963	824250	555250
964	825250	555250
965	825750	555250
966	826250	555250
967	826750	555250
968	827250	555250
969	827750	555250
970	828250	555250
971	828750	555250
972	829250	555250
973	829750	555250
974	830250	555250
975	830750	555250
976	831250	555250
977	831750	555250
978	832250	555250
979	832750	555250
980	811250	554750
981	811750	554750
982	812250	554750
983	812750	554750
984	813250	554750
985	813750	554750
986	814250	554750
987	814750	554750
988	815250	554750
989	815750	554750
990	816250	554750
991	816750	554750
992	817250	554750
993	817750	554750
994	818250	554750
995	818750	554750
996	819250	554750
997	819750	554750
998	820250	554750
999	820750	554750
1000	821250	554750
1001	821750	554750
1002	822250	554750
1003	822750	554750
1004	823250	554750
1005	823750	554750
1006	824250	554750
1007	825250	554750
1008	825750	554750
1009	826250	554750
1010	826750	554750
1011	827250	554750
1012	827750	554750
1013	828250	554750
1014	828750	554750
1015	829250	554750
1016	829750	554750
1017	830250	554750
1018	830750	554750
1019	831250	554750
1020	831750	554750
1021	832250	554750
1022	832750	554750
1023	811250	554250
1024	811750	554250
1025	812250	554250
1026	812750	554250
1027	813250	554250
1028	813750	554250
1029	814250	554250
1030	814750	554250
1031	815250	554250
1032	815750	554250
1033	816250	554250
1034	816750	554250
1035	817250	554250
1036	817750	554250
1037	818250	554250
1038	818750	554250
1039	819250	554250
1040	819750	554250
1041	820250	554250
1042	820750	554250
1043	821250	554250
1044	821750	554250
1045	822250	554250
1046	822750	554250
1047	823250	554250
1048	823750	554250
1049	824250	554250
1050	825250	554250
1051	825750	554250
1052	826250	554250
1053	826750	554250
1054	827250	554250
1055	827750	554250
1056	828250	554250
1057	828750	554250
1058	829250	554250
1059	829750	554250
1060	830250	554250
1061	830750	554250
1062	831250	554250
1063	831750	554250
1064	832250	554250
1065	832750	554250
1066	811750	553750
1067	812250	553750
1068	812750	553750
1069	813250	553750
1070	813750	553750
1071	814250	553750
1072	814750	553750
1073	815250	553750
1074	815750	553750
1075	816250	553750
1076	816750	553750
1077	817250	553750
1078	817750	553750
1079	818250	553750
1080	818750	553750
1081	819250	553750
1082	819750	553750
1083	820250	553750
1084	820750	553750
1085	821250	553750
1086	821750	553750
1087	822250	553750
1088	822750	553750
1089	823250	553750
1090	823750	553750
1091	824250	553750
1092	825250	553750
1093	825750	553750
1094	826250	553750
1095	826750	553750
1096	827250	553750
1097	827750	553750
1098	828250	553750
1099	828750	553750
1100	829250	553750
1101	829750	553750
1102	830250	553750
1103	830750	553750
1104	831250	553750
1105	831750	553750
1106	832250	553750
1107	832750	553750
1108	812250	553250
1109	812750	553250
1110	813250	553250
1111	813750	553250
1112	814250	553250
1113	814750	553250
1114	815250	553250
1115	815750	553250
1116	816250	553250
1117	816750	553250
1118	817250	553250
1119	817750	553250
1120	818250	553250
1121	818750	553250
1122	819250	553250
1123	819750	553250
1124	820250	553250
1125	820750	553250
1126	821250	553250
1127	821750	553250
1128	822250	553250
1129	822750	553250
1130	823250	553250
1131	823750	553250
1132	824250	553250
1133	824750	553250
1134	825250	553250
1135	825750	553250
1136	826250	553250
1137	826750	553250
1138	827250	553250
1139	827750	553250
1140	828250	553250
1141	828750	553250
1142	829250	553250
1143	829750	553250
1144	830250	553250
1145	830750	553250
1146	831250	553250
1147	831750	553250
1148	832250	553250
1149	832750	553250
1150	812250	552750
1151	812750	552750
1152	813250	552750
1153	813750	552750
1154	814250	552750
1155	814750	552750
1156	815250	552750
1157	815750	552750
1158	816250	552750
1159	816750	552750
1160	817250	552750
1161	817750	552750
1162	818250	552750
1163	818750	552750
1164	819250	552750
1165	819750	552750
1166	820250	552750
1167	820750	552750
1168	821250	552750
1169	821750	552750
1170	822250	552750
1171	822750	552750
1172	823250	552750
1173	823750	552750
1174	824250	552750
1175	824750	552750
1176	825250	552750
1177	825750	552750
1178	826250	552750
1179	826750	552750
1180	827250	552750
1181	827750	552750
1182	828250	552750
1183	828750	552750
1184	829250	552750
1185	829750	552750
1186	830250	552750
1187	830750	552750
1188	831250	552750
1189	831750	552750
1190	832250	552750
1191	832750	552750
1192	811750	552250
1193	812250	552250
1194	812750	552250
1195	813250	552250
1196	813750	552250
1197	814250	552250
1198	814750	552250
1199	815250	552250
1200	815750	552250
1201	816250	552250
1202	816750	552250
1203	817250	552250
1204	817750	552250
1205	818250	552250
1206	818750	552250
1207	819250	552250
1208	819750	552250
1209	820250	552250
1210	820750	552250
1211	821750	552250
1212	822250	552250
1213	822750	552250
1214	823250	552250
1215	823750	552250
1216	824250	552250
1217	825750	552250
1218	826250	552250
1219	826750	552250
1220	827250	552250
1221	827750	552250
1222	828250	552250
1223	828750	552250
1224	829250	552250
1225	829750	552250
1226	830250	552250
1227	830750	552250
1228	831250	552250
1229	831750	552250
1230	832250	552250
1231	832750	552250
1232	810750	551750
1233	811250	551750
1234	811750	551750
1235	812250	551750
1236	812750	551750
1237	813250	551750
1238	813750	551750
1239	814250	551750
1240	814750	551750
1241	815250	551750
1242	815750	551750
1243	816250	551750
1244	816750	551750
1245	817250	551750
1246	817750	551750
1247	818250	551750
1248	819750	551750
1249	820250	551750
1250	820750	551750
1251	822750	551750
1252	823250	551750
1253	823750	551750
1254	824250	551750
1255	824750	551750
1256	825750	551750
1257	826250	551750
1258	826750	551750
1259	827250	551750
1260	827750	551750
1261	828250	551750
1262	828750	551750
1263	829250	551750
1264	829750	551750
1265	830250	551750
1266	830750	551750
1267	831250	551750
1268	831750	551750
1269	832250	551750
1270	832750	551750
1271	811250	551250
1272	811750	551250
1273	812250	551250
1274	814250	551250
1275	814750	551250
1276	815250	551250
1277	815750	551250
1278	816250	551250
1279	816750	551250
1280	817250	551250
1281	817750	551250
1282	818250	551250
1283	820250	551250
1284	822250	551250
1285	822750	551250
1286	823250	551250
1287	823750	551250
1288	824250	551250
1289	824750	551250
1290	825750	551250
1291	826250	551250
1292	826750	551250
1293	827250	551250
1294	827750	551250
1295	828250	551250
1296	828750	551250
1297	829250	551250
1298	829750	551250
1299	830250	551250
1300	830750	551250
1301	831250	551250
1302	831750	551250
1303	832250	551250
1304	832750	551250
1305	810750	550750
1306	811250	550750
1307	811750	550750
1308	814250	550750
1309	814750	550750
1310	815250	550750
1311	815750	550750
1312	816250	550750
1313	816750	550750
1314	817250	550750
1315	817750	550750
1316	818250	550750
1317	818750	550750
1318	819250	550750
1319	819750	550750
1320	820250	550750
1321	820750	550750
1322	821250	550750
1323	821750	550750
1324	822250	550750
1325	822750	550750
1326	823250	550750
1327	823750	550750
1328	825750	550750
1329	826250	550750
1330	826750	550750
1331	827250	550750
1332	827750	550750
1333	828250	550750
1334	828750	550750
1335	829250	550750
1336	829750	550750
1337	830250	550750
1338	830750	550750
1339	831250	550750
1340	831750	550750
1341	832250	550750
1342	832750	550750
1343	810250	550250
1344	810750	550250
1345	811250	550250
1346	811750	550250
1347	812250	550250
1348	814250	550250
1349	814750	550250
1350	815250	550250
1351	815750	550250
1352	816250	550250
1353	816750	550250
1354	817250	550250
1355	817750	550250
1356	818250	550250
1357	818750	550250
1358	819250	550250
1359	819750	550250
1360	820250	550250
1361	820750	550250
1362	821250	550250
1363	821750	550250
1364	822250	550250
1365	822750	550250
1366	823250	550250
1367	823750	550250
1368	825750	550250
1369	826250	550250
1370	826750	550250
1371	827250	550250
1372	830250	550250
1373	830750	550250
1374	831250	550250
1375	831750	550250
1376	832250	550250
1377	832750	550250
1378	810250	549750
1379	810750	549750
1380	811250	549750
1381	811750	549750
1382	812250	549750
1383	812750	549750
1384	813250	549750
1385	813750	549750
1386	814250	549750
1387	814750	549750
1388	815250	549750
1389	815750	549750
1390	816250	549750
1391	816750	549750
1392	817250	549750
1393	817750	549750
1394	818250	549750
1395	818750	549750
1396	819250	549750
1397	819750	549750
1398	820250	549750
1399	820750	549750
1400	821250	549750
1401	821750	549750
1402	822250	549750
1403	822750	549750
1404	823250	549750
1405	823750	549750
1406	824250	549750
1407	824750	549750
1408	825250	549750
1409	825750	549750
1410	826250	549750
1411	826750	549750
1412	830250	549750
1413	830750	549750
1414	831250	549750
1415	831750	549750
1416	832250	549750
1417	832750	549750
1418	808750	549250
1419	809250	549250
1420	809750	549250
1421	810250	549250
1422	810750	549250
1423	811250	549250
1424	811750	549250
1425	812250	549250
1426	812750	549250
1427	813250	549250
1428	813750	549250
1429	814250	549250
1430	814750	549250
1431	815250	549250
1432	815750	549250
1433	816250	549250
1434	816750	549250
1435	817250	549250
1436	817750	549250
1437	818250	549250
1438	818750	549250
1439	819250	549250
1440	819750	549250
1441	820250	549250
1442	820750	549250
1443	821250	549250
1444	821750	549250
1445	822250	549250
1446	822750	549250
1447	823250	549250
1448	823750	549250
1449	824250	549250
1450	824750	549250
1451	825250	549250
1452	826250	549250
1453	830250	549250
1454	830750	549250
1455	831250	549250
1456	831750	549250
1457	832250	549250
1458	808250	548750
1459	808750	548750
1460	809250	548750
1461	809750	548750
1462	810250	548750
1463	810750	548750
1464	811250	548750
1465	811750	548750
1466	812250	548750
1467	812750	548750
1468	813250	548750
1469	813750	548750
1470	814250	548750
1471	814750	548750
1472	815250	548750
1473	815750	548750
1474	816250	548750
1475	816750	548750
1476	817250	548750
1477	817750	548750
1478	818250	548750
1479	818750	548750
1480	819250	548750
1481	819750	548750
1482	820250	548750
1483	820750	548750
1484	821250	548750
1485	821750	548750
1486	822250	548750
1487	822750	548750
1488	823250	548750
1489	823750	548750
1490	824250	548750
1491	824750	548750
1492	825250	548750
1493	825750	548750
1494	830250	548750
1495	830750	548750
1496	831250	548750
1497	831750	548750
1498	807750	548250
1499	808250	548250
1500	808750	548250
1501	809250	548250
1502	809750	548250
1503	810250	548250
1504	810750	548250
1505	811250	548250
1506	811750	548250
1507	812250	548250
1508	812750	548250
1509	813250	548250
1510	813750	548250
1511	814250	548250
1512	814750	548250
1513	815250	548250
1514	815750	548250
1515	816250	548250
1516	816750	548250
1517	817250	548250
1518	817750	548250
1519	818250	548250
1520	818750	548250
1521	819250	548250
1522	819750	548250
1523	820250	548250
1524	820750	548250
1525	821250	548250
1526	821750	548250
1527	822250	548250
1528	822750	548250
1529	823250	548250
1530	823750	548250
1531	824250	548250
1532	824750	548250
1533	825250	548250
1534	825750	548250
1535	826250	548250
1536	830250	548250
1537	830750	548250
1538	831250	548250
1539	807750	547750
1540	808250	547750
1541	808750	547750
1542	809250	547750
1543	809750	547750
1544	810250	547750
1545	810750	547750
1546	811250	547750
1547	811750	547750
1548	812250	547750
1549	812750	547750
1550	813250	547750
1551	813750	547750
1552	814250	547750
1553	814750	547750
1554	815250	547750
1555	815750	547750
1556	816250	547750
1557	816750	547750
1558	817250	547750
1559	817750	547750
1560	818250	547750
1561	818750	547750
1562	819250	547750
1563	819750	547750
1564	820250	547750
1565	820750	547750
1566	821250	547750
1567	821750	547750
1568	822250	547750
1569	822750	547750
1570	823250	547750
1571	823750	547750
1572	824250	547750
1573	824750	547750
1574	825250	547750
1575	825750	547750
1576	830250	547750
1577	830750	547750
1578	807750	547250
1579	808250	547250
1580	808750	547250
1581	809250	547250
1582	809750	547250
1583	810250	547250
1584	810750	547250
1585	811750	547250
1586	812250	547250
1587	812750	547250
1588	813250	547250
1589	813750	547250
1590	814250	547250
1591	814750	547250
1592	815250	547250
1593	815750	547250
1594	816250	547250
1595	816750	547250
1596	817250	547250
1597	817750	547250
1598	818250	547250
1599	818750	547250
1600	819250	547250
1601	819750	547250
1602	820250	547250
1603	820750	547250
1604	821250	547250
1605	821750	547250
1606	822250	547250
1607	822750	547250
1608	823250	547250
1609	823750	547250
1610	824250	547250
1611	824750	547250
1612	825250	547250
1613	825750	547250
1614	830250	547250
1615	830750	547250
1616	807750	546750
1617	808250	546750
1618	808750	546750
1619	809250	546750
1620	809750	546750
1621	810250	546750
1622	810750	546750
1623	811750	546750
1624	812250	546750
1625	812750	546750
1626	813250	546750
1627	813750	546750
1628	814250	546750
1629	814750	546750
1630	815250	546750
1631	815750	546750
1632	816250	546750
1633	816750	546750
1634	817250	546750
1635	817750	546750
1636	818250	546750
1637	818750	546750
1638	819250	546750
1639	819750	546750
1640	820250	546750
1641	820750	546750
1642	821250	546750
1643	821750	546750
1644	822250	546750
1645	822750	546750
1646	823250	546750
1647	823750	546750
1648	824250	546750
1649	824750	546750
1650	825250	546750
1651	825750	546750
1652	826250	546750
1653	829250	546750
1654	829750	546750
1655	830250	546750
1656	807750	546250
1657	808250	546250
1658	808750	546250
1659	809250	546250
1660	809750	546250
1661	810250	546250
1662	810750	546250
1663	811750	546250
1664	812250	546250
1665	812750	546250
1666	813250	546250
1667	813750	546250
1668	814250	546250
1669	814750	546250
1670	815250	546250
1671	815750	546250
1672	816250	546250
1673	816750	546250
1674	817250	546250
1675	817750	546250
1676	818250	546250
1677	818750	546250
1678	819250	546250
1679	819750	546250
1680	820250	546250
1681	820750	546250
1682	821250	546250
1683	821750	546250
1684	822250	546250
1685	822750	546250
1686	823250	546250
1687	823750	546250
1688	824250	546250
1689	824750	546250
1690	825250	546250
1691	825750	546250
1692	826750	546250
1693	827250	546250
1694	827750	546250
1695	828250	546250
1696	828750	546250
1697	829250	546250
1698	829750	546250
1699	830250	546250
1700	808750	545750
1701	809250	545750
1702	810750	545750
1703	811250	545750
1704	811750	545750
1705	812250	545750
1706	812750	545750
1707	813250	545750
1708	813750	545750
1709	814250	545750
1710	814750	545750
1711	815250	545750
1712	815750	545750
1713	816250	545750
1714	816750	545750
1715	817250	545750
1716	817750	545750
1717	818250	545750
1718	818750	545750
1719	819250	545750
1720	819750	545750
1721	820250	545750
1722	820750	545750
1723	821250	545750
1724	821750	545750
1725	822250	545750
1726	822750	545750
1727	823250	545750
1728	823750	545750
1729	824250	545750
1730	824750	545750
1731	825250	545750
1732	825750	545750
1733	826250	545750
1734	826750	545750
1735	827250	545750
1736	827750	545750
1737	828250	545750
1738	828750	545750
1739	829250	545750
1740	808750	545250
1741	809250	545250
1742	811250	545250
1743	811750	545250
1744	812250	545250
1745	812750	545250
1746	813250	545250
1747	813750	545250
1748	814250	545250
1749	814750	545250
1750	815250	545250
1751	815750	545250
1752	816250	545250
1753	816750	545250
1754	817250	545250
1755	817750	545250
1756	818250	545250
1757	818750	545250
1758	819250	545250
1759	819750	545250
1760	820250	545250
1761	820750	545250
1762	821250	545250
1763	821750	545250
1764	822250	545250
1765	822750	545250
1766	823250	545250
1767	823750	545250
1768	824250	545250
1769	824750	545250
1770	825250	545250
1771	825750	545250
1772	826250	545250
1773	826750	545250
1774	827250	545250
1775	827750	545250
1776	828250	545250
1777	828750	545250
1778	808750	544750
1779	809250	544750
1780	809750	544750
1781	810250	544750
1782	810750	544750
1783	812250	544750
1784	812750	544750
1785	813250	544750
1786	813750	544750
1787	814250	544750
1788	814750	544750
1789	815250	544750
1790	815750	544750
1791	816250	544750
1792	816750	544750
1793	817250	544750
1794	817750	544750
1795	818250	544750
1796	818750	544750
1797	819250	544750
1798	819750	544750
1799	820250	544750
1800	820750	544750
1801	821250	544750
1802	821750	544750
1803	822250	544750
1804	822750	544750
1805	823250	544750
1806	823750	544750
1807	824250	544750
1808	824750	544750
1809	825250	544750
1810	825750	544750
1811	826250	544750
1812	826750	544750
1813	827250	544750
1814	827750	544750
1815	828250	544750
1816	808750	544250
1817	809250	544250
1818	809750	544250
1819	810250	544250
1820	810750	544250
1821	811250	544250
1822	813750	544250
1823	814250	544250
1824	814750	544250
1825	815250	544250
1826	815750	544250
1827	816250	544250
1828	816750	544250
1829	817250	544250
1830	817750	544250
1831	818250	544250
1832	818750	544250
1833	819250	544250
1834	819750	544250
1835	820250	544250
1836	820750	544250
1837	821250	544250
1838	821750	544250
1839	822250	544250
1840	822750	544250
1841	823250	544250
1842	823750	544250
1843	824250	544250
1844	824750	544250
1845	825250	544250
1846	825750	544250
1847	826250	544250
1848	826750	544250
1849	827250	544250
1850	827750	544250
1851	810250	543750
1852	810750	543750
1853	811250	543750
1854	811750	543750
1855	812250	543750
1856	812750	543750
1857	813250	543750
1858	814250	543750
1859	814750	543750
1860	815250	543750
1861	815750	543750
1862	816250	543750
1863	816750	543750
1864	817250	543750
1865	817750	543750
1866	818250	543750
1867	818750	543750
1868	819250	543750
1869	819750	543750
1870	820250	543750
1871	820750	543750
1872	821250	543750
1873	821750	543750
1874	822250	543750
1875	822750	543750
1876	823250	543750
1877	823750	543750
1878	824250	543750
1879	824750	543750
1880	825250	543750
1881	825750	543750
1882	826250	543750
1883	826750	543750
1884	827250	543750
1885	810250	543250
1886	810750	543250
1887	811250	543250
1888	811750	543250
1889	812250	543250
1890	812750	543250
1891	813250	543250
1892	813750	543250
1893	814250	543250
1894	814750	543250
1895	815250	543250
1896	815750	543250
1897	816250	543250
1898	816750	543250
1899	817250	543250
1900	817750	543250
1901	818250	543250
1902	818750	543250
1903	819250	543250
1904	819750	543250
1905	820250	543250
1906	820750	543250
1907	821250	543250
1908	821750	543250
1909	822250	543250
1910	822750	543250
1911	823250	543250
1912	823750	543250
1913	824250	543250
1914	824750	543250
1915	825250	543250
1916	825750	543250
1917	826250	543250
1918	826750	543250
1919	807250	542750
1920	807750	542750
1921	808250	542750
1922	808750	542750
1923	809250	542750
1924	809750	542750
1925	810250	542750
1926	810750	542750
1927	811250	542750
1928	811750	542750
1929	812250	542750
1930	812750	542750
1931	813250	542750
1932	813750	542750
1933	814250	542750
1934	814750	542750
1935	815750	542750
1936	816250	542750
1937	816750	542750
1938	817250	542750
1939	817750	542750
1940	818250	542750
1941	818750	542750
1942	819250	542750
1943	819750	542750
1944	820250	542750
1945	820750	542750
1946	821250	542750
1947	821750	542750
1948	822250	542750
1949	822750	542750
1950	823250	542750
1951	823750	542750
1952	824250	542750
1953	824750	542750
1954	825250	542750
1955	825750	542750
1956	826250	542750
1957	807250	542250
1958	807750	542250
1959	808250	542250
1960	808750	542250
1961	809250	542250
1962	809750	542250
1963	810250	542250
1964	810750	542250
1965	811250	542250
1966	811750	542250
1967	812250	542250
1968	812750	542250
1969	813250	542250
1970	813750	542250
1971	814250	542250
1972	814750	542250
1973	815250	542250
1974	815750	542250
1975	816250	542250
1976	816750	542250
1977	817250	542250
1978	817750	542250
1979	818250	542250
1980	818750	542250
1981	819250	542250
1982	819750	542250
1983	820250	542250
1984	820750	542250
1985	821250	542250
1986	821750	542250
1987	822250	542250
1988	822750	542250
1989	823250	542250
1990	823750	542250
1991	824250	542250
1992	824750	542250
1993	825250	542250
1994	825750	542250
1995	807250	541750
1996	807750	541750
1997	808250	541750
1998	808750	541750
1999	809250	541750
[truncated: 304 more rows]
