# Supplementary material for: Linking spatial patterns of terrestrial herbivore community structure to trophic interactions
Source: eLife. 2019 Oct 2;8:e44937. doi: 10.7554/eLife.44937 (PMC6805123; doi:10.7554/eLife.44937)
Supplement: Source data 1. [file elife-44937-data1.zip › data/camera_trapping_carnivores.csv]

site_id	deployment_id	deployment_start	deployment_end	location_id	location_X	location_Y	view_quality	days	Xpl92	Ypl92	wolf	lynx
0	A-01-674	2015-09-17 12:05:00	2015-10-01 10:03:00	674	23.76452	52.68565	Good	13	821871.092923417	546205.078957974	0	0
1	A-01-675	2015-09-17 07:41:00	2015-10-06 10:34:00	675	23.68836	52.6938	Good	19	816670.060773345	546772.450497583	0	0
2	A-01-678	2015-09-17 12:38:00	2015-09-28 12:14:00	678	23.78379	52.645	Good	10	823472.600162209	541775.312817878	0	0
3	A-01-687	2015-09-17 10:04:00	2015-09-28 11:17:00	687	23.68734	52.66531	Good	11	816807.604515103	543602.622126943	0	0
4	A-01-689	2015-09-16 10:05:00	2015-09-29 09:09:00	689	23.90711	52.75214	Good	12	830993.087989937	554239.462467523	8	0
5	A-01-692	2015-09-16 09:16:00	2015-09-30 11:13:00	692	23.74905	52.80108	Good	14	819978.642143533	558960.366857878	3	0
6	A-01-693	2015-09-17 08:07:00	2015-09-27 13:45:00	693	23.73765	52.72429	Good	10	819773.934464637	550378.122871736	0	0
7	A-01-696	2015-09-17 11:01:00	2015-09-28 08:51:00	696	23.69631	52.61676	Good	10	817765.724737357	538248.118428278	0	0
8	A-01-700	2015-09-17 09:38:00	2015-10-06 10:05:00	700	23.65388	52.68002	Good	19	814441.643320503	545090.154931546	0	0
9	A-01-710	2015-09-16 07:46:00	2015-09-30 12:19:00	710	23.81176	52.75149	Good	14	824570.507744642	553732.265469035	0	0
10	A-01-714	2015-09-17 07:04:00	2015-09-28 12:49:00	714	23.79646	52.66535	Good	11	824177.977197789	544093.20222404	0	0
11	A-01-716	2015-09-15 11:26:00	2015-09-29 11:27:00	716	23.63714	52.91304	Good	14	811638.649289972	570907.107428033	0	0
12	A-01-717	2015-09-15 08:56:00	2015-09-29 07:56:00	717	23.65931	52.8229	Good	13	813778.424813277	560988.603447098	0	0
13	A-01-718	2015-09-16 10:36:00	2015-09-30 09:43:00	718	23.69465	52.78222	Good	13	816452.592098683	556623.938834544	1	0
14	A-01-719	2015-09-14 11:42:00	2015-09-28 09:51:00	719	23.5704	52.62043	Good	13	809225.229374956	538107.567064485	2	0
15	A-01-720	2015-09-17 11:18:00	2015-10-15 10:09:00	720	23.6871	52.72286	Good	27	816374.40906896	549995.574868125	0	0
16	A-01-723	2015-09-16 11:29:00	2015-09-25 10:59:00	723	23.9071	52.73514	Good	8	831121.472453399	552350.814613406	6	0
17	A-01-724	2015-09-17 07:38:00	2015-10-01 07:06:00	724	23.77633	52.71132	Good	13	822478.879276988	549109.930727347	0	0
18	A-01-727	2015-09-14 12:03:00	2015-10-02 11:04:00	727	23.57447	52.64522	Good	17	809325.296673739	540879.420948406	2	0
19	A-01-731	2015-09-17 10:15:00	2015-10-01 09:38:00	731	23.6677	52.71328	Good	13	815134.852769782	548845.991485535	0	0
20	A-01-735	2015-09-18 06:58:00	2015-09-28 12:23:00	735	23.76459	52.64786	Good	10	822154.067651562	542006.920621822	0	0
21	A-01-737	2015-09-17 10:45:00	2015-10-14 11:52:00	737	23.66262	52.61692	Good	27	815486.344568365	538117.716680266	0	1
22	A-01-738	2015-09-16 09:40:00	2015-09-30 10:35:00	738	23.73229	52.78448	Good	14	818971.691720495	557041.521036623	0	0
23	A-01-741	2015-09-16 09:02:00	2015-09-29 08:28:00	741	23.87112	52.75614	Good	12	828536.930221166	554518.655354569	3	0
24	A-01-744	2015-09-16 07:28:00	2015-09-29 07:48:00	744	23.83333	52.74328	Good	13	826085.947577067	552917.807732244	1	0
25	A-01-745	2015-09-17 13:23:00	2015-09-26 12:46:00	745	23.73909	52.65992	Good	8	820342.643803305	543232.937829642	0	0
26	A-01-753	2015-09-15 10:05:00	2015-09-29 10:17:00	753	23.65874	52.86019	Good	14	813470.984359635	565129.244304175	1	0
27	A-01-757	2015-09-17 09:32:00	2015-10-01 08:12:00	757	23.70223	52.75268	Good	13	817178.166483841	553375.366442977	0	0
28	A-01-761	2015-09-17 11:28:00	2015-09-28 11:28:00	761	23.6856	52.63686	Good	11	816896.023800318	540434.070956446	1	0
29	A-01-762	2015-09-16 08:59:00	2015-09-30 11:39:00	762	23.79629	52.79733	Good	14	823187.395381642	558755.291017762	0	0
30	A-01-766	2015-09-17 10:33:00	2015-10-14 11:18:00	766	23.66248	52.63159	Good	27	815371.242919127	539747.001029718	0	0
31	A-01-774	2015-09-17 12:07:00	2015-10-09 10:09:00	774	23.75097	52.61515	Good	21	821473.763275598	538311.933157909	2	4
32	A-01-779	2015-09-17 09:57:00	2015-10-01 08:33:00	779	23.66864	52.75453	Good	13	814900.419602876	553433.176540572	0	0
33	A-01-791	2015-09-17 08:42:00	2015-10-01 07:39:00	791	23.73717	52.74691	Good	13	819575.813258268	552889.107328836	1	0
34	A-01-795	2015-09-16 08:07:00	2015-09-29 08:04:00	795	23.84584	52.76137	Good	12	826793.779302759	554984.393724822	0	0
35	A-01-797	2015-09-16 10:53:00	2015-09-30 09:31:00	797	23.66074	52.78629	Good	13	814138.82400313	556927.286128898	0	0
36	A-01-800	2015-09-16 08:23:00	2015-09-30 11:58:00	800	23.76622	52.77026	Good	14	821362.158669634	555612.890032498	0	0
37	A-01-808	2015-09-14 10:42:00	2015-09-28 08:20:00	808	23.65233	52.65248	Good	13	814534.963899095	542023.552694092	8	0
38	A-01-809	2015-09-15 08:38:00	2015-09-30 08:32:00	809	23.62947	52.81999	Good	14	811790.916762974	560535.284039387	0	0
39	A-01-810	2015-09-28 10:51:00	2015-10-02 11:40:00	810	23.58139	52.67473	Good	4	809584.07520416	544187.977046723	0	0
40	A-01-811	2015-09-15 07:41:00	2015-09-30 08:52:00	811	23.64896	52.81009	Good	15	813174.034297845	559520.151175524	1	1
41	A-01-812	2015-09-18 10:23:00	2015-09-29 10:07:00	812	23.87533	52.72595	Good	10	829048.389869409	551183.938049292	2	0
42	A-01-813	2015-09-14 08:05:00	2015-09-28 09:45:00	813	23.91145	52.85737	Good	14	830485.402931391	565949.922190422	0	0
43	A-01-815	2015-09-14 08:50:00	2015-10-12 10:07:00	815	23.89351	52.87327	Good	28	829158.476068258	567633.856663738	0	0
44	A-01-816	2015-09-15 11:47:00	2015-09-29 11:30:00	816	23.60153	52.91704	Good	13	809218.361212492	571197.382963645	5	0
45	A-01-817	2015-09-14 12:12:00	2015-09-29 07:37:00	817	23.86055	52.78138	Good	14	827634.633207009	557274.447672563	3	0
46	A-01-818	2015-09-14 11:41:00	2015-09-29 08:13:00	818	23.92858	52.76268	Good	14	832359.936375347	555509.5121478	0	0
47	A-01-820	2015-09-14 07:08:00	2015-09-23 10:59:00	820	23.92358	52.72487	Good	9	832310.992455757	551285.94640342	0	0
48	A-01-821	2015-09-17 07:27:00	2015-09-28 13:02:00	821	23.78582	52.69369	Good	11	823249.661005998	547193.858865223	0	0
49	A-01-823	2015-09-15 11:07:00	2015-09-29 10:55:00	823	23.60143	52.8969	Good	13	809355.303756165	568959.224464664	2	0
50	A-01-824	2015-09-14 08:30:00	2015-09-28 10:02:00	824	23.9136	52.89635	Good	14	830333.135432985	570290.295337625	3	0
51	A-01-825	2015-09-14 11:23:00	2015-09-29 07:54:00	825	23.9083	52.78052	Good	14	830857.732986055	557397.801073952	0	0
52	A-01-826	2015-09-14 11:26:00	2015-09-28 09:33:00	826	23.57817	52.62609	Good	13	809710.622188394	538769.839737503	0	0
53	A-01-827	2015-09-14 07:46:00	2015-09-23 11:13:00	827	23.89371	52.70064	Good	9	830479.638172401	548456.436472349	0	0
54	A-01-828	2015-09-15 07:09:00	2015-09-30 10:07:00	828	23.69669	52.81509	Good	15	816351.035321312	560284.910033301	0	0
55	A-01-829	2015-09-18 10:43:00	2015-09-29 09:49:00	829	23.87184	52.74207	Good	10	828691.512669965	552958.82970201	4	0
56	A-01-830	2015-09-15 10:50:00	2015-09-29 10:38:00	830	23.64273	52.89072	Good	13	812174.729937674	568451.511663328	0	0
57	A-01-831	2015-09-14 10:23:00	2015-09-28 08:09:00	831	23.60925	52.66294	Good	13	811549.592357487	542998.289656328	1	0
58	A-01-832	2015-09-14 12:34:00	2015-10-12 08:41:00	832	23.85557	52.81285	Good	27	827062.601330548	560747.958672405	6	0
59	A-01-833	2015-09-14 09:20:00	2015-09-28 10:35:00	833	23.85542	52.85376	Good	14	826744.842202567	565292.254109277	4	0
60	A-01-834	2015-09-14 09:42:00	2015-09-28 10:58:00	834	23.84505	52.8759	Good	14	825881.231772457	567704.785414244	2	0
61	A-01-835	2015-09-14 11:06:00	2015-09-29 08:42:00	835	23.90702	52.80907	Good	14	830554.62142869	560563.65288936	3	0
62	A-01-837	2015-09-14 10:44:00	2015-09-28 08:36:00	837	23.87568	52.82835	Good	13	828299.256585515	562561.750843818	13	0
63	A-01-838	2015-09-18 11:46:00	2015-10-05 10:37:00	838	23.82274	52.73049	Good	16	825467.349899932	551448.862874166	3	0
64	A-01-839	2015-09-15 09:31:00	2015-09-29 09:08:00	839	23.65971	52.84309	Good	13	813659.645679181	563233.574067149	6	0
65	A-01-840	2015-09-15 10:27:00	2015-09-30 08:01:00	840	23.63632	52.86835	Good	14	811904.701679381	565938.172527174	0	0
66	A-01-841	2015-09-14 11:02:00	2015-09-28 09:17:00	841	23.62194	52.62027	Good	13	812711.49100095	538312.424531984	0	0
67	A-01-842	2015-09-15 09:49:00	2015-09-29 09:57:00	842	23.69219	52.84574	Good	14	815825.392666682	563670.435903169	0	0
68	A-01-843	2015-09-14 09:32:00	2015-10-14 10:15:00	843	23.59973	52.6965	Good	30	810667.909697788	546685.864407708	2	0
69	A-01-844	2015-09-14 10:15:00	2015-10-04 13:18:00	844	23.82899	52.83002	Good	20	825144.969495508	562534.757719243	1	0
70	A-01-845	2015-09-16 10:08:00	2015-09-30 09:09:00	845	23.6869	52.79627	Good	13	815828.576252946	558150.83761048	2	0
71	A-01-848	2015-09-17 11:54:00	2015-09-28 11:47:00	848	23.71667	52.62455	Good	10	819085.775995603	539203.669539842	0	0
72	A-02-674	2015-10-01 11:04:00	2015-10-15 12:31:00	674	23.76452	52.68565	Good	14	821871.092923417	546205.078957974	0	0
73	A-02-675	2015-10-06 10:38:00	2015-10-20 09:58:00	675	23.68836	52.6938	Good	13	816670.060773345	546772.450497583	0	0
74	A-02-678	2015-09-28 12:17:00	2015-10-06 08:20:00	678	23.78379	52.645	Good	7	823472.600162209	541775.312817878	0	0
75	A-02-687	2015-09-28 11:19:00	2015-10-09 09:34:00	687	23.68734	52.66531	Good	10	816807.604515103	543602.622126943	0	0
76	A-02-689	2015-09-29 09:15:00	2015-10-13 09:12:00	689	23.90711	52.75214	Good	13	830993.087989937	554239.462467523	5	0
77	A-02-692	2015-09-30 17:15:00	2015-10-14 10:12:00	692	23.74905	52.80108	Good	13	819978.642143533	558960.366857878	0	0
78	A-02-693	2015-10-15 09:42:00	2015-10-27 15:56:00	693	23.73765	52.72429	Good	12	819773.934464637	550378.122871736	1	0
79	A-02-696	2015-09-28 08:55:00	2015-10-14 11:34:00	696	23.69631	52.61676	Good	16	817765.724737357	538248.118428278	0	0
80	A-02-700	2015-10-06 10:13:00	2015-10-20 09:43:00	700	23.65388	52.68002	Good	13	814441.643320503	545090.154931546	0	0
81	A-02-710	2015-10-08 15:12:00	2015-10-28 09:56:00	710	23.81176	52.75149	Good	19	824570.507744642	553732.265469035	0	0
82	A-02-714	2015-09-28 12:50:00	2015-10-06 08:02:00	714	23.79646	52.66535	Good	7	824177.977197789	544093.20222404	0	0
83	A-02-716	2015-09-29 12:29:00	2015-10-13 11:02:00	716	23.63714	52.91304	Good	13	811638.649289972	570907.107428033	1	1
84	A-02-717	2015-09-29 11:03:00	2015-10-13 07:07:00	717	23.65931	52.8229	Good	13	813778.424813277	560988.603447098	0	0
85	A-02-718	2015-10-15 07:54:00	2015-10-28 11:36:00	718	23.69465	52.78222	Good	13	816452.592098683	556623.938834544	0	0
86	A-02-719	2015-09-28 12:12:00	2015-10-14 19:14:00	719	23.5704	52.62043	Good	16	809225.229374956	538107.567064485	0	1
87	A-02-720	2015-10-15 10:17:00	2015-10-29 09:55:00	720	23.6871	52.72286	Good	13	816374.40906896	549995.574868125	0	0
88	A-02-723	2015-09-25 11:07:00	2015-10-13 09:30:00	723	23.9071	52.73514	Good	17	831121.472453399	552350.814613406	9	0
89	A-02-724	2015-10-02 04:12:00	2015-10-14 12:08:00	724	23.77633	52.71132	Good	12	822478.879276988	549109.930727347	0	0
90	A-02-727	2015-10-02 11:10:00	2015-10-14 12:49:00	727	23.57447	52.64522	Good	12	809325.296673739	540879.420948406	2	0
91	A-02-731	2015-10-15 12:21:00	2015-10-29 09:36:00	731	23.6677	52.71328	Good	13	815134.852769782	548845.991485535	0	0
92	A-02-735	2015-09-28 12:25:00	2015-10-20 11:11:00	735	23.76459	52.64786	Good	21	822154.067651562	542006.920621822	0	0
93	A-02-737	2015-10-14 11:54:00	2015-11-02 11:05:00	737	23.66262	52.61692	Good	18	815486.344568365	538117.716680266	0	0
94	A-02-738	2015-10-01 16:07:00	2015-10-14 10:29:00	738	23.73229	52.78448	Good	12	818971.691720495	557041.521036623	0	0
95	A-02-741	2015-09-29 08:43:00	2015-10-13 08:41:00	741	23.87112	52.75614	Good	13	828536.930221166	554518.655354569	3	0
96	A-02-744	2015-09-29 07:56:00	2015-10-05 10:25:00	744	23.83333	52.74328	Good	6	826085.947577067	552917.807732244	2	0
97	A-02-745	2015-09-26 12:48:00	2015-10-06 09:38:00	745	23.73909	52.65992	Good	9	820342.643803305	543232.937829642	0	0
98	A-02-753	2015-09-30 00:58:00	2015-10-12 16:22:00	753	23.65874	52.86019	Good	12	813470.984359635	565129.244304175	1	0
99	A-02-757	2015-10-01 14:23:00	2015-10-15 08:42:00	757	23.70223	52.75268	Good	13	817178.166483841	553375.366442977	0	0
100	A-02-761	2015-09-28 11:32:00	2015-10-02 10:20:00	761	23.6856	52.63686	Good	3	816896.023800318	540434.070956446	0	0
101	A-02-762	2015-09-30 12:11:00	2015-10-14 10:59:00	762	23.79629	52.79733	Good	13	823187.395381642	558755.291017762	0	0
102	A-02-766	2015-10-14 11:26:00	2015-11-02 10:40:00	766	23.66248	52.63159	Good	18	815371.242919127	539747.001029718	11	1
103	A-02-774	2015-10-09 10:12:00	2015-10-20 10:54:00	774	23.75097	52.61515	Good	11	821473.763275598	538311.933157909	14	0
104	A-02-779	2015-10-01 08:41:00	2015-10-15 08:18:00	779	23.66864	52.75453	Good	13	814900.419602876	553433.176540572	0	1
105	A-02-791	2015-10-01 07:44:00	2015-10-15 09:20:00	791	23.73717	52.74691	Good	14	819575.813258268	552889.107328836	0	0
106	A-02-795	2015-09-29 08:15:00	2015-10-13 08:18:00	795	23.84584	52.76137	Good	14	826793.779302759	554984.393724822	4	0
107	A-02-797	2015-10-04 11:35:00	2015-10-26 19:26:00	797	23.66074	52.78629	Good	22	814138.82400313	556927.286128898	0	0
108	A-02-800	2015-10-01 08:18:00	2015-10-14 11:17:00	800	23.76622	52.77026	Good	13	821362.158669634	555612.890032498	0	0
109	A-02-808	2015-09-28 08:24:00	2015-10-14 11:04:00	808	23.65233	52.65248	Good	16	814534.963899095	542023.552694092	2	0
110	A-02-809	2015-09-30 08:39:00	2015-10-13 08:43:00	809	23.62947	52.81999	Good	13	811790.916762974	560535.284039387	3	0
111	A-02-810	2015-10-02 11:43:00	2015-10-14 10:37:00	810	23.58139	52.67473	Good	11	809584.07520416	544187.977046723	2	2
112	A-02-811	2015-10-01 05:18:00	2015-10-14 08:35:00	811	23.64896	52.81009	Good	13	813174.034297845	559520.151175524	2	1
113	A-02-812	2015-09-29 10:12:00	2015-10-13 10:12:00	812	23.87533	52.72595	Good	14	829048.389869409	551183.938049292	0	1
114	A-02-813	2015-09-28 09:51:00	2015-10-10 12:25:00	813	23.91145	52.85737	Good	12	830485.402931391	565949.922190422	1	1
115	A-02-815	2015-10-13 07:55:00	2015-10-26 11:17:00	815	23.89351	52.87327	Good	13	829158.476068258	567633.856663738	0	0
116	A-02-816	2015-09-29 14:13:00	2015-10-13 11:01:00	816	23.60153	52.91704	Good	13	809218.361212492	571197.382963645	6	0
117	A-02-817	2015-09-29 07:45:00	2015-10-12 07:15:00	817	23.86055	52.78138	Good	12	827634.633207009	557274.447672563	0	0
118	A-02-818	2015-09-29 10:45:00	2015-10-12 07:50:00	818	23.92858	52.76268	Good	12	832359.936375347	555509.5121478	4	0
119	A-02-820	2015-09-23 11:02:00	2015-09-25 07:23:00	820	23.92358	52.72487	Good	1	832310.992455757	551285.94640342	0	0
120	A-02-821	2015-09-28 13:03:00	2015-10-02 09:39:00	821	23.78582	52.69369	Good	3	823249.661005998	547193.858865223	0	0
121	A-02-823	2015-09-30 03:39:00	2015-10-13 10:33:00	823	23.60143	52.8969	Good	13	809355.303756165	568959.224464664	3	0
122	A-02-824	2015-09-28 10:37:00	2015-10-06 00:38:00	824	23.9136	52.89635	Good	7	830333.135432985	570290.295337625	0	0
123	A-02-825	2015-09-29 08:02:00	2015-10-12 07:34:00	825	23.9083	52.78052	Good	12	830857.732986055	557397.801073952	0	2
124	A-02-826	2015-09-28 09:34:00	2015-10-14 12:21:00	826	23.57817	52.62609	Good	16	809710.622188394	538769.839737503	0	0
125	A-02-827	2015-09-23 11:16:00	2015-09-29 10:59:00	827	23.89371	52.70064	Good	5	830479.638172401	548456.436472349	0	0
126	A-02-828	2015-10-15 07:40:00	2015-10-27 09:14:00	828	23.69669	52.81509	Good	12	816351.035321312	560284.910033301	7	0
127	A-02-829	2015-09-29 09:54:00	2015-10-13 09:56:00	829	23.87184	52.74207	Good	14	828691.512669965	552958.82970201	0	1
128	A-02-830	2015-10-02 01:50:00	2015-10-13 10:18:00	830	23.64273	52.89072	Good	11	812174.729937674	568451.511663328	0	0
129	A-02-831	2015-09-28 08:12:00	2015-10-02 11:27:00	831	23.60925	52.66294	Good	4	811549.592357487	542998.289656328	0	0
130	A-02-832	2015-10-16 06:17:00	2015-10-26 13:29:00	832	23.85557	52.81285	Good	10	827062.601330548	560747.958672405	0	0
131	A-02-833	2015-09-28 10:42:00	2015-10-12 10:24:00	833	23.85542	52.85376	Good	13	826744.842202567	565292.254109277	3	0
132	A-02-834	2015-10-13 07:56:00	2015-10-26 12:01:00	834	23.84505	52.8759	Good	13	825881.231772457	567704.785414244	0	0
133	A-02-835	2015-09-30 12:58:00	2015-10-12 08:16:00	835	23.90702	52.80907	Good	11	830554.62142869	560563.65288936	4	0
134	A-02-837	2015-09-28 17:09:00	2015-10-09 07:52:00	837	23.87568	52.82835	Good	10	828299.256585515	562561.750843818	6	0
135	A-02-838	2015-10-05 10:40:00	2015-10-13 07:50:00	838	23.82274	52.73049	Good	7	825467.349899932	551448.862874166	0	0
136	A-02-839	2015-09-29 10:22:00	2015-10-13 09:08:00	839	23.65971	52.84309	Good	13	813659.645679181	563233.574067149	3	0
137	A-02-840	2015-10-14 08:05:00	2015-10-14 08:45:00	840	23.63632	52.86835	Good	0	811904.701679381	565938.172527174	0	0
138	A-02-841	2015-09-28 09:19:00	2015-10-02 10:45:00	841	23.62194	52.62027	Good	4	812711.49100095	538312.424531984	0	0
139	A-02-842	2015-09-29 10:15:00	2015-10-13 09:28:00	842	23.69219	52.84574	Good	13	815825.392666682	563670.435903169	0	0
140	A-02-843	2015-10-14 10:18:00	2015-10-23 08:01:00	843	23.59973	52.6965	Good	8	810667.909697788	546685.864407708	3	0
141	A-02-844	2015-10-10 07:38:00	2015-10-23 11:54:00	844	23.82899	52.83002	Good	13	825144.969495508	562534.757719243	0	0
142	A-02-845	2015-09-30 15:30:00	2015-10-14 08:57:00	845	23.6869	52.79627	Good	13	815828.576252946	558150.83761048	2	0
143	A-02-848	2015-09-28 11:50:00	2015-10-02 10:07:00	848	23.71667	52.62455	Good	3	819085.775995603	539203.669539842	0	1
144	A-03-674	2015-10-15 13:41:00	2015-10-20 04:14:00	674	23.76452	52.68565	Good	4	821871.092923417	546205.078957974	0	0
145	A-03-678	2015-10-06 08:23:00	2015-10-20 11:21:00	678	23.78379	52.645	Good	14	823472.600162209	541775.312817878	10	0
146	A-03-687	2015-10-09 09:39:00	2015-10-20 10:13:00	687	23.68734	52.66531	Good	11	816807.604515103	543602.622126943	0	0
147	A-03-689	2015-10-13 09:18:00	2015-10-29 13:20:00	689	23.90711	52.75214	Good	16	830993.087989937	554239.462467523	8	0
148	A-03-692	2015-10-14 16:00:00	2015-10-28 10:55:00	692	23.74905	52.80108	Good	13	819978.642143533	558960.366857878	0	0
149	A-03-693	2015-10-29 10:33:00	2015-11-06 09:19:00	693	23.73765	52.72429	Good	7	819773.934464637	550378.122871736	0	0
150	A-03-696	2015-10-14 11:39:00	2015-11-02 10:48:00	696	23.69631	52.61676	Good	18	817765.724737357	538248.118428278	9	0
151	A-03-700	2015-10-20 09:45:00	2015-11-02 14:06:00	700	23.65388	52.68002	Good	13	814441.643320503	545090.154931546	0	0
152	A-03-714	2015-10-06 08:06:00	2015-10-20 11:33:00	714	23.79646	52.66535	Good	14	824177.977197789	544093.20222404	1	0
153	A-03-716	2015-10-13 17:18:00	2015-10-27 12:50:00	716	23.63714	52.91304	Good	13	811638.649289972	570907.107428033	0	1
154	A-03-717	2015-10-13 09:07:00	2015-10-27 10:04:00	717	23.65931	52.8229	Good	14	813778.424813277	560988.603447098	0	0
155	A-03-718	2015-10-28 10:48:00	2015-11-06 07:42:00	718	23.69465	52.78222	Good	8	816452.592098683	556623.938834544	0	0
156	A-03-719	2015-10-14 12:37:00	2015-10-23 09:46:00	719	23.5704	52.62043	Good	8	809225.229374956	538107.567064485	3	0
157	A-03-720	2015-10-29 09:01:00	2015-11-06 08:53:00	720	23.6871	52.72286	Good	7	816374.40906896	549995.574868125	0	0
158	A-03-723	2015-10-13 09:36:00	2015-10-29 13:43:00	723	23.9071	52.73514	Good	16	831121.472453399	552350.814613406	0	0
159	A-03-724	2015-10-14 20:08:00	2015-10-29 08:49:00	724	23.77633	52.71132	Good	14	822478.879276988	549109.930727347	0	0
160	A-03-727	2015-10-14 12:51:00	2015-11-02 12:56:00	727	23.57447	52.64522	Good	19	809325.296673739	540879.420948406	1	0
161	A-03-731	2015-10-29 18:45:00	2015-11-03 13:31:00	731	23.6677	52.71328	Good	4	815134.852769782	548845.991485535	5	0
162	A-03-735	2015-10-20 11:15:00	2015-11-03 10:21:00	735	23.76459	52.64786	Good	13	822154.067651562	542006.920621822	0	0
163	A-03-738	2015-10-14 20:51:00	2015-10-28 11:16:00	738	23.73229	52.78448	Good	13	818971.691720495	557041.521036623	0	0
164	A-03-741	2015-10-13 08:45:00	2015-10-29 12:36:00	741	23.87112	52.75614	Good	16	828536.930221166	554518.655354569	0	0
165	A-03-744	2015-10-05 10:29:00	2015-10-13 08:08:00	744	23.83333	52.74328	Good	7	826085.947577067	552917.807732244	1	0
166	A-03-745	2015-10-06 09:26:00	2015-10-20 12:01:00	745	23.73909	52.65992	Good	14	820342.643803305	543232.937829642	2	0
167	A-03-753	2015-10-13 21:22:00	2015-10-25 15:56:00	753	23.65874	52.86019	Good	11	813470.984359635	565129.244304175	0	0
168	A-03-757	2015-10-15 23:21:00	2015-10-28 13:01:00	757	23.70223	52.75268	Good	12	817178.166483841	553375.366442977	1	0
169	A-03-761	2015-10-02 10:23:00	2015-10-20 10:24:00	761	23.6856	52.63686	Good	18	816896.023800318	540434.070956446	4	0
170	A-03-762	2015-10-14 20:39:00	2015-10-28 05:50:00	762	23.79629	52.79733	Good	13	823187.395381642	558755.291017762	0	0
171	A-03-774	2015-10-20 10:57:00	2015-11-03 10:36:00	774	23.75097	52.61515	Good	13	821473.763275598	538311.933157909	0	0
172	A-03-779	2015-10-15 15:50:00	2015-10-28 12:42:00	779	23.66864	52.75453	Good	12	814900.419602876	553433.176540572	0	1
173	A-03-791	2015-10-15 09:25:00	2015-10-28 13:41:00	791	23.73717	52.74691	Good	13	819575.813258268	552889.107328836	0	0
174	A-03-795	2015-10-13 08:23:00	2015-10-29 12:18:00	795	23.84584	52.76137	Good	16	826793.779302759	554984.393724822	0	0
175	A-03-797	2015-10-29 10:53:00	2015-11-06 07:28:00	797	23.66074	52.78629	Good	7	814138.82400313	556927.286128898	0	0
176	A-03-800	2015-10-14 12:37:00	2015-10-28 10:16:00	800	23.76622	52.77026	Good	13	821362.158669634	555612.890032498	0	0
177	A-03-808	2015-10-14 11:10:00	2015-10-23 09:02:00	808	23.65233	52.65248	Good	8	814534.963899095	542023.552694092	4	0
178	A-03-809	2015-10-13 08:53:00	2015-10-27 10:21:00	809	23.62947	52.81999	Good	14	811790.916762974	560535.284039387	0	0
179	A-03-810	2015-10-14 10:40:00	2015-10-23 08:28:00	810	23.58139	52.67473	Good	8	809584.07520416	544187.977046723	4	1
180	A-03-811	2015-10-14 09:57:00	2015-10-27 09:43:00	811	23.64896	52.81009	Good	12	813174.034297845	559520.151175524	1	0
181	A-03-812	2015-10-13 10:20:00	2015-10-16 09:02:00	812	23.87533	52.72595	Good	2	829048.389869409	551183.938049292	1	0
182	A-03-813	2015-10-12 09:39:00	2015-10-15 08:33:00	813	23.91145	52.85737	Good	2	830485.402931391	565949.922190422	0	0
183	A-03-815	2015-10-26 10:25:00	2015-11-02 09:54:00	815	23.89351	52.87327	Good	6	829158.476068258	567633.856663738	0	0
184	A-03-816	2015-10-14 05:01:00	2015-10-27 12:54:00	816	23.60153	52.91704	Good	13	809218.361212492	571197.382963645	11	0
185	A-03-817	2015-10-13 01:51:00	2015-10-26 09:02:00	817	23.86055	52.78138	Good	13	827634.633207009	557274.447672563	6	1
186	A-03-818	2015-10-12 08:50:00	2015-10-26 09:48:00	818	23.92858	52.76268	Good	14	832359.936375347	555509.5121478	3	0
187	A-03-820	2015-09-25 07:31:00	2015-09-29 10:34:00	820	23.92358	52.72487	Good	4	832310.992455757	551285.94640342	0	0
188	A-03-821	2015-10-02 09:45:00	2015-10-05 11:17:00	821	23.78582	52.69369	Good	3	823249.661005998	547193.858865223	0	0
189	A-03-823	2015-10-13 21:05:00	2015-10-27 12:17:00	823	23.60143	52.8969	Good	13	809355.303756165	568959.224464664	1	0
190	A-03-824	2015-10-13 06:18:00	2015-10-15 08:44:00	824	23.9136	52.89635	Good	2	830333.135432985	570290.295337625	0	0
191	A-03-825	2015-10-12 08:10:00	2015-10-26 09:32:00	825	23.9083	52.78052	Good	14	830857.732986055	557397.801073952	0	0
192	A-03-826	2015-10-14 12:24:00	2015-11-02 11:52:00	826	23.57817	52.62609	Good	18	809710.622188394	538769.839737503	1	0
193	A-03-827	2015-09-29 11:07:00	2015-10-09 08:34:00	827	23.89371	52.70064	Good	9	830479.638172401	548456.436472349	0	0
194	A-03-828	2015-10-27 22:49:00	2015-11-03 08:15:00	828	23.69669	52.81509	Good	6	816351.035321312	560284.910033301	0	0
195	A-03-829	2015-10-13 09:59:00	2015-10-16 08:35:00	829	23.87184	52.74207	Good	2	828691.512669965	552958.82970201	0	0
196	A-03-830	2015-10-17 16:35:00	2015-10-25 13:44:00	830	23.64273	52.89072	Good	7	812174.729937674	568451.511663328	0	0
197	A-03-831	2015-10-02 11:31:00	2015-10-14 10:52:00	831	23.60925	52.66294	Good	11	811549.592357487	542998.289656328	2	0
198	A-03-832	2015-10-27 08:02:00	2015-11-02 11:19:00	832	23.85557	52.81285	Good	6	827062.601330548	560747.958672405	0	0
199	A-03-833	2015-10-12 19:27:00	2015-10-26 11:41:00	833	23.85542	52.85376	Good	13	826744.842202567	565292.254109277	4	0
200	A-03-834	2015-10-26 11:09:00	2015-11-02 10:19:00	834	23.84505	52.8759	Good	6	825881.231772457	567704.785414244	1	0
201	A-03-835	2015-10-12 22:33:00	2015-10-26 10:09:00	835	23.90702	52.80907	Good	13	830554.62142869	560563.65288936	14	0
202	A-03-837	2015-10-12 19:19:00	2015-10-15 07:58:00	837	23.87568	52.82835	Good	2	828299.256585515	562561.750843818	4	0
203	A-03-838	2015-10-13 07:54:00	2015-10-16 07:57:00	838	23.82274	52.73049	Good	3	825467.349899932	551448.862874166	0	0
204	A-03-839	2015-10-29 10:37:00	2015-11-03 09:13:00	839	23.65971	52.84309	Good	4	813659.645679181	563233.574067149	0	0
205	A-03-840	2015-10-27 10:41:00	2015-10-27 11:17:00	840	23.63632	52.86835	Good	0	811904.701679381	565938.172527174	0	0
206	A-03-841	2015-10-02 10:49:00	2015-10-14 12:06:00	841	23.62194	52.62027	Good	12	812711.49100095	538312.424531984	2	0
207	A-03-842	2015-10-13 09:39:00	2015-10-27 10:54:00	842	23.69219	52.84574	Good	14	815825.392666682	563670.435903169	2	0
208	A-03-843	2015-10-23 08:05:00	2015-11-02 09:27:00	843	23.59973	52.6965	Good	10	810667.909697788	546685.864407708	10	0
209	A-03-844	2015-10-26 12:02:00	2015-11-02 10:54:00	844	23.82899	52.83002	Good	6	825144.969495508	562534.757719243	7	0
210	A-03-845	2015-10-14 09:34:00	2015-10-28 11:58:00	845	23.6869	52.79627	Good	14	815828.576252946	558150.83761048	1	0
211	A-03-848	2015-10-02 10:09:00	2015-10-09 09:56:00	848	23.71667	52.62455	Good	6	819085.775995603	539203.669539842	0	0
212	A-04-674	2015-10-21 18:43:00	2015-10-29 09:09:00	674	23.76452	52.68565	Good	7	821871.092923417	546205.078957974	0	0
213	A-04-678	2015-10-20 11:27:00	2015-11-03 10:10:00	678	23.78379	52.645	Good	13	823472.600162209	541775.312817878	8	0
214	A-04-687	2015-10-20 10:17:00	2015-11-02 14:19:00	687	23.68734	52.66531	Good	13	816807.604515103	543602.622126943	0	0
215	A-04-689	2015-10-29 12:27:00	2015-11-04 08:41:00	689	23.90711	52.75214	Good	5	830993.087989937	554239.462467523	2	0
216	A-04-692	2015-10-28 19:17:00	2015-11-06 07:53:00	692	23.74905	52.80108	Good	8	819978.642143533	558960.366857878	0	0
217	A-04-714	2015-10-20 11:34:00	2015-11-03 09:09:00	714	23.79646	52.66535	Good	13	824177.977197789	544093.20222404	0	0
218	A-04-716	2015-10-27 11:41:00	2015-11-03 10:49:00	716	23.63714	52.91304	Good	6	811638.649289972	570907.107428033	3	0
219	A-04-717	2015-10-27 16:03:00	2015-11-03 08:49:00	717	23.65931	52.8229	Good	6	813778.424813277	560988.603447098	0	0
220	A-04-719	2015-10-23 09:51:00	2015-11-02 12:54:00	719	23.5704	52.62043	Good	10	809225.229374956	538107.567064485	0	0
221	A-04-723	2015-10-29 12:47:00	2015-11-04 08:58:00	723	23.9071	52.73514	Good	5	831121.472453399	552350.814613406	8	0
222	A-04-724	2015-10-29 07:57:00	2015-11-06 09:30:00	724	23.77633	52.71132	Good	8	822478.879276988	549109.930727347	0	1
223	A-04-738	2015-10-29 15:19:00	2015-11-06 08:07:00	738	23.73229	52.78448	Good	7	818971.691720495	557041.521036623	0	0
224	A-04-741	2015-10-29 11:39:00	2015-11-04 08:16:00	741	23.87112	52.75614	Good	5	828536.930221166	554518.655354569	6	0
225	A-04-744	2015-10-13 08:40:00	2015-10-16 08:15:00	744	23.83333	52.74328	Good	2	826085.947577067	552917.807732244	0	0
226	A-04-745	2015-10-20 12:05:00	2015-11-02 11:04:00	745	23.73909	52.65992	Good	12	820342.643803305	543232.937829642	0	0
227	A-04-753	2015-10-27 10:18:00	2015-11-03 09:41:00	753	23.65874	52.86019	Good	6	813470.984359635	565129.244304175	0	0
228	A-04-757	2015-10-28 16:36:00	2015-11-06 08:40:00	757	23.70223	52.75268	Good	8	817178.166483841	553375.366442977	0	0
229	A-04-761	2015-10-20 10:27:00	2015-11-02 14:27:00	761	23.6856	52.63686	Good	13	816896.023800318	540434.070956446	4	0
230	A-04-762	2015-10-30 17:48:00	2015-11-02 08:07:00	762	23.79629	52.79733	Good	2	823187.395381642	558755.291017762	0	0
231	A-04-779	2015-10-29 05:40:00	2015-11-06 08:25:00	779	23.66864	52.75453	Good	8	814900.419602876	553433.176540572	0	0
232	A-04-791	2015-10-29 22:29:00	2015-11-06 09:09:00	791	23.73717	52.74691	Good	7	819575.813258268	552889.107328836	0	0
233	A-04-795	2015-10-29 11:21:00	2015-11-04 08:03:00	795	23.84584	52.76137	Good	5	826793.779302759	554984.393724822	0	0
234	A-04-800	2015-10-29 00:16:00	2015-11-02 12:11:00	800	23.76622	52.77026	Good	4	821362.158669634	555612.890032498	0	0
235	A-04-808	2015-10-23 09:04:00	2015-11-02 10:12:00	808	23.65233	52.65248	Good	10	814534.963899095	542023.552694092	2	0
236	A-04-809	2015-10-28 20:16:00	2015-11-03 08:58:00	809	23.62947	52.81999	Good	5	811790.916762974	560535.284039387	0	0
237	A-04-810	2015-10-23 08:32:00	2015-11-02 09:49:00	810	23.58139	52.67473	Good	10	809584.07520416	544187.977046723	0	3
238	A-04-811	2015-10-27 08:52:00	2015-11-03 08:36:00	811	23.64896	52.81009	Good	6	813174.034297845	559520.151175524	0	1
239	A-04-812	2015-10-16 09:03:00	2015-10-29 14:14:00	812	23.87533	52.72595	Good	13	829048.389869409	551183.938049292	6	0
240	A-04-813	2015-10-15 08:35:00	2015-10-26 10:29:00	813	23.91145	52.85737	Good	11	830485.402931391	565949.922190422	1	0
241	A-04-816	2015-10-27 12:04:00	2015-11-03 10:55:00	816	23.60153	52.91704	Good	6	809218.361212492	571197.382963645	7	0
242	A-04-817	2015-10-26 09:28:00	2015-11-02 09:20:00	817	23.86055	52.78138	Good	6	827634.633207009	557274.447672563	1	0
243	A-04-818	2015-10-26 09:53:00	2015-11-02 09:45:00	818	23.92858	52.76268	Good	6	832359.936375347	555509.5121478	0	0
244	A-04-820	2015-09-29 10:38:00	2015-10-09 08:19:00	820	23.92358	52.72487	Good	9	832310.992455757	551285.94640342	2	0
245	A-04-821	2015-10-05 11:19:00	2015-10-06 11:21:00	821	23.78582	52.69369	Good	1	823249.661005998	547193.858865223	6	0
246	A-04-823	2015-10-28 09:23:00	2015-11-03 10:30:00	823	23.60143	52.8969	Good	6	809355.303756165	568959.224464664	0	0
247	A-04-824	2015-10-15 08:45:00	2015-10-26 10:54:00	824	23.9136	52.89635	Good	11	830333.135432985	570290.295337625	23	0
248	A-04-825	2015-10-26 12:48:00	2015-11-02 09:33:00	825	23.9083	52.78052	Good	6	830857.732986055	557397.801073952	9	0
249	A-04-827	2015-10-09 08:36:00	2015-10-19 06:17:00	827	23.89371	52.70064	Good	9	830479.638172401	548456.436472349	0	0
250	A-04-829	2015-10-16 08:38:00	2015-10-29 12:58:00	829	23.87184	52.74207	Good	13	828691.512669965	552958.82970201	0	0
251	A-04-830	2015-10-27 19:41:00	2015-11-03 10:13:00	830	23.64273	52.89072	Good	6	812174.729937674	568451.511663328	0	0
252	A-04-831	2015-10-14 10:56:00	2015-10-23 08:44:00	831	23.60925	52.66294	Good	8	811549.592357487	542998.289656328	1	0
253	A-04-833	2015-10-26 20:39:00	2015-11-02 10:07:00	833	23.85542	52.85376	Good	6	826744.842202567	565292.254109277	0	0
254	A-04-835	2015-10-26 21:39:00	2015-11-02 09:06:00	835	23.90702	52.80907	Good	6	830554.62142869	560563.65288936	0	0
255	A-04-837	2015-10-15 08:00:00	2015-10-26 12:29:00	837	23.87568	52.82835	Good	11	828299.256585515	562561.750843818	6	0
256	A-04-838	2015-10-16 08:01:00	2015-10-29 11:41:00	838	23.82274	52.73049	Good	13	825467.349899932	551448.862874166	0	0
257	A-04-841	2015-10-14 12:11:00	2015-10-21 11:54:00	841	23.62194	52.62027	Good	6	812711.49100095	538312.424531984	0	0
258	A-04-842	2015-10-27 10:26:00	2015-11-03 09:27:00	842	23.69219	52.84574	Good	6	815825.392666682	563670.435903169	0	0
259	A-04-845	2015-10-28 11:07:00	2015-11-06 07:35:00	845	23.6869	52.79627	Good	8	815828.576252946	558150.83761048	0	0
260	A-04-848	2015-10-09 09:59:00	2015-10-20 10:41:00	848	23.71667	52.62455	Good	11	819085.775995603	539203.669539842	0	0
261	A-05-674	2015-10-29 08:43:00	2015-11-03 10:16:00	674	23.76452	52.68565	Good	5	821871.092923417	546205.078957974	0	0
262	A-05-744	2015-10-16 08:16:00	2015-10-29 11:57:00	744	23.83333	52.74328	Good	13	826085.947577067	552917.807732244	3	0
263	A-05-812	2015-10-29 13:19:00	2015-11-04 09:41:00	812	23.87533	52.72595	Good	5	829048.389869409	551183.938049292	11	0
264	A-05-813	2015-10-26 09:38:00	2015-11-02 09:23:00	813	23.91145	52.85737	Good	6	830485.402931391	565949.922190422	0	0
265	A-05-820	2015-10-09 08:22:00	2015-10-19 05:58:00	820	23.92358	52.72487	Good	9	832310.992455757	551285.94640342	3	0
266	A-05-821	2015-10-06 11:28:00	2015-10-14 13:26:00	821	23.78582	52.69369	Good	8	823249.661005998	547193.858865223	11	0
267	A-05-824	2015-10-26 13:24:00	2015-11-02 09:37:00	824	23.9136	52.89635	Good	6	830333.135432985	570290.295337625	8	2
268	A-05-827	2015-10-19 06:19:00	2015-11-04 15:08:00	827	23.89371	52.70064	Good	16	830479.638172401	548456.436472349	0	0
269	A-05-829	2015-10-29 12:01:00	2015-11-04 09:25:00	829	23.87184	52.74207	Good	5	828691.512669965	552958.82970201	0	0
270	A-05-831	2015-10-23 08:47:00	2015-11-02 10:00:00	831	23.60925	52.66294	Good	10	811549.592357487	542998.289656328	0	3
271	A-05-837	2015-10-26 11:38:00	2015-11-02 10:37:00	837	23.87568	52.82835	Good	6	828299.256585515	562561.750843818	4	0
272	A-05-838	2015-10-29 10:46:00	2015-11-04 07:38:00	838	23.82274	52.73049	Good	5	825467.349899932	551448.862874166	0	0
273	A-05-841	2015-10-21 12:37:00	2015-11-02 11:23:00	841	23.62194	52.62027	Good	11	812711.49100095	538312.424531984	0	1
274	A-05-848	2015-10-20 10:45:00	2015-10-30 13:48:00	848	23.71667	52.62455	Good	10	819085.775995603	539203.669539842	4	0
275	A-06-744	2015-10-29 11:01:00	2015-11-04 07:48:00	744	23.83333	52.74328	Good	5	826085.947577067	552917.807732244	1	0
276	A-06-820	2015-10-19 06:05:00	2015-10-22 11:04:00	820	23.92358	52.72487	Good	3	832310.992455757	551285.94640342	0	1
277	A-06-821	2015-10-14 13:32:00	2015-10-16 10:21:00	821	23.78582	52.69369	Good	1	823249.661005998	547193.858865223	0	0
278	A-06-848	2015-10-30 12:51:00	2015-11-03 09:46:00	848	23.71667	52.62455	Good	3	819085.775995603	539203.669539842	0	0
279	A-07-820	2015-10-22 11:10:00	2015-10-30 12:02:00	820	23.92358	52.72487	Good	8	832310.992455757	551285.94640342	0	0
280	A-07-821	2015-10-16 10:25:00	2015-10-20 12:13:00	821	23.78582	52.69369	Good	4	823249.661005998	547193.858865223	0	0
281	A-08-820	2015-10-30 11:06:00	2015-11-04 13:56:00	820	23.92358	52.72487	Good	5	832310.992455757	551285.94640342	0	0
282	A-08-821	2015-10-20 12:22:00	2015-10-30 14:08:00	821	23.78582	52.69369	Good	10	823249.661005998	547193.858865223	1	0
