# Supplementary material for: Linking spatial patterns of terrestrial herbivore community structure to trophic interactions
Source: eLife. 2019 Oct 2;8:e44937. doi: 10.7554/eLife.44937 (PMC6805123; doi:10.7554/eLife.44937)
Supplement: Source data 1. [file elife-44937-data1.zip › data/covariates_site_ungulates.csv]

site_id	elev	fheight	open	conif	temp	doy	snow
0	157.12	17.7	0.03	0.18	12.62	133.5	0
1	149.82	18.46	0.61	0.01	12.62	133.5	0
2	161.35	17.93	0	0.12	12.62	133.5	0
3	162.97	20.17	0.02	0.75	12.62	133.5	0
4	171.93	17.88	0.05	0.41	12.62	133.5	0
5	153.75	18.91	0	0.03	12.62	133.5	0
6	149.62	18.69	0.06	0.11	12.62	133.5	0
7	168.07	10.93	0.14	0.36	12.62	133.5	0
8	171.93	19.27	0.16	0.7	12.62	133.5	0
9	169.79	19.82	0.35	0.98	12.62	133.5	0
10	149.45	22.99	0.04	0.6	12.62	133.5	0
11	163.78	15.88	0.07	0.16	12.62	133.5	0
12	154.94	18.37	0.03	0.09	12.62	134.5	0
13	169.15	19.27	0.02	0.82	12.62	134.5	0
14	154.56	18.57	0.04	0.39	12.62	134.5	0
15	155.06	20.34	0.07	0.26	12.9	134	0
16	170.71	16.91	0.05	0.27	12.62	134.5	0
17	168.53	25.17	0.03	0.98	12.62	134.5	0
18	172.64	24.22	0.01	0.3	12.62	134.5	0
19	161.55	22.07	0.06	0.22	12.62	134.5	0
20	163.58	23.66	0.06	1	12.62	134.5	0
21	157.57	12.76	0.01	0.05	12.62	134.5	0
22	160.96	21.63	0	0.08	12.57	135	0
23	154.95	20.8	0.04	0.28	12.88	134.5	0
24	168.54	19.67	0.01	1	6.1	297	0.77
25	167.46	18.27	0.02	1	6.1	297	0.77
26	173.33	20.94	0.05	1	6.1	297	0.77
27	159.11	19.43	0.09	0.81	6.1	297	0.77
28	156.83	21.97	0.05	0.05	6.1	297	0.77
29	155.01	16.31	0.01	0.03	6.1	297	0.77
30	154.22	15.73	0.06	0.01	6.1	297	0.77
31	171.19	18.15	0.06	0.88	6.1	297	0.77
32	149.97	20.33	0.04	0	6.1	297	0.77
33	149.48	20.2	0.11	0.54	6.1	297	0.77
34	148.81	16.9	0.12	0.99	6.1	297	0.77
35	147.65	15.17	0.05	0.83	6.1	297	0.77
36	148.37	16.42	0.07	1	6.1	297	0.77
37	152.46	19.53	0.08	0.98	6.1	297	0.77
38	148.87	17.22	0.03	1	6.1	297	0.77
39	146.62	14.97	0.03	0.76	6.1	297	0.77
40	146.46	17.98	0.07	0.64	6.1	297	0.77
41	163.72	12.36	0.01	0.02	5.65	297.5	0.83
42	158.66	19.41	0.06	0.8	5.14	298	1.08
43	155.87	14.22	0.06	0	5.14	298	1.08
44	160.55	21.32	0.04	0.01	5.14	298	1.08
45	158.32	15.17	0.06	0.06	5.14	298	1.08
46	154.89	19.64	0.03	0.16	5.14	298	1.08
47	156.44	18.68	0	0.23	5.14	298	1.08
48	154.46	18.3	0.33	0.29	5.14	298	1.08
49	154.99	20.16	0.01	0.25	5.14	298	1.08
50	159.24	17.65	0.08	1	5.14	298	1.08
51	155.77	15.7	0.06	1	5.14	298	1.08
52	166.57	15.93	0.01	0.08	4.09	318.5	0
53	171.03	19.34	0.08	0.98	4.09	318.5	0
54	149.94	18.9	0.03	0.21	4.09	318.5	0
55	156.01	20.95	0	0	4.09	318.5	0
56	153.58	15.65	0.01	0	4.09	318.5	0
57	151.75	18.75	0.06	0.65	4.09	318.5	0
58	145.69	23.24	0.1	0.26	4.09	318.5	0
59	157.24	22.46	0	0	4.09	318.5	0
60	152.68	15.79	0.09	0.12	4.09	318.5	0
61	157.1	22.03	0	0	4.09	318.5	0
62	156.44	22.67	0	0.01	4.19	317.5	0
63	155.86	22.5	0.01	0	4.19	317.5	0
64	156.79	20.11	0.12	0.95	4.19	317.5	0
65	155.77	19.13	0.14	0.87	4.19	317.5	0
66	159.32	21.22	0.01	0.06	4.19	317.5	0
67	157.94	18.27	0.01	0.14	4.19	317.5	0
68	163.52	22.08	0.02	0.02	4.19	317.5	0
69	167.69	20.57	0	0.01	4.19	317.5	0
70	164.97	18.97	0.01	0.19	4.19	317.5	0
71	150.2	17.53	0.06	0.19	4.11	318	0
72	150.02	18.64	0.04	0.38	4.11	318	0
73	152.27	21.81	0.03	0.47	4.11	318	0
74	154.4	22.69	0	0.03	4.11	318	0
75	152.68	19.19	0.04	0.12	4.11	318	0
76	157.41	20.96	0.1	0.59	4.11	318	0
77	158.22	17.65	0.05	1	4.11	318	0
78	154.38	14.74	0.01	1	4.11	318	0
79	171.2	21.38	0	0.47	4.11	319	0
80	163.57	14.91	0.25	0.55	4.11	319	0
81	155.89	18.69	0.06	0.2	4.11	319	0
82	153.58	15.05	0.09	0.14	4.11	319	0
83	155.71	21	0.03	0.23	4.11	319	0
84	152.55	18.56	0.01	0.16	4.11	319	0
85	155.51	15.94	0.12	1	4.11	319	0
86	153.07	14.3	0.04	0.47	4.11	319	0
87	157.48	17.84	0.02	0.08	2.69	333.5	2.14
88	156.12	22.67	0.01	0.07	2.69	333.5	2.14
89	157.77	21.6	0.07	0.05	2.69	333.5	2.14
90	161.23	18.3	0.02	0.02	2.69	333.5	2.14
91	155.84	16.03	0.02	0.06	2.69	333.5	2.14
92	165.88	17.33	0.08	0.98	2.69	333.5	2.14
93	151.93	19.22	0.01	0.14	3.45	332.5	0.5
94	151.21	20.05	0.03	0.05	3.45	332.5	0.5
95	152.28	19.6	0.04	0.05	3.45	332.5	0.5
96	155.29	14.14	0.01	0.04	3.45	332.5	0.5
97	150.14	18.4	0.05	0.12	3.45	332.5	0.5
98	151.26	20.14	0.06	0.14	3.45	332.5	0.5
99	157.57	17.82	0.01	0	3.45	332.5	0.5
100	153.16	16.46	0.03	0.18	3.45	332.5	0.5
101	160.11	18.72	0	0.03	3.45	332.5	0.5
102	162.14	17.78	0.02	0	3.45	332.5	0.5
103	161.07	17.12	0.04	0.31	2.84	333.5	1.5
104	165.34	15.33	0.49	0.98	2.84	333.5	1.5
105	154.65	22.05	0.07	0.4	2.84	333.5	1.5
106	165.06	24.66	0.01	0.08	2.84	333.5	1.5
107	168.44	20.77	0.1	0.07	2.84	333.5	1.5
108	159.52	19.64	0.08	1	2.84	333.5	1.5
109	170.03	20.48	0.07	1	2.84	333.5	1.5
110	164.73	13.58	0.08	0.45	2.84	333.5	1.5
111	162.96	17.79	0.13	0.99	2.84	333.5	1.5
112	165.38	23.18	0.06	1	2.21	334.5	2.71
113	165.27	18.71	0.14	1	2.21	334.5	2.71
114	164.57	19.51	0.02	1	2.21	334.5	2.71
115	171.37	19.02	0.03	0.79	2.21	334.5	2.71
116	165.39	19.74	0.01	0.04	2.21	334.5	2.71
117	153.09	19.77	0.02	0.77	2.21	334.5	2.71
118	154.2	16.49	0.1	0.78	2.21	334.5	2.71
119	164.44	19.16	0.31	0.17	12.34	112	0
120	160.89	12.37	0.02	0.3	12.26	111	0
121	159.72	17.18	0.05	0.2	12.26	111	0
122	163.78	17.78	0.07	0.99	12.34	112	0
123	164.98	12.93	0	0.36	12.26	111	0
124	170.71	18.36	0.1	0.32	12.26	111	0
125	164.69	15.61	0.01	0.13	12.26	111	0
126	168.13	21.34	0.04	0.92	12.26	111	0
127	170.66	17.06	0.01	0.16	12.26	111	0
128	169.67	22.22	0.03	0.59	12.26	111	0
129	166.48	15.04	0.09	0.99	12.26	111	0
130	167.28	21.36	0	0.04	12.26	111	0
131	167.54	14.13	0.03	0.06	12.26	111	0
132	168.13	21.45	0.07	1	12.26	111	0
133	172.04	19.64	0.05	0.99	12.34	112	0
134	166.58	20.61	0.03	1	12.34	112	0
135	167.76	21.47	0.02	1	12.34	112	0
136	167.85	20.52	0.01	0.65	12.34	112	0
137	160.89	16.56	0.05	0.53	12.34	112	0
138	166.99	17.32	0.08	1	12.34	112	0
139	168.85	22.59	0.01	0.07	12.34	112	0
140	167.24	21.14	0.01	0.5	12.34	112	0
141	168.02	14.51	0.02	0.97	12.26	111	0
142	156.88	16.06	0.01	0.03	16.7	141.5	0
143	163.33	17.74	0.01	0.97	16.7	141.5	0
144	166.39	21.08	0.14	1	16.7	141.5	0
145	152.35	14.59	0.11	0.5	16.7	141.5	0
146	151.95	16.57	0.07	0.12	16.7	141.5	0
147	162.73	15.32	0.02	0.99	16.7	141.5	0
148	163.07	17.66	0	0.24	16.7	141.5	0
149	152.72	16.35	0.03	0.07	16.7	141.5	0
150	151.82	14.23	0.08	0.03	16.7	141.5	0
151	156.05	17.62	0.09	0.22	16.7	141.5	0
152	161.92	21.41	0.02	0.38	16.7	141.5	0
153	153.36	17.74	0.19	0.64	16.7	141.5	0
154	152.36	18.95	0.01	0.36	16.7	141.5	0
155	153.86	15.52	0.04	0.29	16.7	141.5	0
156	154.93	17.61	0.08	0.41	16.7	141.5	0
157	173.07	18.57	0	0.12	16.09	142.5	0
158	164.26	20.39	0	0.07	16.09	142.5	0
159	164.24	24.42	0	0.08	16.09	142.5	0
160	162.29	18.49	0.12	0.52	16.09	142.5	0
161	164.28	17.09	0.01	0.18	16.09	142.5	0
162	164.98	16.66	0.01	0.56	16.09	142.5	0
163	160.95	18.34	0.54	0.66	16.09	142.5	0
164	163.16	14.61	0.08	1	16.09	142.5	0
165	162.18	17.84	0.08	1	16.09	142.5	0
166	161.46	19.71	0.02	0.88	16.09	142.5	0
167	166.23	19.45	0.01	0.65	16.09	142.5	0
168	162.58	19.61	0.04	0.96	16.09	142.5	0
169	165.07	17.11	0.06	0.98	16.09	142.5	0
170	165.08	14.78	0.04	0.99	16.09	142.5	0
171	158.39	17.91	0.01	0.32	17.73	159	0
172	156.59	15	0.1	0.14	17.73	159	0
173	160.77	15.11	0.04	0.08	17.73	159	0
174	160.42	21.02	0.02	0.49	17.73	159	0
175	155.94	22.03	0	0.51	17.73	159	0
176	157.48	16.51	0.02	0.04	17.73	159	0
177	156.12	19.64	0.01	0.77	17.73	159	0
178	163.43	21.44	0.14	0.7	17.73	159	0
179	159.83	20.64	0	0.1	17.73	159	0
180	157.84	20.55	0.01	0.01	17.73	159	0
181	159.08	20.31	0.02	0.16	17.73	159	0
182	157.85	18.05	0	0	17.73	159	0
183	168.3	24.69	0	0	17.73	159	0
184	164.03	19.87	0.04	0.46	17.73	159	0
185	163.88	21.4	0	0.07	17.73	159	0
186	158.3	16.35	0.02	0.12	17.73	159	0
187	152.92	21.38	0	0	18.06	160	0
188	156.17	21.52	0.01	0.02	18.06	160	0
189	147.57	21.15	0.02	0.44	18.06	160	0
190	158.95	23.68	0.01	0.1	18.06	160	0
191	143.41	16.85	0.08	0.17	18.06	160	0
192	151.46	20.68	0.02	0	18.06	160	0
193	141.36	19.2	0.03	0.89	18.06	160	0
194	138.89	14.88	0.13	0.83	18.06	160	0
195	143.19	21.76	0	0.91	18.06	160	0
196	136.49	18.81	0.12	0.99	18.06	160	0
197	139.38	19.51	0.09	1	18.06	160	0
198	153.35	24.73	0.02	0.35	18.06	160	0
199	171.53	22.2	0	0.07	15.49	148	0
200	146.65	14.45	0.78	0.16	15.85	147.5	0
201	155.24	21.51	0.01	0.01	15.49	148	0
202	150.27	15.31	0.01	0.08	15.49	148	0
203	149.06	15.28	0.08	0.14	15.85	147.5	0
204	148.56	15.69	0.25	0.04	15.49	148	0
205	151.95	20.76	0.01	0.02	15.85	147.5	0
206	155.94	16.02	0.17	0.7	15.49	148	0
207	151.22	16.9	0.01	0.03	15.85	147.5	0
208	152.2	19.25	0.01	0	15.49	148	0
209	154.47	21.46	0.01	0.17	15.85	147.5	0
210	151.53	20.62	0.03	0.02	15.49	148	0
211	157.49	18.26	0.02	1	15.85	147.5	0
212	155.8	18.03	0.03	0.37	15.85	147.5	0
213	157.92	18.32	0.1	0.38	15.49	148	0
214	156.8	19.18	0.08	0.8	15.85	147.5	0
215	160.42	17.27	0.08	0.96	15.49	148	0
216	154.68	19.5	0.06	0.93	15.12	148	0
217	154.03	17.7	0.02	0.07	15.12	148	0
218	153.26	18.65	0.09	0.42	14.8	148.5	0
219	149.09	17.49	0.12	0.85	15.12	148	0
220	153.25	18.02	0.03	0.22	14.8	148.5	0
221	155.83	19.6	0.03	0	14.8	148.5	0
222	153.2	14.18	0.02	0.34	14.8	148.5	0
223	153.42	21.03	0.04	0.14	15.12	148	0
224	156.97	23.6	0.02	0.12	15.12	148	0
225	148.77	17.33	0.05	0.18	14.8	148.5	0
226	166.06	19.03	0.1	0.61	15.12	148	0
227	171.94	20.49	0.05	0.35	15.12	148	0
228	160.16	19.85	0	0.03	14.8	148.5	0
229	153.3	18.6	0.01	0.05	14.8	148.5	0
230	169.38	18.81	0.06	0.43	15.12	148	0
231	157.99	18.52	0.05	0.02	14.8	148.5	0
232	154.03	16.69	0.02	0.09	20.11	173.5	0
233	153.75	17.25	0.01	0.04	20.11	173.5	0
234	152.31	18	0.03	0.07	20.11	173.5	0
235	153.17	13.93	0.09	0.97	20.11	173.5	0
236	153.78	18.58	0.03	0.04	20.11	173.5	0
237	156.5	15.6	0.03	0.84	20.11	173.5	0
238	153.85	16.34	0	0	20.11	173.5	0
239	162.34	12.54	0.21	0.97	20.11	173.5	0
240	157.65	17.73	0	0.13	20.11	173.5	0
241	155.26	19.31	0.01	0.11	20.11	173.5	0
242	157.34	15.33	0.11	0.9	20.11	173.5	0
243	157.87	21.12	0.03	0.05	20.11	173.5	0
244	161.73	16.95	0.23	0.89	20.11	173.5	0
245	162.92	23.23	0.05	1	20.11	173.5	0
246	164.26	19.85	0.03	1	20.11	173.5	0
247	152.55	18.07	0.07	0.14	19.9	174.5	0
248	150.84	18.58	0.02	0.21	19.9	174.5	0
249	150.66	18.33	0.02	0.1	19.9	174.5	0
250	150.41	17.74	0.05	1	19.9	174.5	0
251	149.61	16.98	0.18	1	19.9	174.5	0
252	155.2	18.68	0.01	0.17	19.9	174.5	0
253	150.03	15.59	0.1	1	19.9	174.5	0
254	153.48	19.52	0.04	0.3	19.9	174.5	0
255	153.13	20.48	0.02	0.57	19.9	174.5	0
256	149.61	17.16	0.12	1	19.9	174.5	0
257	159.11	18.17	0.21	0.58	19.26	177.5	0
258	154.33	17.68	0	0.03	19.26	177.5	0
259	159.91	19.28	0	0.04	19.26	177.5	0
260	154.32	18.33	0.01	0.05	19.26	177.5	0
261	153.12	22.59	0.03	0.16	19.26	177.5	0
262	154.22	17.45	0.1	0.38	19.26	177.5	0
263	150.78	22.33	0.01	0.03	19.26	177.5	0
264	153.91	16.12	0.03	0.15	19.26	177.5	0
265	152.08	19.75	0.06	0.55	19.26	177.5	0
266	149.44	16.54	0.11	0.38	19.26	177.5	0
267	153.72	16.01	0.16	0.28	19.38	181	0
268	153.79	18.27	0.04	0.31	19.26	177.5	0
269	162.75	20.87	0.02	0.04	19.53	179	0
270	165.8	20.14	0.03	0.06	19.53	179	0
271	153.2	20.06	0.01	0.08	19.42	180.5	0
272	158.39	21.74	0.04	0.11	19.42	180.5	0
273	160.76	18.98	0.04	0.05	19.53	179	0
274	163.83	21.65	0.02	0.02	19.53	179	0
275	161.2	19.7	0.02	0.01	19.53	179	0
276	160.65	18.3	0.04	0.04	19.53	179	0
277	168.83	15.82	0.04	0.09	19.53	179	0
278	155.24	14.24	0.04	0.12	19.42	180.5	0
279	155.66	20.44	0.03	0	14.57	246.5	0
280	154.7	20.53	0.02	0.06	14.85	245.5	0
281	161.03	13.94	0.06	0.35	14.85	245.5	0
282	154.84	15.31	0.15	0.74	14.57	246.5	0
283	164.86	19.51	0.01	0.48	14.85	245.5	0
284	153.92	11.75	0.04	0.68	14.57	246.5	0
285	162.85	18.8	0.1	1	14.85	245.5	0
286	162.41	19.98	0.08	0.72	14.85	245.5	0
287	161.2	16.67	0.04	0.38	14.57	246.5	0
288	157.71	15.99	0.2	0.52	14.85	245.5	0
289	159.88	20.16	0.01	0	14.57	246.5	0
290	158.54	17.61	0.14	0.96	14.85	245.5	0
291	157	17.99	0.14	0.96	14.57	246.5	0
292	160.98	15.02	0.2	0.43	14.85	245.5	0
293	155.21	16.29	0.07	0.49	14.57	246.5	0
294	170.49	23.39	0.01	0.42	14.85	245.5	0
295	168.33	20.04	0.03	1	14.85	245.5	0
296	155.5	19.19	0.02	0.18	14.57	246.5	0
297	161.91	18.33	0.2	0.87	14.85	245.5	0
298	160.58	12.65	0.07	0.69	14.85	245.5	0
299	171.12	24.05	0.01	0.55	14.85	245.5	0
300	161.04	19.56	0.02	0.15	14.57	246.5	0
301	170.71	24.31	0.01	0.58	14.85	245.5	0
302	160.31	18.77	0.05	0.69	14.57	246.5	0
303	164.2	19.86	0.02	1	14.57	246.5	0
304	164.12	20.56	0.04	0.46	14.85	245.5	0
305	160.4	13.27	0.02	1	14.57	246.5	0
306	163.03	22.62	0.17	0.31	14.85	245.5	0
307	166.95	20.57	0.01	1	14.57	246.5	0
308	164.7	19.95	0.01	0.18	10.38	266	0
309	167.13	19.3	0.08	0.3	10.38	266	0
310	157.36	18.24	0.01	0.21	10.38	266	0
311	177.09	19.83	0.12	0.73	10.38	266	0
312	158.1	18.44	0	0.03	10.38	266	0
313	165.74	16.96	0	0.08	10.38	266	0
314	164.7	19.95	0.01	0.18	10.38	266	0
315	167.72	23.96	0.01	0.32	10.38	266	0
316	160.57	15.91	0.01	0.1	10.38	266	0
317	169.09	15.07	0.38	0.38	10.38	266	0
318	173.09	23.28	0.02	0.1	10.38	266	0
319	173.35	21.68	0.01	0.34	10.38	266	0
320	173.93	21.89	0.01	0.95	10.71	265.5	0
321	171.1	23.75	0	0.69	10.38	266	0
322	183.54	18.21	0.06	0.08	10.38	266	0
323	167.78	21.04	0.15	0.19	10.38	266	0
324	162.67	22.41	0	0.02	12.61	263	0
325	165.29	21.86	0.01	0.07	9.76	267	0
326	167.05	21.81	0	0.58	9.76	267	0
327	155.07	20.48	0.01	0.03	9.76	267	0
328	165.76	20.81	0	0.42	10.05	266.5	0
329	153.41	17.05	0.03	0	10.05	266.5	0
330	147.37	16.39	0.13	0.78	9.76	267	0
331	151.8	16.57	0.02	0.2	10.05	266.5	0
332	167.42	20.92	0.01	0.8	10.05	266.5	0
333	163.66	19.79	0.02	0.41	13.16	261	0
334	157.19	21.56	0	0	9.76	267	0
335	150.72	18.75	0.02	0.2	9.76	267	0
336	174.22	22.79	0	0.54	9.76	267	0
337	144.41	21.84	0.08	0.52	9.76	267	0
338	145.58	22.22	0.06	0.2	9.3	273	0
339	169.38	18.83	0.01	0.01	9.76	267	0
340	168.57	21.42	0.02	0.99	10.05	266.5	0
341	161.43	17.98	0.06	0.95	9.76	267	0
342	160.89	12.37	0.02	0.3	9.34	281.5	0
343	164.54	14.89	0.01	0.14	9.34	281.5	0
344	164.16	12.72	0.15	0.49	9.34	281.5	0
345	169.51	18.29	0	0.39	9.34	281.5	0
346	159.72	17.18	0.05	0.2	9.34	281.5	0
347	164.53	15.24	0.11	1	9.34	281.5	0
348	167.65	20.57	0.2	0.91	9.34	281.5	0
349	171.41	19.31	0.04	0.96	9.34	281.5	0
350	164.54	19.11	0.02	0.43	9.34	281.5	0
351	170.71	18.36	0.1	0.32	9.34	281.5	0
352	163.89	19.75	0	0	9.34	281.5	0
353	166.35	12.24	0.01	0.55	9.34	281.5	0
354	168.06	19.72	0	0.38	9.34	281.5	0
355	164.69	15.61	0.01	0.13	9.34	281.5	0
356	163.47	14.17	0.22	0.31	9.34	281.5	0
357	160.1	16.18	0.02	0.04	9.34	281.5	0
358	164.73	17.28	0.1	0.01	9.76	282.5	0
359	155.95	17.43	0.11	0.97	9.76	282.5	0
360	163.56	21.31	0	0.05	9.34	281.5	0
361	154.1	22.03	0.02	0.02	9.76	282.5	0
362	157.08	12.53	0.05	0.55	9.76	282.5	0
363	160.54	23.86	0.1	1	9.76	282.5	0
364	152.06	17.43	0.08	1	9.76	282.5	0
365	156.08	14.43	0.06	0.14	9.76	282.5	0
366	161.29	11.48	0.27	0.52	9.76	282.5	0
367	150.6	18.96	0.02	0.09	9.55	281.5	0
368	153.84	18.16	0.03	0.03	9.76	282.5	0
369	158.01	20.47	0.01	0.07	9.76	282.5	0
370	151.99	19.89	0.04	0.2	9.76	282.5	0
371	163	21.51	0.02	0.05	9.76	282.5	0
372	154.97	17.79	0.01	0.07	9.34	281.5	0
373	154.03	20.57	0.01	0.11	9.76	282.5	0
374	146.91	19.41	0.22	0.16	9.76	282.5	0
375	151	17.28	0.02	0.77	10.29	295.5	0
376	152.44	17.78	0.02	0.15	10.29	295.5	0
377	152.63	17.48	0.05	0.06	10.29	295.5	0
378	148.85	20.31	0.07	0.11	10.29	295.5	0
379	155.04	16.85	0.01	0.01	10.29	295.5	0
380	155.76	20.45	0	0.05	10.59	296	0
381	165.16	20.33	0.01	0.16	10.29	295.5	0
382	150.07	21.06	0	0.06	10.94	296.5	0
383	151.68	20.26	0	0.02	10.29	295.5	0
384	165.44	18.25	0.07	0.81	10.59	296	0
385	160.47	13.92	0.15	0.92	10.29	295.5	0
386	164.54	20.32	0.02	0.84	10.29	295.5	0
387	154.6	16.55	0.1	0.88	10.29	295.5	0
388	158.43	11.21	0.1	0.91	10.64	296	0
389	156.8	16.77	0.05	0.16	10.29	295.5	0
390	153.71	18.39	0.07	0.85	10.29	295.5	0
391	154.23	8.64	0.08	0.97	10.29	295.5	0
392	153.35	13.91	0.1	1	10.29	295.5	0
393	153.37	19.73	0.03	0.07	10.94	296.5	0
394	160.15	20.01	0.03	0.33	10.94	296.5	0
395	165.18	11.62	0.19	0.99	10.94	296.5	0
396	150.68	24.24	0	0.02	10.94	296.5	0
397	157.05	20.62	0.09	0.97	10.94	296.5	0
398	150.71	16.77	0.12	1	10.94	296.5	0
399	148.56	21.52	0.02	0.72	10.59	296	0
400	151.57	14.33	0.04	0.06	10.29	295.5	0
401	157.31	20.05	0.06	0.84	10.94	296.5	0
402	170.83	18.71	0.04	0.79	10.94	296.5	0
403	165.35	12.16	0.01	0.21	10.94	296.5	0
404	160	18.02	0.26	0.97	10.94	296.5	0
405	161.46	19.63	0.1	0.77	10.94	296.5	0
406	166.74	18.93	0.22	0.26	10.94	296.5	0
407	163.96	21.68	0.09	1	10.94	296.5	0
408	157.72	20	0.02	0.46	10.94	296.5	0
409	160.8	19.23	0.02	0.41	7.11	310	0
410	157.21	14.95	0	0	7.11	310	0
411	160.61	16.54	0.06	0.04	7.11	310	0
412	160.71	19.77	0.07	0.57	7.11	310	0
413	172.82	20.42	0.02	0.92	6.71	311	0
414	183.09	16.9	0.3	0.73	6.71	311	0
415	179.63	16.67	0.16	0.03	7.11	310	0
416	170.98	13.38	0.18	0.51	6.71	311	0
417	160	21.03	0.02	0.02	7.11	310	0
418	159.66	19.41	0	0.03	7.11	310	0
419	166.84	19.04	0.27	0.82	6.71	311	0
420	166.29	12.76	0	0.08	6.71	311	0
421	164.84	17.29	0.08	0.72	6.71	311	0
422	168.4	22.19	0.03	0.53	6.71	311	0
423	157.41	19.97	0.02	0.02	7.11	310	0
424	153.99	21.71	0.01	0.16	7.11	310	0
425	164.69	18.16	0.01	0.31	6.71	311	0
426	165.76	13.08	0.03	0.29	6.71	311	0
427	169.55	18.62	0.06	0.6	7.11	310	0
428	154.96	17.49	0.02	0.03	6.97	310.5	0
429	156.35	14.44	0.15	0.89	7.21	310	0
430	168.43	23.8	0.01	0.55	7.21	310	0
431	161.12	15.25	0.05	0.32	7.21	310	0
432	154.97	23.59	0	0.06	7.21	310	0
433	160.75	24.97	0.08	0.02	7.21	310	0
434	163.22	16.47	0	0.02	7.34	309.5	0
435	164.35	21.35	0.03	0.94	7.11	310	0
436	154.27	18.16	0.03	0.08	7.21	310	0
437	163.09	20.64	0.02	0.71	7.11	310	0
438	162.59	18.66	0.05	0.85	7.11	310	0
439	161.78	14.31	0.06	0.91	7.11	310	0
440	162.08	20.25	0.03	1	7.11	310	0
441	168.23	21.01	0	0	7.34	309.5	0
442	168.97	20.82	0.07	1	7.11	310	0
443	161.07	19.13	0.15	0.43	7.11	310	0
444	161.88	15.94	0.01	0.01	3.48	329.5	0
445	172.2	18.52	0.03	0.83	3.48	329.5	0
446	168.53	25.17	0.03	0.98	3.48	329.5	0
447	160.55	20.27	0.03	0.05	3.48	329.5	0
448	155.04	21.35	0.08	0.18	3.48	329.5	0
449	155.57	18.44	0	0.04	3.48	329.5	0
450	156.14	18.92	0.02	0.01	3.48	329.5	0
451	156.48	17.59	0.02	0.16	3.48	329.5	0
452	161.58	17.68	0.07	0.07	3.07	330.5	0
453	165.92	19.48	0.01	0.35	3.07	330.5	0
454	165.71	22.27	0	0	3.07	330.5	0
455	161.7	22.46	0	0	3.07	330.5	0
456	157.92	18.91	0.05	0.2	3.07	330.5	0
457	159.47	20.35	0.09	0.38	3.07	330.5	0
458	165.87	21.17	0	0.45	3.07	330.5	0
459	163.73	22.23	0.02	0.14	3.07	330.5	0
460	161.52	18.81	0.17	0.1	3.07	330.5	0
461	165.48	23.11	0.01	0.29	3.48	329.5	0
462	165.62	22.01	0.15	0.07	3.48	329.5	0
463	156.4	20.06	0.05	0.15	3.48	329.5	0
464	155.89	24.51	0.01	0	3.48	329.5	0
465	155.12	13.46	0.5	0.13	3.38	330	0
466	154.84	18.47	0.04	0.98	3.07	330.5	0
467	165.09	22.91	0	0.02	3.48	329.5	0
468	160.07	17.33	0.01	0.31	3.07	330.5	0
469	155.95	18.56	0.02	0.05	3.07	330.5	0
470	159.8	16.09	0.05	0.39	3.07	330.5	0
471	156.07	16.28	0.01	0.04	3.07	330.5	0
472	155.47	18.46	0.02	0.1	3.07	330.5	0
473	154.63	18.84	0.02	0.12	3.07	330.5	0
474	163.75	21.39	0.11	0.34	3.38	330	0
475	163.64	19.3	0.02	0.04	-0.06	348	5.36
476	155.2	20.94	0.02	0.11	-0.14	346	6.2
477	153.44	17.91	0.02	0.04	-0.14	346	6.2
478	158.06	17.89	0.13	0.24	0.44	349	3.22
479	157.66	17.14	0.02	0.04	0.44	349	3.22
480	162.96	22.15	0.01	0.01	0.44	349	3.22
481	163.69	18.76	0.15	0.33	0.44	349	3.22
482	162.4	15.5	0.35	0.74	-0.14	348.5	4.2
483	159.34	18	0.02	0.02	0.44	349	3.22
484	165.62	16.31	0.03	0.02	-0.06	348	5.36
485	169.36	17.94	0.01	0.01	-0.06	348	5.36
486	150.6	18.11	0.04	1	-0.2	344.5	7.75
487	151.57	20.47	0.02	0.46	-0.2	344.5	7.75
488	161.11	20.39	0	0	-0.2	344.5	7.75
489	152.66	20.22	0.03	0.2	-0.2	344.5	7.75
490	147.85	23.92	0.02	0.09	-0.2	344.5	7.75
491	150.87	17.59	0.02	0.02	-0.2	344.5	7.75
492	148.13	17.67	0.09	0.55	-0.2	344.5	7.75
493	150.58	18.33	0.02	0.11	-0.2	344.5	7.75
494	148.81	16.12	0.01	0.03	-0.2	344.5	7.75
495	148.99	19.5	0.08	1	-0.2	344.5	7.75
496	158.61	22.09	0.03	0.44	-0.33	345.5	7.75
497	147.68	17.28	0.09	0.96	-0.33	345.5	7.75
498	168.8	19.29	0.01	0.62	-0.33	345.5	7.75
499	169.99	16.55	0.02	0.76	-0.33	345.5	7.75
500	171.28	25.32	0	0.59	-0.33	345.5	7.75
501	165.64	21.46	0.01	0	-0.33	345.5	7.75
502	172.38	20.41	0.03	1	-0.33	345.5	7.75
503	170.59	19.44	0.08	0.52	-0.33	345.5	7.75
504	159.43	18.8	0.01	0.05	2.63	358.5	0
505	171.22	21.28	0.1	0.88	2.63	358.5	0
506	156.82	17.92	0.1	0.3	2.63	358.5	0
507	160.86	15.36	0.19	0.75	2.63	358.5	0
508	167.67	17.99	0.65	0.99	2.63	358.5	0
509	156.58	22.6	0.01	0.29	2.63	358.5	0
510	154.85	20.5	0.02	0.48	2.63	358.5	0
511	153.24	17.23	0.03	0.23	2.63	358.5	0
512	168.79	19.63	0.01	0.48	2.95	359.5	0
513	170.08	21.35	0.01	0.01	2.95	359.5	0
514	163.29	18.58	0.17	0.83	2.95	359.5	0
515	162.32	19.23	0.13	0.77	2.95	359.5	0
516	157.23	19.3	0.03	0.3	2.95	359.5	0
517	163.26	18.64	0	0.1	2.95	359.5	0
518	155.15	18.55	0.01	0.1	2.95	359.5	0
519	172.13	24.16	0.01	0	2.95	359.5	0
520	148.56	21.52	0.02	0.72	2.67	8.5	0
521	148.67	17.65	0.18	0.87	2.37	9	0.31
522	150.76	18.69	0.02	0.31	2.67	8.5	0
523	152.79	16.98	0.04	0.24	2.67	8.5	0
524	153.24	20.8	0.04	0.15	2.67	8.5	0
525	157.58	14.88	0.36	0.99	2.67	8.5	0
526	159.6	15.27	0.02	0.84	2.67	8.5	0
527	168.31	18.64	0.01	0.99	2.37	9	0.31
528	162.9	16.56	0.13	0.66	2.67	8.5	0
529	157.43	16.11	0.27	0.97	2.37	9	0.31
530	159.65	23.56	0.01	0.47	2.37	9	0.31
531	154.32	18.87	0.04	0.97	2.37	9	0.31
532	153.41	16.8	0.01	0.12	2.37	9	0.31
533	166.94	15.2	0.09	1	2.86	7.5	0
534	172.48	17.63	0	0.03	2.86	7.5	0
535	169.56	19.05	0	0.71	2.86	7.5	0
536	169.03	19.97	0.01	0.19	2.86	7.5	0
537	166.04	20.32	0.13	0.94	2.86	7.5	0
538	160.4	18.65	0.03	0.56	2.86	7.5	0
539	171.51	19.31	0.09	0.63	2.86	7.5	0
540	172.23	23.09	0	0.65	2.86	7.5	0
541	155.3	21.58	0.07	0.07	2.86	7.5	0
542	172.39	18.74	0.09	0.95	2.86	7.5	0
543	163.66	15.82	0.28	0.95	2.86	7.5	0
544	167.41	20.73	0.1	0.99	2.86	7.5	0
545	166.74	18.93	0.22	0.26	2.86	7.5	0
546	170.83	18.71	0.04	0.79	2.86	7.5	0
547	164.83	22.51	0.05	0.92	16.01	161.5	0
548	164.21	13.96	0.05	0.57	16.01	161.5	0
549	164.86	15.57	0.04	0.87	16.01	161.5	0
550	157.87	18.55	0.07	1	15.74	162	0
551	164.15	17.9	0	0.01	16.01	161.5	0
552	152.43	22.18	0.02	0.05	15.74	162	0
553	165.67	15.97	0.02	0.81	16.01	161.5	0
554	149.8	13.38	0.37	0.85	15.74	162	0
555	164.84	17.31	0	0.01	16.01	161.5	0
556	149.05	17.02	0.09	0.65	15.74	162	0
557	164.63	19.65	0.02	0.24	16.01	161.5	0
558	150.15	17.81	0.09	0.29	15.74	162	0
559	168.11	20.39	0.01	0.12	16.01	161.5	0
560	165.32	15.95	0.12	0.88	16.01	161.5	0
561	149.3	16.17	0.01	0.24	15.74	162	0
562	171.84	19.49	0.01	0.23	16.01	161.5	0
563	169.8	17.07	0.25	0	16.01	161.5	0
564	162.48	16.69	0.01	0.03	16.01	161.5	0
565	162.83	23.61	0	0.04	15.98	162.5	0
566	149.92	17.93	0.04	0.08	15.98	162.5	0
567	163.99	16.66	0.01	0.06	15.98	162.5	0
568	155.46	18.08	0.04	0.45	15.98	162.5	0
569	158.33	17.27	0.01	0.54	15.98	162.5	0
570	157.22	19.9	0.03	0.38	15.98	162.5	0
571	158.64	19.51	0.03	0.04	15.98	162.5	0
572	149.84	17.63	0.01	0.07	16.08	163	0
573	146.91	22.49	0.05	0.07	16.08	163	0
574	158.6	20	0.1	0.35	15.98	162.5	0
575	146.8	25.28	0.01	0.01	16.08	163	0
576	147.46	20.46	0.05	0.87	16.08	163	0
577	147.67	20.6	0.04	0.15	16.08	163	0
578	161.87	23.13	0	0.08	-11.36	29	10.77
579	147.58	20.41	0	0.01	-11.36	29	10.77
580	150.36	23.18	0.02	0.01	-11.36	29	10.77
581	142.01	17.75	0.06	0.45	-11.36	29	10.77
582	137.54	19.09	0.13	0.92	-11.36	29	10.77
583	136.5	20.82	0.04	1	-11.36	29	10.77
584	137.92	18.11	0.04	0.98	-11.36	29	10.77
585	153.22	21.07	0.07	0.06	-11.36	29	10.77
586	144.91	17.67	0.01	0.03	-11.36	29	10.77
587	148.08	15.85	0.06	1	-11.36	29	10.77
588	163.41	18.53	0.09	0.9	-11.36	29	10.77
589	170.23	18.72	0.03	0.62	-11.36	29	10.77
590	170.72	20.11	0.01	0.79	-11.36	29	10.77
591	165.27	15.59	0.07	0.98	-11.36	29	10.77
592	158.96	18.88	0	0.03	-11.61	28	10.85
593	165.64	21.33	0.01	0.19	-11.61	28	10.85
594	165.88	15.08	0.1	0.89	-11.61	28	10.85
595	153.05	15.13	0	0	-11.61	28	10.85
596	152.43	24.6	0.02	0.03	-11.61	28	10.85
597	162.72	16.99	0	0.44	-11.61	28	10.85
598	166.34	20.6	0	0.41	-11.61	28	10.85
599	161.49	18.21	0.01	0.04	-11.61	28	10.85
600	160.47	15.49	0.04	0.56	-11.61	28	10.85
601	161.15	19.53	0.04	0.12	-11.61	28	10.85
602	156.59	18.05	0.05	0.29	-11.61	28	10.85
603	154.87	21.31	0.01	0.12	-11.61	28	10.85
604	165.3	22.77	0	0.65	-11.61	28	10.85
605	165.06	21.22	0.02	0.75	-11.61	28	10.85
606	156.92	16.86	0.18	0.18	-11.61	28	10.85
607	164.57	18.85	0.02	0.96	1.85	43.5	3
608	152.18	14.68	0.07	0.2	1.85	43.5	3
609	151.8	14.82	0.05	0.01	1.85	43.5	3
610	153.43	18.27	0.01	0.27	1.85	43.5	3
611	153.19	17.37	0.04	0.37	1.85	43.5	3
612	155.66	19.67	0.09	0.99	1.85	43.5	3
613	164.6	21.92	0.02	0.89	1.85	43.5	3
614	158.94	14.95	0.03	0.9	1.85	43.5	3
615	159.85	18.52	0.04	0.09	1.85	43.5	3
616	156.01	18.95	0.02	0.37	1.85	43.5	3
617	156.37	18.53	0.05	0.5	1.85	43.5	3
618	165.54	19.88	0.03	0.68	1.85	43.5	3
619	154.03	18.13	0.25	1	1.85	43.5	3
620	152.18	14.68	0.07	0.2	1.85	43.5	3
621	162.59	17.37	0.07	1	1.85	43.5	3
622	158.57	20.87	0.02	0.02	1.42	42.5	3.83
623	157.8	17.34	0.04	0.08	1.42	42.5	3.83
624	161.23	17.69	0.07	0.46	1.42	42.5	3.83
625	164.52	17.62	0.16	1	1.42	42.5	3.83
626	167.81	18.52	0.12	0.1	1.42	42.5	3.83
627	176.98	17.64	0.2	0.75	1.42	42.5	3.83
628	187.55	21.72	0	0.28	1.42	42.5	3.83
629	178.28	17.09	0.18	0.61	1.42	42.5	3.83
630	166.98	21.93	0.07	0.99	1.42	42.5	3.83
631	166.86	17.42	0	0.02	1.42	42.5	3.83
632	165.28	17.59	0.07	0.72	1.42	42.5	3.83
633	160.7	19.75	0.01	0.03	1.42	42.5	3.83
634	164.23	20.47	0.07	0.49	1.42	42.5	3.83
635	162.11	16	0.01	0.11	1.42	42.5	3.83
636	168.37	17.59	0.15	0.16	1.42	42.5	3.83
637	155.38	19.8	0	0.01	1.34	60.5	0
638	169.18	20.49	0.01	0.06	1.34	60.5	0
639	157.63	23.35	0.02	0.59	1.34	60.5	0
640	155.1	11.42	0.1	0.5	1.34	60.5	0
641	160.14	20.63	0.07	0.98	1.34	60.5	0
642	158.59	15.94	0.02	0.84	1.34	60.5	0
643	161.11	19.61	0.06	0.31	1.34	60.5	0
644	159.88	20.75	0.02	0.33	1.34	60.5	0
645	168.64	23.42	0.05	0.03	1.34	60.5	0
646	172.81	22.79	0.01	0.29	1.34	60.5	0
647	163.78	17.78	0.07	0.99	1.34	60.5	0
648	148.23	19.64	0.03	0.79	1.34	60.5	0
649	159.5	13.79	0.37	1	1.34	60.5	0
650	160.64	18.37	0.14	0.93	1.34	60.5	0
651	148.73	18.76	0.04	0.4	1.34	60.5	0
652	153.21	18.41	0.03	0.93	1.68	61.5	0
653	152.19	19.39	0.04	0.24	1.68	61.5	0
654	151.96	13.87	0.21	0.92	1.68	61.5	0
655	152.35	16.72	0.1	0.41	1.68	61.5	0
656	152.22	11.67	0.18	0.32	1.68	61.5	0
657	154.75	15.98	0.06	0.62	1.68	61.5	0
658	156.3	19.46	0.08	0.17	1.68	61.5	0
659	152.39	19.22	0.1	0.88	1.68	61.5	0
660	153.93	17.12	0.04	0.05	1.68	61.5	0
661	155.1	17.85	0.11	0.23	1.68	61.5	0
662	162.01	24.13	0.01	0.65	1.68	61.5	0
663	165.65	17.84	0.26	1	1.68	61.5	0
664	167.56	21.54	0.01	0.83	1.68	61.5	0
665	169.1	14.62	0.34	0.58	1.68	61.5	0
666	156.74	17.37	0.02	0.1	1.68	61.5	0
667	148.4	18.97	0.08	0.74	8.12	76.5	0
668	157.22	21.33	0.01	0.02	8.12	76.5	0
669	168.78	22.4	0	0.18	8.12	76.5	0
670	162.98	25.05	0.02	0.05	8.12	76.5	0
671	137.93	20.57	0.07	1	8.12	76.5	0
672	136.87	20.23	0.23	0.98	8.12	76.5	0
673	145.16	17.12	0.12	0.25	8.12	76.5	0
674	137.49	15.73	0.11	0.97	8.12	76.5	0
675	137.71	19.17	0	0.18	8.12	76.5	0
676	144.16	18.36	0.02	0.03	8.12	76.5	0
677	144.6	19.11	0.01	0.52	8.12	76.5	0
678	141.62	18.44	0.06	0.29	8.12	76.5	0
679	169.75	21.32	0.02	0.9	8.12	76.5	0
680	137.19	17.78	0.18	0.82	8.12	76.5	0
681	155.43	19.79	0.02	0.08	8.15	77.5	0
682	158.03	18.96	0.01	0.14	8.15	77.5	0
683	158.42	16.79	0.03	0.28	8.15	77.5	0
684	150.82	14.3	0.11	1	8.15	77.5	0
685	158.91	18	0.01	0.01	8.15	77.5	0
686	148.36	17.37	0.09	1	8.15	77.5	0
687	149.02	18.16	0.02	0.65	8.15	77.5	0
688	146.38	17.01	0.19	0.14	8.15	77.5	0
689	152.28	18.36	0.03	0.25	8.15	77.5	0
690	148.54	19.5	0.08	1	8.15	77.5	0
691	147.5	17.74	0.06	0.33	8.15	77.5	0
692	150.8	19.62	0.06	0.64	8.15	77.5	0
693	147.03	21.45	0.03	0.05	8.15	77.5	0
694	150.67	17.34	0.12	0.94	8.15	77.5	0
695	159.93	17.44	0.01	0.49	8.15	77.5	0
696	158.32	18.22	0	0	7.13	91.5	0
697	157.44	13.53	0	0	7.13	91.5	0
698	152.95	20.35	0.01	0.44	7.13	91.5	0
699	151.45	19.14	0.01	0.05	7.13	91.5	0
700	154.2	20.85	0.02	0.01	7.13	91.5	0
701	151.87	23	0	0.06	7.13	91.5	0
702	148.34	18.36	0.15	0.53	7.13	91.5	0
703	160.11	20.3	0.03	0.17	7.13	91.5	0
704	151.26	15.86	0.24	0.99	7.13	91.5	0
705	167.04	15.69	0.07	0.82	7.62	92.5	0
706	169.11	20.6	0	0.78	7.62	92.5	0
707	155.77	19.31	0.04	0.35	7.62	92.5	0
708	159.72	17.42	0.03	0	7.62	92.5	0
709	155.92	16.05	0.02	0.63	7.62	92.5	0
710	154.7	17.98	0.02	0.19	7.62	92.5	0
711	153.79	20.5	0.02	0.14	7.62	92.5	0
712	155.34	19.29	0.14	0.57	7.62	92.5	0
713	154.7	18.18	0.02	0.03	7.62	92.5	0
714	157.33	21.92	0.02	0.04	7.62	92.5	0
715	171.58	23.77	0	0.01	7.62	92.5	0
716	167.97	19.98	0	0.04	7.62	92.5	0
717	163.99	20.32	0.21	0.02	7.62	92.5	0
718	166.37	19.1	0.06	0.95	18.39	177.5	0
719	172.42	20.07	0	0.21	18.39	177.5	0
720	157.72	15.99	0.03	0.69	18.39	177.5	0
721	169.46	16.3	0.02	0.43	18.39	177.5	0
722	171.52	22.2	0.05	1	18.39	177.5	0
723	168.76	20.79	0.01	0.89	18.39	177.5	0
724	153.96	14.96	0.05	0.02	18.39	177.5	0
725	166.99	19.86	0.01	0.1	18.39	177.5	0
726	169.66	18.58	0.14	0.78	18.39	177.5	0
727	156.02	17.65	0.1	0.69	18.39	177.5	0
728	161.95	21.12	0.02	0.09	18.39	177.5	0
729	165.28	21.33	0	0	18.39	177.5	0
730	155.01	13.19	0.28	0.08	18.39	177.5	0
731	160.68	19.95	0	0	18.39	177.5	0
732	157.4	19.53	0	0	18.39	177.5	0
733	159.91	21.62	0.27	0.35	18.39	177.5	0
734	156.97	19.37	0.04	1	18.74	178	0
735	154.78	17.81	0.08	0.18	18.74	178	0
736	155.27	22.3	0.03	0.07	18.47	178.5	0
737	154.67	15.29	0.17	0.4	18.47	178.5	0
738	163.14	23.16	0	0	18.47	178.5	0
739	161.45	18.52	0.02	0.28	18.47	178.5	0
740	158.61	19.96	0.07	0.96	18.07	178	0
741	143.62	18.81	0.06	0.76	18.47	178.5	0
742	142.39	20.66	0.03	0.98	18.47	178.5	0
743	138.36	18.11	0.07	1	18.47	178.5	0
744	157.07	16.2	0.06	0.24	18.07	178	0
745	139.66	20.16	0.09	1	18.47	178.5	0
746	140.68	20.86	0.08	1	18.47	178.5	0
747	136.1	12.4	0.15	0.11	18.47	178.5	0
748	160.2	13.65	0.05	0.11	18.47	178.5	0
749	156.3	21.9	0.06	0.32	18.47	178.5	0
750	155.74	26.68	0	0	18.47	178.5	0
751	163.8	22.97	0.08	1	18.47	178.5	0
752	176.92	21.26	0	0.14	18.47	178.5	0
753	166.37	20.93	0.01	0.02	21.57	192	0
754	162.59	18.06	0.02	0.18	21.57	192	0
755	164.34	15.52	0.01	0.06	21.57	192	0
756	155.68	19.7	0.02	0.2	20.61	193	0
757	145.7	20.18	0.48	0.24	20.61	193	0
758	168.55	17.6	0	0.31	21.57	192	0
759	168.87	22.56	0.01	0.28	21.57	192	0
760	138.88	20.37	0.07	0.48	20.61	193	0
761	142.08	20.77	0	0.12	20.61	193	0
762	161.55	19.17	0.05	0.54	21.57	192	0
763	155.36	16.39	0.09	0.93	20.1	194	0
764	154.51	15.44	0.23	0.87	20.1	194	0
765	153.76	17.79	0.01	0.03	20.78	193	0
766	159.47	18.73	0.08	1	20.78	193	0
767	154.91	16.99	0.07	0.04	20.1	194	0
768	152.8	15.72	0.19	1	20.1	194	0
769	158.62	20.81	0.06	0.5	20.1	194	0
770	153.03	16.13	0.03	0.02	20.78	193	0
771	151.52	22.18	0.02	0.01	20.78	193	0
772	153.98	18.82	0.02	0.23	20.78	193	0
773	154.69	22.33	0.02	0.08	19.75	207.5	0
774	154.11	19.25	0.01	0.06	20.02	208	0
775	152.7	19.81	0.01	0.03	19.75	207.5	0
776	155.53	19.51	0	0.02	20.02	208	0
777	154.48	19.63	0.27	0.99	19.75	207.5	0
778	155.87	21.66	0.02	0.03	20.02	208	0
779	149.48	17.04	0.35	0.93	19.75	207.5	0
780	154.43	21.89	0.03	0.01	19.75	207.5	0
781	162.57	19.96	0.01	0.01	20.02	208	0
782	167.61	14.99	0.04	0.13	20.02	208	0
783	164.84	18.64	0.02	0.14	20.02	208	0
784	169.29	23.62	0.02	0.03	20.02	208	0
785	163.02	20.76	0.01	0.09	20.1	208	0
786	162.66	24.22	0.01	0.05	20.1	208	0
787	159.87	18	0.26	0.9	20.37	208.5	0
788	159.5	19.58	0.44	0.86	20.37	208.5	0
789	150.61	17.68	0.15	1	22.18	211	0
790	147.88	16.82	0.08	0.83	22.05	211.5	0
791	150.34	19.21	0.01	0.02	22.06	212	0
792	150.21	19.53	0.06	0.99	22.23	212.5	0
793	159.66	17.68	0.11	1	21.28	214	0
794	156.93	17.84	0.13	1	20.87	214.5	0
795	158.87	22.77	0.02	0.94	20.49	215	0
796	156.9	21.09	0.08	0.13	22.45	211.5	0
797	158.76	19.78	0.05	0.28	22.45	211.5	0
798	161.1	20.41	0.01	0.04	22.45	211.5	0
799	157.06	17.45	0.03	0.09	22.45	211.5	0
800	155.09	18.47	0.02	0.1	22.45	211.5	0
801	162.86	18.13	0.01	0.06	22.45	211.5	0
802	169.13	18.08	0	0	17.77	235.5	0
803	159.38	20.21	0.17	0.99	17.77	235.5	0
804	170.37	14.7	0.27	0.62	17.77	235.5	0
805	166.66	19.94	0.25	0.53	17.77	235.5	0
806	154.64	17.52	0.44	0.26	17.88	236	0
807	166.77	23.43	0	0	17.88	236	0
808	160.98	19.73	0	0.04	17.77	235.5	0
809	155.94	16.02	0.17	0.7	17.67	236.5	0
810	160.71	20.39	0.03	0.34	17.67	236.5	0
811	153.1	17.38	0.01	0.31	17.67	236.5	0
812	160.71	14.1	0.33	0.61	17.67	236.5	0
813	161.58	22	0.02	0.29	17.67	236.5	0
814	148.48	14.94	0.51	0.75	17.67	236.5	0
815	149.05	18.19	0.02	0.87	17.67	236.5	0
816	151.19	18.43	0.13	0.8	17.67	236.5	0
817	153.64	21.73	0.02	0.07	17.58	240	0
818	153.5	18.71	0.01	0.06	17.67	238.5	0
819	154.22	14.91	0.06	0.06	17.67	238	0
820	153.7	20.9	0.09	0.6	17.58	240	0
821	154.02	19.51	0.02	0.19	17.61	239.5	0
822	153.18	19.14	0	0.03	19.15	234.5	0
823	152.46	15.3	0.25	0.26	17.7	239	0
824	154.66	17.38	0.02	0.11	17.27	241	0
825	158.41	19.79	0.04	0.05	17.27	241	0
826	160.21	18.68	0.02	0.03	17.53	238.5	0
827	158.26	22.27	0.01	0.07	17.27	241	0
828	158.93	19.75	0.02	0.06	17.27	241	0
829	162.45	17.17	0.03	0.08	17.27	241	0
830	157.18	17.12	0.02	0.03	17.27	241	0
831	161.85	22.61	0.01	0.09	17.27	241	0
832	160.37	21.51	0.02	0	17.27	241	0
833	160.27	15.01	0.14	0.25	17.53	238.5	0
834	160.69	19.42	0.02	0.13	17.53	238.5	0
835	157.18	19.99	0.04	0.19	17.77	235.5	0
836	151.76	18.23	0.01	0.01	15.21	256.5	0
837	145.65	17.39	0.04	0.25	15.21	256.5	0
838	150	17.77	0	0	15.21	256.5	0
839	142.02	18.58	0.02	0.12	15.21	256.5	0
840	140	21.18	0.05	1	15.21	256.5	0
841	138.16	17.69	0.04	0.64	15.21	256.5	0
842	145.72	18.92	0.03	0.05	15.21	256.5	0
843	154.91	18.87	0.01	0.02	15.21	256.5	0
844	148.7	21.75	0.03	0.48	15.21	256.5	0
845	177.62	21.45	0.03	0.98	15.21	256.5	0
846	163.81	12.91	0.09	0.82	15.21	256.5	0
847	171.1	16.85	0.09	1	15.21	256.5	0
848	161.04	14.46	0.18	0.69	15.21	256.5	0
849	160.61	16.87	0.04	1	15.21	256.5	0
850	161.97	21.21	0.03	0.98	15.21	256.5	0
851	157.89	21.23	0.01	0.09	15.21	256.5	0
852	159.21	11.17	0.07	0.01	14.97	257.5	0
853	160	22.7	0.06	0.27	14.97	257.5	0
854	165.29	17.32	0.03	0.44	14.97	257.5	0
855	170.59	17.75	0.09	0.32	14.97	257.5	0
856	163.3	21.85	0.02	0.43	14.97	257.5	0
857	164.07	21.62	0	0.1	14.97	257.5	0
858	167.7	17.88	0.04	0.69	14.97	257.5	0
859	157.43	19.48	0.02	0.19	14.68	258	0
860	154.72	19.6	0.01	0.03	14.68	258	0
861	153.16	17.92	0.01	0.06	14.68	258	0
862	153.99	16.09	0.2	0.99	14.68	258	0
863	153.77	18.29	0.05	1	14.68	258	0
864	161.54	21.69	0	0.01	14.68	258	0
865	152.65	16.42	0.1	0.6	14.68	258	0
866	152.27	13.07	0.06	0.22	14.68	258	0
867	158.86	16.97	0.02	0.05	12.64	275.5	0
868	166.09	24.62	0.3	0.37	12.64	275.5	0
869	170.61	21.19	0.01	0.07	12.64	275.5	0
870	162.81	21.28	0.02	0.03	12.64	275.5	0
871	154.7	17.58	0	0.04	12.64	275.5	0
872	154.4	16.43	0.03	0.28	12.64	275.5	0
873	162.12	17.84	0.06	0.3	12.64	275.5	0
874	158.56	19.71	0.01	0.14	12.09	277	0
875	157.61	15.54	0.02	0.01	12.09	277	0
876	156.05	19.91	0.05	0.1	12.09	277	0
877	159.19	18.42	0.03	0.41	12.09	277	0
878	158.11	15.69	0.19	0.46	12.09	277	0
879	162.18	18.94	0.07	0.76	12.09	277	0
880	158.52	19.36	0	0.07	12.09	277	0
881	175.93	12.61	0.24	0.64	12.64	275.5	0
882	166.52	16.09	0.05	0.35	12.64	275.5	0
883	175.34	20.41	0.07	0.99	12.64	275.5	0
884	178.81	20.34	0.04	0.96	12.64	275.5	0
885	167.33	22.75	0.26	0.27	12.64	275.5	0
886	163.5	21.88	0	0.21	12.64	275.5	0
887	163.29	16.31	0.2	0.94	12.35	276	0
888	171.09	18.47	0.02	0.72	12.35	276	0
889	161.57	15.16	0.04	0	12.09	277	0
890	161.56	17.4	0.07	0.23	12.09	277	0
891	170.58	17.6	0.15	0.11	12.41	276.5	0
892	170.65	21.3	0	0.02	12.09	277	0
