# Supplementary material for: Linking spatial patterns of terrestrial herbivore community structure to trophic interactions
Source: eLife. 2019 Oct 2;8:e44937. doi: 10.7554/eLife.44937 (PMC6805123; doi:10.7554/eLife.44937)
Supplement: Source data 1. [file elife-44937-data1.zip › data/camera_trapping_ungulates.csv]

site_id	deployment_id	deployment_start	deployment_end	location_id	location_X	location_Y	view_quality	days	Xpl92	Ypl92	red_deer_f	red_deer_m	roe_deer	wild_boar	bison	moose
0	S1-A-001-712	2012-05-08 07:14:00	2012-05-17 06:20:00	A-001-712	23.86415	52.68057	Acceptable	8	828635.61	546091.28	0	0	0	3	0	0
1	S1-A-002-783	2012-05-08 07:30:00	2012-05-17 08:00:00	A-002-783	23.81797	52.73365	Good	9	825122.1	551778.34	3	0	0	4	0	0
2	S1-A-003-786	2012-05-08 07:56:00	2012-05-17 07:00:00	A-003-786	23.84159	52.67929	Acceptable	8	827121.94	545846.23	7	1	0	0	0	0
3	S1-A-004-708	2012-05-08 08:16:00	2012-05-17 08:45:00	A-004-708	23.78906	52.73986	Good	9	823126.44	552337.88	2	0	0	0	0	0
4	S1-A-005-790	2012-05-08 08:18:00	2012-05-17 07:23:00	A-005-790	23.85192	52.66975	Acceptable	8	827890.99	544833.4	1	0	0	0	0	0
5	S1-A-007-771	2012-05-08 08:55:00	2012-05-17 09:00:00	A-007-771	23.80053	52.74387	Acceptable	9	823870.07	552835.02	2	0	0	4	0	0
6	S1-A-009-722	2012-05-08 09:50:00	2012-05-17 09:50:00	A-009-722	23.814	52.74556	Good	9	824765.67	553083.57	1	2	0	6	0	2
7	S1-A-010-711	2012-05-08 09:58:00	2012-05-17 08:25:00	A-010-711	23.82098	52.6597	Good	8	825876.26	543576.28	0	0	0	0	0	0
8	S1-A-011-727	2012-05-08 10:28:00	2012-05-17 08:58:00	A-011-727	23.82266	52.67315	Perfect	8	825889.51	545078.16	1	1	0	0	0	0
9	S1-A-014-741	2012-05-08 11:20:00	2012-05-17 09:59:00	A-014-741	23.79431	52.68557	Perfect	8	823882.93	546329.93	0	0	1	0	0	0
10	S1-A-015-734	2012-05-08 11:35:00	2012-05-17 10:50:00	A-015-734	23.80608	52.75946	Good	8	824128.35	554592.08	0	0	0	1	0	0
11	S1-A-017-674	2012-05-08 12:20:00	2012-05-17 11:25:00	A-017-674	23.75384	52.75706	Perfect	8	820625.05	554091.05	2	1	1	0	0	0
12	S1-A-019-689	2012-05-09 07:12:00	2012-05-18 06:40:00	A-019-689	23.76006	52.74773	Perfect	8	821113.01	553082.25	1	10	0	3	0	0
13	S1-A-020-690	2012-05-09 07:18:00	2012-05-18 07:05:00	A-020-690	23.90413	52.7061	Good	8	831141.45	549110.96	3	0	0	0	0	1
14	S1-A-021-788	2012-05-09 07:45:00	2012-05-18 07:00:00	A-021-788	23.74128	52.74407	Acceptable	8	819873.74	552591.86	0	0	0	1	0	0
15	S1-A-024-688	2012-05-09 08:35:00	2012-05-17 12:40:00	A-024-688	23.73129	52.75338	Acceptable	8	819132.03	553581.8	0	0	0	0	0	2
16	S1-A-025-695	2012-05-09 08:43:00	2012-05-18 08:25:00	A-025-695	23.92385	52.72058	Good	8	832361.87	550810.6	4	0	0	10	0	0
17	S1-A-029-754	2012-05-09 10:15:00	2012-05-18 09:43:00	A-029-754	23.76202	52.69579	Perfect	8	821627.66	547320.45	1	0	0	0	0	0
18	S1-A-030-755	2012-05-09 10:37:00	2012-05-18 10:04:00	A-030-755	23.76851	52.68656	Perfect	8	822133.77	546324.04	0	0	2	0	0	0
19	S1-A-031-782	2012-05-09 10:45:00	2012-05-18 08:50:00	A-031-782	23.7558	52.7075	Acceptable	8	821121.72	548593.64	4	0	0	2	0	0
20	S1-A-034-676	2012-05-09 11:45:00	2012-05-18 10:45:00	A-034-676	23.76292	52.66906	Good	8	821885.2	544354.77	0	0	0	0	0	0
21	S1-A-037-776	2012-05-09 12:50:00	2012-05-18 10:50:00	A-037-776	23.76078	52.71847	Acceptable	8	821377.01	549834.66	0	7	0	0	0	0
22	S1-A-038-700	2012-05-10 06:00:00	2012-05-18 09:30:00	A-038-700	23.78175	52.70644	Perfect	8	822880.67	548592.09	0	1	1	1	0	0
23	S1-A-040-760	2012-05-10 07:10:00	2012-05-17 06:45:00	A-040-760	23.80444	52.71218	Acceptable	6	824369.18	549331.94	1	0	2	0	0	4
24	S10-A-351-767	2012-10-17 12:34:27	2012-10-29 11:55:11	A-351-767	23.80923	52.67643	Good	11	824958.17	545381.79	1	0	0	0	0	0
25	S10-A-352-690	2012-10-17 11:51:05	2012-10-29 11:13:43	A-352-690	23.80437	52.67313	Good	11	824654.49	544993.22	0	0	0	0	0	0
26	S10-A-353-790	2012-10-17 12:14:44	2012-10-29 11:35:54	A-353-790	23.80551	52.68127	Good	11	824671.02	545902.71	0	0	0	0	0	0
27	S10-A-354-708	2012-10-17 10:22:20	2012-10-29 09:59:36	A-354-708	23.80246	52.66636	Good	11	824575.75	544232.47	0	0	0	1	0	0
28	S10-A-355-701	2012-10-17 08:05:57	2012-10-29 09:42:37	A-355-701	23.79845	52.65747	Acceptable	12	824370.82	543226.72	0	0	0	1	0	0
29	S10-A-356-727	2012-10-17 08:46:21	2012-10-29 08:29:23	A-356-727	23.80649	52.64913	Good	11	824975.92	542336.44	0	0	0	4	0	0
30	S10-A-357-689	2012-10-17 09:15:13	2012-10-29 08:52:30	A-357-689	23.80014	52.64434	Acceptable	11	824582.37	541775.61	0	0	0	0	0	0
31	S10-A-360-751	2012-10-17 11:21:43	2012-10-29 10:48:13	A-360-751	23.81803	52.66987	Good	11	825601.26	544692.79	0	1	0	10	0	0
32	S10-A-361-794	2012-10-17 11:38:03	2012-10-29 11:50:13	A-361-794	23.86789	52.86916	Perfect	12	827467.3	567060	13	14	0	14	4	0
33	S10-A-362-682	2012-10-17 11:58:51	2012-10-29 12:10:13	A-362-682	23.85963	52.86442	Perfect	12	826947.7	566495.73	0	5	0	2	0	0
34	S10-A-363-730	2012-10-17 11:17:13	2012-10-29 11:30:13	A-363-730	23.88663	52.87258	Good	12	828701.23	567525.65	0	5	0	13	0	0
35	S10-A-364-772	2012-10-17 12:24:33	2012-10-29 12:30:13	A-364-772	23.84055	52.87408	Perfect	12	825592.41	567482.15	0	2	1	8	2	0
36	S10-A-366-712	2012-10-17 09:11:08	2012-10-29 09:30:13	A-366-712	23.90982	52.87924	Perfect	12	830209.4	568372.06	1	2	0	13	0	0
37	S10-A-367-783	2012-10-17 08:44:44	2012-10-29 09:13:13	A-367-783	23.91795	52.87738	Good	12	830769.99	568202.88	0	0	0	1	0	0
38	S10-A-368-688	2012-10-17 10:03:26	2012-10-29 10:10:13	A-368-688	23.91528	52.88538	Good	12	830529.59	569079.33	0	0	0	0	0	0
39	S10-A-369-758	2012-10-17 10:27:17	2012-10-29 10:35:13	A-369-758	23.91059	52.89698	Good	12	830126.12	570346.42	0	0	0	30	0	0
40	S10-A-370-695	2012-10-17 10:49:33	2012-10-29 11:00:13	A-370-695	23.91646	52.89889	Acceptable	12	830505.92	570585.65	0	0	0	18	0	4
41	S10-A-386-711	2012-10-18 07:56:58	2012-10-29 08:30:13	A-386-711	23.79326	52.71219	Acceptable	11	823614.77	549282.66	0	0	0	0	0	0
42	S10-A-387-776	2012-10-18 07:31:22	2012-10-30 08:46:32	A-387-776	23.78786	52.71923	Good	12	823198.29	550040.51	2	2	0	0	0	0
43	S10-A-388-673	2012-10-18 09:56:39	2012-10-30 09:31:42	A-388-673	23.74212	52.72421	Perfect	11	820076.05	550389.13	0	0	0	2	0	0
44	S10-A-389-734	2012-10-18 10:57:51	2012-10-30 10:34:46	A-389-734	23.71285	52.72091	Perfect	11	818125.67	549892.56	15	8	0	0	0	0
45	S10-A-390-674	2012-10-18 10:35:39	2012-10-30 10:11:41	A-390-674	23.72153	52.72754	Perfect	11	818662.82	550667.62	14	1	1	3	1	0
46	S10-A-391-686	2012-10-18 08:38:49	2012-10-30 07:47:05	A-391-686	23.81769	52.70255	Good	11	825334.92	548321.93	1	0	0	0	0	0
47	S10-A-392-770	2012-10-18 08:46:42	2012-10-30 08:45:05	A-392-770	23.59322	52.67252	Good	11	810398.71	543993.41	4	4	0	0	0	0
48	S10-A-393-676	2012-10-18 09:12:56	2012-10-30 09:00:05	A-393-676	23.60271	52.67856	Perfect	11	810996.69	544705.48	0	0	0	8	0	1
49	S10-A-394-722	2012-10-18 09:46:35	2012-10-30 09:30:05	A-394-722	23.60745	52.67288	Acceptable	11	811357.23	544094.9	0	0	0	0	0	0
50	S10-A-395-741	2012-10-18 10:22:51	2012-10-30 09:45:05	A-395-741	23.61909	52.66462	Perfect	11	812202.33	543227.6	0	0	0	0	0	0
51	S10-A-397-755	2012-10-18 11:35:00	2012-10-30 10:30:05	A-397-755	23.62891	52.65731	Perfect	11	812917.96	542458.08	2	3	0	3	0	0
52	S11-A-398-794	2012-11-07 09:25:18	2012-11-20 08:13:51	A-398-794	23.63286	52.82691	Good	12	811969.45	561318.87	0	0	0	28	0	0
53	S11-A-399-722	2012-11-07 10:11:48	2012-11-20 08:42:15	A-399-722	23.67296	52.84311	Good	12	814550.86	563293.78	0	0	0	4	0	0
54	S11-A-400-695	2012-11-07 10:53:54	2012-11-20 09:12:33	A-400-695	23.71376	52.85345	Perfect	12	817220.06	564622.18	1	0	0	22	0	0
55	S11-A-401-783	2012-11-07 11:27:54	2012-11-20 09:40:22	A-401-783	23.67539	52.85605	Perfect	12	814620.62	564742.13	0	0	0	15	0	0
56	S11-A-402-711	2012-11-07 12:39:38	2012-11-20 10:35:26	A-402-711	23.65703	52.86553	Perfect	12	813317.46	565715.08	5	5	0	11	0	0
57	S11-A-403-751	2012-11-07 11:56:31	2012-11-20 10:07:51	A-403-751	23.67282	52.87228	Perfect	12	814330.28	566534.11	7	3	0	20	0	0
58	S11-A-404-758	2012-11-07 13:12:07	2012-11-20 10:53:44	A-404-758	23.65934	52.87288	Perfect	12	813419.72	566541.8	0	0	0	13	0	0
59	S11-A-405-708	2012-11-07 13:39:16	2012-11-20 11:19:55	A-405-708	23.62463	52.8828	Perfect	12	811015.18	567492.92	3	3	1	6	0	0
60	S11-A-406-730	2012-11-07 14:21:23	2012-11-20 12:01:27	A-406-730	23.63888	52.89129	Good	12	811911.91	568498.09	1	0	1	8	0	0
61	S11-A-407-712	2012-11-07 14:00:33	2012-11-20 11:41:27	A-407-712	23.63033	52.89516	Good	12	811309.59	568890.93	8	3	0	22	0	0
62	S11-A-408-671	2012-11-06 11:49:06	2012-11-19 11:21:39	A-408-671	23.78779	52.76811	Perfect	12	822831.53	555470.74	1	2	0	18	0	0
63	S11-A-409-770	2012-11-06 10:45:49	2012-11-19 10:21:22	A-409-770	23.78587	52.77905	Perfect	12	822621.13	556677.54	1	0	2	8	1	0
64	S11-A-410-688	2012-11-06 10:11:15	2012-11-19 09:36:24	A-410-688	23.76076	52.77907	Good	12	820929.34	556567.28	0	0	0	2	0	0
65	S11-A-411-682	2012-11-06 10:24:43	2012-11-19 10:02:57	A-411-682	23.77202	52.7829	Good	12	821659.63	557043.16	0	0	0	0	0	0
66	S11-A-413-741	2012-11-06 09:46:22	2012-11-19 09:25:08	A-413-741	23.75145	52.7827	Good	12	820275.43	556929.02	0	2	0	0	0	0
67	S11-A-414-755	2012-11-06 09:28:22	2012-11-19 09:09:49	A-414-755	23.73917	52.78314	Perfect	12	819444.97	556923.22	10	5	0	23	0	0
68	S11-A-415-706	2012-11-06 09:07:29	2012-11-19 08:50:40	A-415-706	23.7345	52.77716	Perfect	12	819174.2	556238.07	2	1	0	24	0	0
69	S11-A-416-772	2012-11-06 08:45:48	2012-11-19 08:29:28	A-416-772	23.74617	52.76822	Perfect	12	820026.11	555296.74	0	0	0	0	6	0
70	S11-A-417-754	2012-11-06 08:19:39	2012-11-19 08:13:48	A-417-754	23.74248	52.76296	Perfect	12	819816.05	554695.91	0	0	0	0	0	0
71	S11-A-418-673	2012-11-07 09:01:24	2012-11-19 08:17:33	A-418-673	23.85059	52.79844	Good	11	826835.6	559124.37	0	0	0	12	0	0
72	S11-A-419-788	2012-11-07 09:46:01	2012-11-19 08:42:59	A-419-788	23.85742	52.79072	Perfect	11	827353.56	558297.82	0	6	0	8	0	0
73	S11-A-420-689	2012-11-07 10:01:14	2012-11-19 08:58:42	A-420-689	23.87113	52.78874	Perfect	11	828291.84	558140.43	1	0	0	9	1	0
74	S11-A-421-776	2012-11-07 10:21:20	2012-11-19 09:13:51	A-421-776	23.87523	52.77893	Perfect	11	828642.01	557069.33	0	0	0	10	1	0
75	S11-A-422-767	2012-11-07 10:48:54	2012-11-19 09:31:30	A-422-767	23.88238	52.77821	Good	11	829129.12	557022.08	3	0	0	37	0	0
76	S11-A-424-727	2012-11-07 11:44:21	2012-11-19 10:25:41	A-424-727	23.91036	52.78283	Perfect	11	830978.94	557663.92	0	3	0	35	0	0
77	S11-A-425-701	2012-11-07 12:04:05	2012-11-19 10:45:29	A-425-701	23.90896	52.79096	Good	11	830822.86	558560.67	0	4	0	40	0	0
78	S11-A-427-674	2012-11-07 12:50:59	2012-11-19 11:38:03	A-427-674	23.9087	52.77205	Good	11	830949.03	556458.67	0	0	0	40	0	0
79	S11-A-428-676	2012-11-08 08:27:18	2012-11-20 07:22:02	A-428-676	23.78462	52.68619	Acceptable	11	823224.13	546355.22	0	0	0	0	0	0
80	S11-A-429-734	2012-11-08 08:49:02	2012-11-20 07:37:17	A-429-734	23.78363	52.6764	Perfect	11	823229.68	545263.11	0	0	0	2	0	0
81	S11-A-430-790	2012-11-08 09:14:11	2012-11-20 07:59:06	A-430-790	23.77212	52.65536	Good	11	822607.59	542873.91	0	0	0	0	5	0
82	S11-A-431-686	2012-11-08 09:41:57	2012-11-20 08:24:18	A-431-686	23.78283	52.64557	Perfect	11	823403.51	541834.32	0	0	0	4	0	0
83	S11-A-432-721	2012-11-08 10:22:50	2012-11-20 08:58:27	A-432-721	23.75116	52.64773	Perfect	11	821247.52	541932.43	1	1	0	3	0	0
84	S11-A-434-786	2012-11-08 10:52:31	2012-11-20 09:29:23	A-434-786	23.74318	52.63686	Acceptable	11	820787.93	540689.17	0	0	0	4	0	0
85	S11-A-435-733	2012-11-08 11:45:19	2012-11-20 10:31:07	A-435-733	23.71955	52.63248	Perfect	11	819222.69	540097.48	6	0	0	1	0	0
86	S11-A-436-782	2012-11-08 12:09:42	2012-11-20 10:53:18	A-436-782	23.71916	52.64487	Perfect	11	819106	541472.3	0	3	5	1	0	0
87	S12-A-439-782	2012-11-22 08:32:16	2012-12-05 08:03:38	A-439-782	23.65159	52.69413	Good	12	814185.56	546647.84	0	0	0	22	0	0
88	S12-A-440-790	2012-11-22 08:13:37	2012-12-05 08:21:53	A-440-790	23.66428	52.68517	Acceptable	13	815106.78	545707.86	0	0	0	1	0	0
89	S12-A-441-733	2012-11-22 09:25:52	2012-12-05 08:51:05	A-441-733	23.6348	52.70192	Acceptable	12	812996.35	547440.13	1	2	0	5	0	0
90	S12-A-442-676	2012-11-22 10:13:31	2012-12-05 09:32:14	A-442-676	23.61635	52.71308	Perfect	12	811671.46	548599.94	11	3	0	6	1	0
91	S12-A-443-760	2012-11-22 10:32:54	2012-12-05 10:01:30	A-443-760	23.60032	52.70063	Good	12	810678.37	547147.29	1	3	1	26	0	0
92	S12-A-446-721	2012-11-22 11:01:37	2012-12-05 10:43:49	A-446-721	23.57761	52.71419	Acceptable	12	809049.57	548556.04	0	0	0	0	0	0
93	S12-A-448-682	2012-11-22 08:59:04	2012-12-03 10:20:15	A-448-682	23.88647	52.80626	Acceptable	11	829192.47	560157.06	0	0	0	1	0	0
94	S12-A-449-754	2012-11-22 09:23:09	2012-12-03 10:40:15	A-449-754	23.87126	52.81112	Good	11	828131.81	560627.36	0	0	0	17	0	0
95	S12-A-450-741	2012-11-22 09:47:13	2012-12-03 11:00:15	A-450-741	23.88376	52.82079	Good	11	828900.14	561758.85	1	0	0	4	0	0
96	S12-A-451-770	2012-11-22 10:18:36	2012-12-03 11:30:15	A-451-770	23.86761	52.83576	Good	11	827700.36	563348.1	1	0	0	8	0	0
97	S12-A-452-706	2012-11-22 11:01:49	2012-12-03 11:50:15	A-452-706	23.85186	52.84765	Good	11	826551.36	564597.24	3	2	0	0	0	0
98	S12-A-453-772	2012-11-22 11:23:05	2012-12-03 12:05:15	A-453-772	23.86099	52.85336	Good	11	827122.44	565273.19	0	0	0	11	2	0
99	S12-A-454-700	2012-11-22 13:01:26	2012-12-03 13:25:15	A-454-700	23.88012	52.84135	Perfect	11	828499.76	564026.31	0	0	0	11	0	0
100	S12-A-455-671	2012-11-22 12:30:22	2012-12-03 13:00:15	A-455-671	23.89454	52.8427	Good	11	829459.55	564242.4	0	1	0	2	0	0
101	S12-A-456-755	2012-11-22 12:11:25	2012-12-03 12:40:15	A-456-755	23.89504	52.85034	Perfect	11	829435.24	565093.46	6	4	1	9	3	0
102	S12-A-457-688	2012-11-22 11:52:37	2012-12-03 12:20:15	A-457-688	23.8985	52.85551	Perfect	11	829628.71	565683.71	0	0	0	11	1	0
103	S12-A-458-722	2012-11-23 08:13:50	2012-12-04 08:14:15	A-458-722	23.76813	52.79107	Good	11	821337.29	557933.44	2	0	0	0	0	0
104	S12-A-459-783	2012-11-23 08:24:11	2012-12-04 08:28:57	A-459-783	23.76502	52.80107	Acceptable	11	821054.06	559030.54	0	0	0	7	0	0
105	S12-A-460-708	2012-11-23 08:40:26	2012-12-04 11:16:00	A-460-708	23.75481	52.81058	Perfect	11	820296.56	560041.51	3	1	0	1	0	0
106	S12-A-461-711	2012-11-23 08:57:50	2012-12-04 11:31:29	A-461-711	23.75208	52.81835	Perfect	11	820055.6	560892.59	0	1	0	21	0	0
107	S12-A-462-758	2012-11-23 09:13:10	2012-12-04 11:50:15	A-462-758	23.7352	52.80893	Perfect	11	818988.49	559770.89	0	0	3	15	0	0
108	S12-A-464-695	2012-11-23 09:46:37	2012-12-04 12:24:00	A-464-695	23.72966	52.78953	Acceptable	11	818757.56	557590.91	0	0	0	16	0	0
109	S12-A-465-712	2012-11-23 10:07:20	2012-12-04 12:40:45	A-465-712	23.71403	52.78615	Good	11	817729.47	557146.13	3	0	0	0	0	0
110	S12-A-466-794	2012-11-23 10:43:47	2012-12-04 13:13:11	A-466-794	23.70459	52.79085	Acceptable	11	817059.37	557626.6	0	0	0	12	0	0
111	S12-A-467-730	2012-11-23 10:23:19	2012-12-04 12:53:11	A-467-730	23.69744	52.78546	Acceptable	11	816616.99	556996.21	4	2	3	2	0	0
112	S12-A-468-788	2012-11-23 07:57:24	2012-12-06 07:41:38	A-468-788	23.76669	52.67909	Good	12	822065.93	545485.98	0	1	0	12	0	0
113	S12-A-469-674	2012-11-23 08:22:17	2012-12-06 07:59:39	A-469-674	23.75132	52.67387	Perfect	12	821066.41	544837.32	1	1	0	0	0	0
114	S12-A-470-673	2012-11-23 08:43:25	2012-12-06 08:17:02	A-470-673	23.73212	52.67725	Good	12	819745.05	545127.31	0	2	0	0	0	0
115	S12-A-471-690	2012-11-23 09:01:51	2012-12-06 08:36:33	A-471-690	23.71463	52.67774	Good	12	818560.41	545104.15	0	2	0	4	0	0
116	S12-A-473-689	2012-11-23 09:49:58	2012-12-06 09:15:59	A-473-689	23.71983	52.65717	Perfect	12	819061.59	542841.82	2	0	0	0	0	0
117	S12-A-475-771	2012-11-23 10:34:01	2012-12-06 09:55:28	A-475-771	23.69159	52.6448	Acceptable	12	817243.36	541342.62	0	2	0	0	0	0
118	S12-A-476-701	2012-11-23 11:16:18	2012-12-06 10:26:49	A-476-701	23.68166	52.65797	Perfect	12	816477.03	542762.12	0	1	0	4	0	0
119	S17-B-034-733	2013-04-18 10:52:45	2013-04-26 10:16:13	B-034-733	23.70649	52.76355	Perfect	7	817386.19	554601.87	0	0	0	0	0	0
120	S17-B-035-727	2013-04-17 11:25:26	2013-04-25 09:37:18	B-035-727	23.68626	52.77031	Acceptable	7	815973.76	555263.76	0	0	0	1	0	0
121	S17-B-039-701	2013-04-17 10:32:51	2013-04-25 08:51:44	B-039-701	23.68741	52.77738	Good	7	815999.97	556054.32	2	1	0	1	1	0
122	S17-B-041-706	2013-04-18 09:26:26	2013-04-26 09:15:26	B-041-706	23.72034	52.78922	Good	7	818132.08	557515.15	0	0	0	0	0	0
123	S17-B-043-771	2013-04-17 09:50:19	2013-04-25 08:20:19	B-043-771	23.68856	52.78682	Perfect	7	816008.95	557108.21	0	0	0	0	10	0
124	S17-B-044-760	2013-04-17 08:09:06	2013-04-25 07:28:05	B-044-760	23.67061	52.78597	Perfect	7	814805.99	556934.94	0	0	0	0	0	0
125	S17-B-048-671	2013-04-17 08:42:44	2013-04-25 07:43:35	B-048-671	23.6705	52.79612	Perfect	7	814725.2	558062.18	0	1	0	4	0	0
126	S17-B-049-700	2013-04-17 07:07:35	2013-04-25 07:08:40	B-049-700	23.67762	52.82458	Perfect	8	814998.59	561255.44	0	1	0	0	0	0
127	S17-B-050-722	2013-04-17 07:38:58	2013-04-25 07:29:37	B-050-722	23.6572	52.82731	Perfect	7	813604.61	561469.36	0	0	0	7	0	0
128	S17-B-051-772	2013-04-17 08:06:00	2013-04-25 07:56:55	B-051-772	23.64431	52.82457	Good	7	812756.85	561108.7	0	0	0	5	0	0
129	S17-B-052-783	2013-04-17 10:55:09	2013-04-25 10:54:41	B-052-783	23.67314	52.83437	Perfect	7	814626.23	562323.51	0	0	0	1	0	0
130	S17-B-053-674	2013-04-17 10:28:21	2013-04-25 10:31:39	B-053-674	23.65725	52.83447	Perfect	8	813556.33	562265.09	0	0	0	1	0	0
131	S17-B-054-758	2013-04-17 09:33:41	2013-04-25 09:28:02	B-054-758	23.64291	52.83351	Good	7	812598.35	562095.89	1	0	0	20	0	0
132	S17-B-055-741	2013-04-17 09:10:42	2013-04-25 08:52:28	B-055-741	23.62499	52.83449	Perfect	7	811385.52	562126.89	0	0	0	2	0	0
133	S17-B-056-721	2013-04-18 09:35:46	2013-04-26 09:45:00	B-056-721	23.67468	52.84287	Perfect	8	814668.31	563274.66	0	0	0	0	0	0
134	S17-B-057-730	2013-04-18 10:43:07	2013-04-26 10:09:42	B-057-730	23.65734	52.84763	Good	7	813467.46	563727.64	0	0	0	5	0	0
135	S17-B-058-673	2013-04-18 11:03:59	2013-04-26 10:25:43	B-058-673	23.64465	52.84498	Good	7	812632.92	563377.86	1	0	1	14	0	0
136	S17-B-059-782	2013-04-18 11:26:32	2013-04-26 10:56:12	B-059-782	23.63104	52.84137	Good	7	811743.26	562917.57	2	1	0	9	0	0
137	S17-B-060-682	2013-04-18 09:08:35	2013-04-26 09:21:08	B-060-682	23.67302	52.85298	Acceptable	8	814483.45	564390.65	0	0	0	0	0	0
138	S17-B-061-676	2013-04-18 08:41:55	2013-04-26 09:01:18	B-061-676	23.65675	52.8536	Acceptable	8	813384.71	564388.37	2	0	0	22	0	0
139	S17-B-062-794	2013-04-18 08:10:54	2013-04-26 08:38:26	B-062-794	23.64108	52.85348	Perfect	8	812331.65	564306.72	0	1	4	28	0	0
140	S17-B-063-790	2013-04-18 07:38:58	2013-04-26 08:01:48	B-063-790	23.62517	52.85201	Perfect	8	811272.12	564074.27	0	0	0	50	0	0
141	S17-B-064-695	2013-04-17 08:29:25	2013-04-25 08:17:15	B-064-695	23.63363	52.82403	Good	7	812041.94	561002.23	0	8	2	0	0	0
142	S18-B-065-771	2013-05-16 11:21:33	2013-05-27 09:56:10	B-065-771	23.69636	52.61749	Good	10	817763.81	538329.44	3	0	0	15	1	0
143	S18-B-066-760	2013-05-16 11:40:00	2013-05-27 09:35:00	B-066-760	23.68344	52.61776	Acceptable	10	816888.18	538302.49	2	1	0	0	0	0
144	S18-B-068-733	2013-05-16 10:38:16	2013-05-27 09:07:51	B-068-733	23.65306	52.61602	Acceptable	10	814846.33	537975.87	4	0	0	0	0	0
145	S18-B-069-790	2013-05-16 07:51:24	2013-05-27 07:08:34	B-069-790	23.70284	52.62795	Acceptable	10	818126.03	539520.2	0	0	0	1	0	0
146	S18-B-070-788	2013-05-16 12:20:00	2013-05-27 10:15:00	B-070-788	23.68393	52.62719	Perfect	10	816853.1	539352.35	1	2	1	4	1	1
147	S18-B-071-701	2013-05-16 10:19:52	2013-05-27 08:51:42	B-071-701	23.66555	52.62698	Acceptable	10	815612	539248.27	2	0	0	1	1	0
148	S18-B-072-700	2013-05-16 10:30:00	2013-05-27 08:50:00	B-072-700	23.65201	52.62782	Acceptable	10	814690.55	539282.31	0	0	1	6	0	0
149	S18-B-073-734	2013-05-16 08:05:00	2013-05-27 07:10:00	B-073-734	23.70218	52.63341	Perfect	10	818041.75	540123.9	2	0	1	28	0	0
150	S18-B-074-730	2013-05-16 08:26:20	2013-05-27 07:36:15	B-074-730	23.68689	52.63902	Perfect	10	816967.58	540679.73	0	0	0	1	0	0
151	S18-B-075-000	2013-05-16 09:40:08	2013-05-27 08:33:36	B-075-000	23.66313	52.63653	Good	10	815379.6	540298.7	0	0	0	0	0	0
152	S18-B-076-741	2013-05-16 09:50:00	2013-05-27 08:30:00	B-076-741	23.65191	52.63734	Perfect	10	814615.39	540339.59	0	0	1	9	0	0
153	S18-B-077-794	2013-05-16 08:48:42	2013-05-27 07:55:17	B-077-794	23.69402	52.64394	Perfect	10	817413.81	541257.79	1	0	0	7	0	0
154	S18-B-078-758	2013-05-16 09:00:00	2013-05-27 07:50:00	B-078-758	23.68262	52.64788	Good	10	816614.88	541645.31	3	0	0	0	0	1
155	S18-B-079-772	2013-05-16 09:30:00	2013-05-27 09:15:00	B-079-772	23.65852	52.64671	Good	10	814994.74	541409.56	1	0	0	29	0	0
156	S18-B-080-695	2013-05-16 09:16:41	2013-05-27 08:15:58	B-080-695	23.64913	52.64698	Perfect	10	814358.25	541398.49	3	0	1	23	0	0
157	S18-B-081-706	2013-05-17 09:54:58	2013-05-28 09:36:26	B-081-706	23.59979	52.61309	Perfect	10	811264.72	537418.69	0	0	0	6	0	0
158	S18-B-082-767	2013-05-17 09:20:00	2013-05-28 09:15:00	B-082-767	23.58423	52.61354	Perfect	10	810209.19	537401.53	0	0	0	6	0	0
159	S18-B-083-682	2013-05-17 09:55:00	2013-05-28 09:30:00	B-083-682	23.57747	52.61096	Perfect	10	809770.24	537085.77	0	0	0	34	0	0
160	S18-B-084-782	2013-05-17 10:25:00	2013-05-28 09:55:00	B-084-782	23.55911	52.60837	Perfect	10	808546.69	536719.17	1	0	0	0	0	0
161	S18-B-085-671	2013-05-17 09:38:32	2013-05-28 09:21:11	B-085-671	23.60457	52.61972	Perfect	10	811540.85	538176	2	0	0	14	0	0
162	S18-B-086-676	2013-05-17 09:12:44	2013-05-28 08:58:31	B-086-676	23.5875	52.62271	Good	10	810365.38	538434.48	0	0	0	3	0	0
163	S18-B-087-727	2013-05-17 11:07:09	2013-05-28 10:24:48	B-087-727	23.56696	52.628	Perfect	10	808939.23	538933.89	1	0	3	0	0	0
164	S18-B-088-754	2013-05-17 11:10:00	2013-05-28 10:20:00	B-088-754	23.55508	52.62481	Acceptable	10	808158.47	538528.53	0	0	1	0	0	0
165	S18-B-090-688	2013-05-17 08:50:06	2013-05-28 08:39:05	B-090-688	23.58762	52.63152	Good	10	810311.08	539413.85	2	0	0	0	0	0
166	S18-B-091-726	2013-05-17 07:40:17	2013-05-28 07:58:54	B-091-726	23.57258	52.63479	Perfect	11	809271.23	539712.44	0	0	0	2	0	0
167	S18-B-092-783	2013-05-17 08:12:53	2013-05-28 07:37:29	B-092-783	23.55281	52.63377	Good	10	807941.99	539514.35	1	0	0	2	0	0
168	S18-B-094-673	2013-05-17 07:20:00	2013-05-28 08:20:00	B-094-673	23.58798	52.64467	Good	11	810242.22	540876.47	0	0	0	0	0	0
169	S18-B-095-708	2013-05-17 07:50:00	2013-05-28 07:50:00	B-095-708	23.571	52.64252	Good	11	809109.85	540564.52	0	0	0	0	0	0
170	S18-B-096-686	2013-05-17 08:25:00	2013-05-28 07:30:00	B-096-686	23.54722	52.64215	Good	10	807505.25	540421.54	1	0	0	0	0	0
171	S19-B-097-726	2013-06-03 11:46:57	2013-06-13 10:51:27	B-097-726	23.78374	52.72123	Perfect	9	822905.55	550244.19	0	0	0	17	0	0
172	S19-B-098-783	2013-06-03 11:29:37	2013-06-13 10:38:05	B-098-783	23.77716	52.7273	Perfect	9	822416.83	550889.03	1	0	0	8	0	0
173	S19-B-099-758	2013-06-03 07:25:34	2013-06-13 06:40:10	B-099-758	23.76706	52.7103	Acceptable	9	821860.91	548955.07	1	0	0	0	0	0
174	S19-B-100-688	2013-06-03 10:58:06	2013-06-13 10:10:18	B-100-688	23.78245	52.74062	Good	9	822675.1	552392.62	0	0	0	5	0	0
175	S19-B-101-798	2013-06-03 10:44:17	2013-06-13 09:58:18	B-101-798	23.77063	52.74065	Good	9	821877.87	552342.95	2	0	0	6	0	0
176	S19-B-102-776	2013-06-03 07:46:29	2013-06-13 06:59:28	B-102-776	23.75895	52.72138	Perfect	9	821232.14	550149.79	2	3	0	6	0	0
177	S19-B-103-701	2013-06-03 08:46:33	2013-06-13 07:48:23	B-103-701	23.73864	52.74297	Good	9	819703.8	552457.91	3	5	1	1	0	0
178	S19-B-104-682	2013-06-03 11:10:00	2013-06-13 10:25:00	B-104-682	23.78722	52.74768	Perfect	9	822944.45	553198.41	4	1	2	0	0	0
179	S19-B-105-727	2013-06-03 10:27:36	2013-06-13 09:44:14	B-105-727	23.76803	52.74861	Good	9	821643.84	553215.66	0	0	0	3	0	0
180	S19-B-106-673	2013-06-03 09:11:45	2013-06-13 08:04:59	B-106-673	23.75103	52.74995	Good	9	820487.91	553288.58	1	3	0	4	0	0
181	S19-B-107-686	2013-06-03 09:23:59	2013-06-13 08:40:04	B-107-686	23.73772	52.759	Perfect	9	819524.28	554234.77	2	1	0	5	0	0
182	S19-B-108-706	2013-06-03 10:03:40	2013-06-13 09:18:58	B-108-706	23.78625	52.76338	Perfect	9	822762.79	554938.32	0	0	0	13	0	0
183	S19-B-109-674	2013-06-03 09:57:19	2013-06-13 09:30:25	B-109-674	23.77217	52.76271	Perfect	9	821818.84	554800.72	0	1	0	20	0	0
184	S19-B-110-741	2013-06-03 09:46:00	2013-06-13 08:54:25	B-110-741	23.75699	52.76027	Perfect	9	820813.75	554461.74	1	1	0	4	0	0
185	S19-B-111-695	2013-06-03 09:26:05	2013-06-13 08:22:43	B-111-695	23.73481	52.7658	Perfect	9	819278.32	554977.33	2	1	0	10	0	2
186	S19-B-112-767	2013-06-03 08:16:34	2013-06-13 07:24:44	B-112-767	23.73002	52.72501	Perfect	9	819253.98	550424.2	0	0	0	43	0	1
187	S19-B-114-676	2013-06-04 08:46:54	2013-06-14 07:17:07	B-114-676	23.63159	52.88441	Good	9	811471.42	567702	0	0	0	2	0	0
188	S19-B-115-760	2013-06-04 09:11:37	2013-06-14 07:30:08	B-115-760	23.61737	52.87801	Good	9	810561.5	566929.27	0	0	0	5	0	0
189	S19-B-116-671	2013-06-04 10:01:51	2013-06-14 08:24:36	B-116-671	23.64923	52.88951	Perfect	9	812620.24	568345.38	0	0	1	2	0	0
190	S19-B-117-790	2013-06-04 09:39:52	2013-06-14 07:58:20	B-117-790	23.63118	52.89374	Good	9	811376.9	568736.85	0	0	0	11	0	0
191	S19-B-118-788	2013-06-04 09:22:27	2013-06-14 07:44:01	B-118-788	23.61234	52.89323	Perfect	9	810114.59	568598.57	0	0	0	14	0	0
192	S19-B-120-700	2013-06-04 10:04:30	2013-06-14 08:11:54	B-120-700	23.64199	52.89617	Perfect	9	812085.79	569053.82	0	0	0	0	0	0
193	S19-B-121-708	2013-06-04 10:53:31	2013-06-14 09:23:11	B-121-708	23.63266	52.91021	Perfect	9	811358.08	570573.21	0	0	0	0	0	0
194	S19-B-123-771	2013-06-04 12:11:59	2013-06-14 10:21:26	B-123-771	23.60562	52.90606	Good	9	809571.44	569995.06	0	0	0	1	0	0
195	S19-B-124-730	2013-06-04 11:08:30	2013-06-14 09:36:48	B-124-730	23.64236	52.91416	Acceptable	9	811981.19	571054.25	0	0	0	0	0	0
196	S19-B-125-734	2013-06-04 11:31:03	2013-06-14 09:48:32	B-125-734	23.63496	52.92052	Good	9	811438.48	571728.72	0	0	0	0	0	0
197	S19-B-127-782	2013-06-04 12:00:22	2013-06-14 10:09:54	B-127-782	23.60249	52.91814	Perfect	9	809274.99	571323.74	0	0	1	1	0	1
198	S19-B-128-794	2013-06-04 09:16:41	2013-06-14 07:40:52	B-128-794	23.60855	52.88556	Perfect	9	809914.7	567729.99	0	0	0	19	0	0
199	S2-A-041-794	2012-05-22 07:05:00	2012-06-01 06:30:00	A-041-794	23.7777	52.76204	Good	9	822196.49	554751.06	0	0	0	14	0	0
200	S2-A-042-741	2012-05-22 07:20:00	2012-05-31 06:53:00	A-042-741	23.82823	52.80504	Perfect	8	825280.6	559756.08	1	0	0	5	0	0
201	S2-A-043-726	2012-05-22 07:40:00	2012-06-01 06:50:00	A-043-726	23.79291	52.76573	Perfect	9	823194.2	555229.34	0	0	0	0	1	0
202	S2-A-045-760	2012-05-22 08:00:00	2012-06-01 07:10:00	A-045-760	23.797	52.77016	Perfect	9	823436.94	555739.92	0	0	1	12	0	0
203	S2-A-046-728	2012-05-22 08:40:00	2012-05-31 07:38:00	A-046-728	23.85106	52.78588	Good	8	826961.57	557731.14	0	0	0	1	0	0
204	S2-A-047-721	2012-05-22 08:40:00	2012-06-01 07:50:00	A-047-721	23.80885	52.7694	Acceptable	9	824241.07	555708.9	1	1	0	2	0	0
205	S2-A-048-711	2012-05-22 09:23:00	2012-05-31 08:07:00	A-048-711	23.87695	52.78724	Good	8	828695.15	558000.41	0	0	0	4	0	0
206	S2-A-049-688	2012-05-22 09:30:00	2012-06-01 08:30:00	A-049-688	23.772	52.77782	Acceptable	9	821695.8	556478.68	0	0	0	1	0	0
207	S2-A-050-770	2012-05-22 09:48:00	2012-05-31 08:32:00	A-050-770	23.87824	52.79803	Acceptable	8	828700.55	559205.04	0	0	0	4	0	0
208	S2-A-051-700	2012-05-22 10:00:00	2012-06-01 09:00:00	A-051-700	23.8052	52.77662	Perfect	9	823941.43	556494.57	0	0	1	2	1	0
209	S2-A-052-727	2012-05-22 10:22:00	2012-05-31 09:05:00	A-052-727	23.88655	52.7733	Acceptable	8	829447.18	556495.72	1	0	0	0	0	0
210	S2-A-053-776	2012-05-22 10:40:00	2012-06-01 09:35:00	A-053-776	23.80225	52.78413	Perfect	9	823686.87	557315.62	3	0	0	8	8	0
211	S2-A-054-712	2012-05-22 10:50:00	2012-05-31 09:38:00	A-054-712	23.9057	52.77921	Good	8	830692.54	557240.29	0	0	1	2	0	0
212	S2-A-056-786	2012-05-22 11:08:00	2012-05-31 09:57:00	A-056-786	23.90314	52.78867	Perfect	8	830448.28	558279.46	0	0	1	0	0	0
213	S2-A-057-758	2012-05-22 11:20:00	2012-06-01 10:20:00	A-057-758	23.80354	52.79716	Acceptable	9	823676.88	558769.06	1	0	0	0	0	0
214	S2-A-058-673	2012-05-22 11:30:00	2012-05-31 10:15:00	A-058-673	23.9035	52.7927	Good	8	830441.94	558728.83	0	0	0	0	0	0
215	S2-A-059-689	2012-05-22 11:50:00	2012-06-01 11:00:00	A-059-689	23.78182	52.80006	Good	9	822192.77	558993.57	3	0	1	1	0	0
216	S2-A-061-782	2012-05-23 07:00:00	2012-05-31 06:40:00	A-061-782	23.77996	52.81583	Good	7	821950.81	560737.28	0	0	0	1	0	0
217	S2-A-062-783	2012-05-23 07:30:00	2012-05-31 07:40:00	A-062-783	23.80157	52.81046	Acceptable	8	823445.34	560237.8	0	0	0	0	1	0
218	S2-A-063-695	2012-05-23 07:48:00	2012-06-01 07:23:00	A-063-695	23.90863	52.83492	Acceptable	8	830466.49	563442.86	0	1	0	0	1	0
219	S2-A-064-701	2012-05-23 07:55:00	2012-05-31 07:00:00	A-064-701	23.81578	52.8031	Acceptable	7	824456.83	559484.22	0	0	0	1	0	1
220	S2-A-065-755	2012-05-23 08:12:00	2012-06-01 07:53:00	A-065-755	23.91087	52.84417	Good	8	830546.83	564480.8	0	0	0	0	2	0
221	S2-A-067-676	2012-05-23 08:35:00	2012-06-01 08:17:00	A-067-676	23.90664	52.85104	Good	8	830210.08	565224.55	0	0	0	3	2	0
222	S2-A-068-754	2012-05-23 08:58:00	2012-06-01 08:30:00	A-068-754	23.90437	52.86398	Acceptable	8	829959.08	566651.67	0	0	0	13	0	0
223	S2-A-069-722	2012-05-23 09:10:00	2012-05-31 09:00:00	A-069-722	23.75281	52.80579	Perfect	7	820197.17	559500.42	6	0	0	18	0	0
224	S2-A-071-708	2012-05-23 09:30:00	2012-05-31 09:20:00	A-071-708	23.74158	52.80398	Perfect	7	819454.36	559249.3	1	0	2	21	0	0
225	S2-A-072-690	2012-05-23 09:51:00	2012-06-01 09:57:00	A-072-690	23.91331	52.8731	Perfect	9	830490.71	567706.01	0	0	0	3	10	0
226	S2-A-073-771	2012-05-23 10:10:00	2012-05-31 10:00:00	A-073-771	23.73933	52.81739	Perfect	7	819204.46	560729.17	0	1	1	0	0	0
227	S2-A-075-674	2012-05-23 10:40:00	2012-05-31 10:30:00	A-075-674	23.7277	52.81127	Acceptable	7	818466.43	559997.58	0	8	0	0	0	0
228	S2-A-076-730	2012-05-23 11:05:00	2012-06-01 10:27:00	A-076-730	23.88868	52.8545	Perfect	8	828975.99	565526.44	0	0	0	10	7	0
229	S2-A-078-772	2012-05-23 11:25:00	2012-06-01 11:00:00	A-078-772	23.87073	52.85803	Good	8	827742.23	565836.46	0	0	0	49	0	0
230	S2-A-079-788	2012-05-23 11:40:00	2012-05-31 12:00:00	A-079-788	23.67389	52.81631	Acceptable	8	814807.41	560320.24	0	0	0	1	5	0
231	S2-A-080-751	2012-05-23 11:55:00	2012-06-01 10:42:00	A-080-751	23.87991	52.84952	Perfect	8	828423.87	564933.01	0	0	0	29	0	0
232	S20-B-129-733	2013-06-18 07:38:55	2013-06-27 07:25:56	B-129-733	23.79799	52.64265	Acceptable	8	824449.61	541578.16	0	0	0	3	0	0
233	S20-B-130-686	2013-06-18 08:07:00	2013-06-27 07:44:19	B-130-686	23.78889	52.63471	Good	8	823893.37	540655.04	0	0	0	2	0	2
234	S20-B-131-730	2013-06-18 08:55:35	2013-06-27 08:16:45	B-131-730	23.76931	52.62862	Good	8	822614.76	539890.51	0	0	0	0	0	0
235	S20-B-132-767	2013-06-18 09:16:08	2013-06-27 08:36:03	B-132-767	23.75646	52.62798	Good	8	821750.77	539761.88	0	0	0	8	0	2
236	S20-B-134-726	2013-06-18 10:58:50	2013-06-27 10:21:13	B-134-726	23.79163	52.64747	Acceptable	8	823984.12	542085	0	0	0	1	0	3
237	S20-B-135-727	2013-06-18 10:13:00	2013-06-27 09:40:30	B-135-727	23.76247	52.64892	Perfect	8	822003.01	542115.2	0	0	0	2	0	0
238	S20-B-136-783	2013-06-18 09:34:03	2013-06-27 08:55:24	B-136-783	23.76172	52.63919	Good	8	822023.91	541030.84	0	0	0	9	0	0
239	S20-B-137-671	2013-06-18 06:56:24	2013-06-27 06:51:29	B-137-671	23.81701	52.65734	Acceptable	8	825625.64	543296.12	0	0	0	0	0	0
240	S20-B-138-682	2013-06-18 11:19:16	2013-06-27 10:37:52	B-138-682	23.79303	52.65724	Good	8	824006.37	543176.74	0	0	0	0	0	0
241	S20-B-139-674	2013-06-18 10:37:21	2013-06-27 10:01:01	B-139-674	23.77856	52.65254	Acceptable	8	823063.51	542589.5	0	0	0	0	0	0
242	S20-B-140-782	2013-06-18 09:56:17	2013-06-27 09:14:15	B-140-782	23.74431	52.64419	Perfect	8	820810.58	541508.58	0	0	1	12	0	0
243	S20-B-141-688	2013-06-18 11:33:10	2013-06-27 10:51:56	B-141-688	23.79441	52.66667	Acceptable	8	824029.73	544230.62	0	0	0	0	7	0
244	S20-B-142-798	2013-06-18 11:52:22	2013-06-27 11:49:51	B-142-798	23.77794	52.66678	Perfect	8	822916.48	544168.78	0	2	0	0	0	0
245	S20-B-143-776	2013-06-18 12:10:15	2013-06-27 12:06:39	B-143-776	23.76221	52.6684	Perfect	8	821842.1	544278.26	0	2	0	3	0	0
246	S20-B-144-758	2013-06-18 12:31:39	2013-06-27 12:25:28	B-144-758	23.74354	52.67061	Good	8	820564.9	544440.43	0	0	0	1	0	0
247	S20-B-145-708	2013-06-19 10:29:26	2013-06-28 09:13:16	B-145-708	23.89123	52.80644	Good	8	829511.57	560198.89	0	0	1	1	0	1
248	S20-B-146-771	2013-06-19 10:45:39	2013-06-28 08:44:51	B-146-771	23.87249	52.80523	Acceptable	8	828259.05	559978.62	0	0	0	1	0	0
249	S20-B-150-734	2013-06-19 10:47:39	2013-06-28 08:54:19	B-150-734	23.87884	52.81113	Good	8	828642	560663.14	0	0	0	9	0	0
250	S20-B-151-754	2013-06-19 11:56:54	2013-06-28 07:28:40	B-151-754	23.85779	52.82096	Good	8	827151.03	561659.07	0	0	0	6	0	0
251	S20-B-152-701	2013-06-19 11:50:49	2013-06-28 07:42:10	B-152-701	23.84663	52.81293	Acceptable	8	826460.21	560716.16	0	0	0	0	0	0
252	S20-B-155-790	2013-06-19 08:39:23	2013-06-28 10:36:50	B-155-790	23.86917	52.83443	Perfect	9	827815.35	563207.46	0	0	0	15	1	0
253	S20-B-156-788	2013-06-19 11:30:27	2013-06-28 08:00:01	B-156-788	23.85491	52.80843	Acceptable	8	827051.4	560253.9	0	0	0	1	0	0
254	S20-B-157-741	2013-06-19 09:21:54	2013-06-28 10:02:08	B-157-741	23.907	52.846	Acceptable	9	830272.61	564666.29	0	0	0	0	9	0
255	S20-B-158-700	2013-06-19 08:27:27	2013-06-28 10:49:39	B-158-700	23.85704	52.8394	Perfect	9	826961.84	563704.28	0	0	0	3	2	0
256	S20-B-160-760	2013-06-19 12:16:54	2013-06-28 07:12:48	B-160-760	23.83099	52.82504	Perfect	8	825316.81	561990.55	1	0	0	3	0	0
257	S20-B-161-917	2013-06-19 12:53:21	2013-07-04 11:57:44	B-161-917	23.88223	52.75372	Good	14	829304.05	554300.67	2	0	0	0	4	1
258	S20-B-162-921	2013-06-19 12:15:14	2013-07-04 11:28:05	B-162-921	23.86828	52.75396	Perfect	14	828361.93	554263.48	0	0	0	3	0	0
259	S20-B-163-916	2013-06-19 13:25:15	2013-07-04 12:25:00	B-163-916	23.87107	52.74474	Good	14	828619.48	553251.93	0	0	0	1	0	0
260	S20-B-164-914	2013-06-19 08:22:15	2013-07-04 09:40:00	B-164-914	23.84034	52.74809	Good	15	826522.56	553484.02	0	0	0	4	0	0
261	S20-B-165-910	2013-06-19 12:27:44	2013-07-04 11:50:00	B-165-910	23.87408	52.76761	Perfect	14	828649.93	555806.46	0	0	0	4	0	0
262	S20-B-166-913	2013-06-19 12:49:51	2013-07-04 11:30:00	B-166-913	23.87497	52.76399	Good	14	828737.21	555408.37	0	0	0	1	0	0
263	S20-B-167-918	2013-06-19 10:09:49	2013-07-04 10:15:00	B-167-918	23.85737	52.77361	Perfect	15	827478.83	556396.73	3	0	0	3	0	0
264	S20-B-168-907	2013-06-19 09:05:03	2013-07-04 09:35:00	B-168-907	23.84935	52.75452	Perfect	15	827081.73	554239.35	0	0	0	1	0	0
265	S20-B-169-915	2013-06-19 10:50:03	2013-07-04 10:45:00	B-169-915	23.87105	52.7795	Good	14	828356.12	557113.54	1	1	0	0	0	0
266	S20-B-170-919	2013-06-19 11:06:12	2013-07-04 10:30:00	B-170-919	23.85932	52.78049	Good	14	827558.47	557169.96	5	0	0	2	0	6
267	S20-B-171-911	2013-06-19 12:03:02	2013-07-11 17:35:00	B-171-911	23.86476	52.76501	Good	22	828041.48	555475.01	0	1	0	0	3	0
268	S20-B-172-912	2013-06-19 09:42:16	2013-07-04 10:25:00	B-172-912	23.8559	52.76531	Good	15	827442.16	555467.92	4	0	0	11	0	0
269	S20-B-173-920	2013-06-20 10:07:23	2013-07-06 16:00:33	B-173-920	23.85244	52.72616	Good	16	827502.9	551102.72	0	0	0	12	3	0
270	S20-B-174-905	2013-06-20 10:43:23	2013-07-06 15:40:00	B-174-905	23.86705	52.72475	Perfect	16	828498.95	551012.75	1	2	0	34	3	0
271	S20-B-175-906	2013-06-20 11:07:00	2013-07-09 16:47:48	B-175-906	23.82708	52.73628	Perfect	19	825716.82	552111.78	3	1	0	11	1	0
272	S20-B-176-903	2013-06-20 09:10:56	2013-07-09 15:40:48	B-176-903	23.83475	52.72893	Acceptable	19	826289.01	551330	2	0	0	26	6	0
273	S20-B-177-904	2013-06-20 11:36:32	2013-07-06 15:04:24	B-177-904	23.88037	52.72882	Good	16	829366.67	551525.87	0	0	0	2	0	0
274	S20-B-178-908	2013-06-20 12:21:40	2013-07-06 14:24:46	B-178-908	23.89165	52.73927	Good	16	830048.37	552738.56	0	0	0	7	0	0
275	S20-B-179-901	2013-06-20 11:53:12	2013-07-06 12:45:00	B-179-901	23.90047	52.72637	Good	16	830740.86	551345.99	3	0	0	24	0	0
276	S20-B-180-923	2013-06-20 13:30:00	2013-07-06 14:00:55	B-180-923	23.91275	52.73769	Perfect	16	831483.09	552660.15	0	0	0	4	3	0
277	S20-B-183-900	2013-06-20 11:19:09	2013-07-06 12:15:00	B-183-900	23.89144	52.72014	Good	16	830178.94	550612.35	1	0	0	3	0	0
278	S20-B-184-909	2013-06-20 09:32:58	2013-07-09 16:00:00	B-184-909	23.84447	52.73223	Good	19	826919.85	551740.8	2	0	0	12	0	0
279	S21-B-185-758	2013-08-28 07:45:00	2013-09-10 08:05:00	B-185-758	23.62051	52.65668	Acceptable	13	812354.93	542351.58	1	0	3	0	0	0
280	S21-B-186-926	2013-08-27 08:56:00	2013-09-09 06:57:00	B-186-926	23.63086	52.6472	Acceptable	12	813122.03	541343.28	3	0	0	0	0	0
281	S21-B-187-673	2013-08-27 11:46:00	2013-09-09 09:51:00	B-187-673	23.62018	52.62788	Acceptable	12	812538.18	539150.3	0	0	0	5	0	0
282	S21-B-188-701	2013-08-28 07:47:00	2013-09-10 08:32:00	B-188-701	23.63169	52.65578	Perfect	13	813116.73	542300.18	3	0	0	4	0	0
283	S21-B-189-708	2013-08-27 11:07:00	2013-09-09 09:22:00	B-189-708	23.62475	52.61372	Perfect	12	812948.28	537596.89	1	0	0	0	0	0
284	S21-B-190-913	2013-08-28 08:33:00	2013-09-10 07:19:00	B-190-913	23.65745	52.65428	Acceptable	12	814867.96	542245.93	0	0	0	9	0	0
285	S21-B-192-783	2013-08-27 10:00:00	2013-09-09 08:08:00	B-192-783	23.64064	52.61494	Perfect	12	814014.16	537801.63	2	0	0	4	0	0
286	S21-B-193-730	2013-08-27 09:36:00	2013-09-09 07:51:00	B-193-730	23.64241	52.62258	Perfect	12	814079.09	538658.19	0	0	0	9	0	2
287	S21-B-194-688	2013-08-28 12:20:00	2013-09-10 11:38:00	B-194-688	23.56197	52.65339	Perfect	12	808422.94	541733.52	0	1	0	6	0	0
288	S21-B-195-760	2013-08-27 08:43:00	2013-09-09 07:20:00	B-195-760	23.63364	52.64164	Perfect	12	813349.7	540737.64	0	0	0	4	0	0
289	S21-B-196-733	2013-08-28 10:19:00	2013-09-10 09:54:00	B-196-733	23.59	52.66092	Perfect	12	810263.51	542690.67	0	1	0	1	0	0
290	S21-B-197-900	2013-08-27 13:12:00	2013-09-09 10:53:00	B-197-900	23.60063	52.66122	Good	12	810979.51	542769.89	0	1	0	0	0	0
291	S21-B-199-924	2013-08-28 09:52:00	2013-09-10 09:23:00	B-199-924	23.59448	52.67091	Perfect	12	810495.24	543819.96	2	2	2	0	0	0
292	S21-B-200-908	2013-08-27 12:41:00	2013-09-09 10:36:00	B-200-908	23.60337	52.65208	Perfect	12	811229.62	541766.22	0	0	0	4	0	7
293	S21-B-201-798	2013-08-28 09:42:00	2013-09-10 09:28:00	B-201-798	23.60933	52.6697	Good	12	811506.85	543749.72	0	0	0	0	0	1
294	S21-B-202-706	2013-08-27 11:08:00	2013-09-09 09:18:00	B-202-706	23.61795	52.61129	Perfect	12	812505.73	537297.37	3	0	0	3	0	0
295	S21-B-205-734	2013-08-27 10:20:00	2013-09-09 08:36:00	B-205-734	23.63378	52.60882	Perfect	12	813594.03	537091.77	1	1	0	1	0	0
296	S21-B-206-794	2013-08-28 08:02:00	2013-09-10 08:21:00	B-206-794	23.62427	52.65174	Perfect	13	812644.26	541819.05	0	0	0	0	0	0
297	S21-B-208-925	2013-08-27 11:25:00	2013-09-09 09:36:00	B-208-925	23.61936	52.61866	Good	12	812548.52	538122.34	2	0	0	2	0	0
298	S21-B-209-767	2013-08-27 09:55:00	2013-09-09 08:10:00	B-209-767	23.63566	52.61807	Perfect	12	813654.97	538127.68	2	1	0	2	1	0
299	S21-B-210-700	2013-08-27 10:50:00	2013-09-09 09:01:00	B-210-700	23.60845	52.60884	Perfect	12	811880.64	536983.97	1	1	0	2	1	0
300	S21-B-211-695	2013-08-28 12:43:00	2013-09-10 11:55:00	B-211-695	23.55006	52.65731	Perfect	12	807590.63	542118.09	0	1	0	0	0	0
301	S21-B-212-918	2013-08-27 10:38:00	2013-09-09 08:49:00	B-212-918	23.62427	52.60596	Good	12	812971.22	536732.63	0	1	0	0	0	0
302	S21-B-213-772	2013-08-28 12:00:00	2013-09-10 11:16:00	B-213-772	23.56206	52.65772	Perfect	12	808398.51	542215.01	0	1	0	0	0	0
303	S21-B-214-674	2013-08-28 11:14:00	2013-09-10 10:57:00	B-214-674	23.57664	52.64784	Good	12	809453.43	541179.85	2	1	0	0	0	0
304	S21-B-215-782	2013-08-27 09:15:00	2013-09-09 07:36:00	B-215-782	23.63482	52.63302	Perfect	12	813491.16	539785.05	2	0	0	1	0	0
305	S21-B-216-788	2013-08-28 09:20:00	2013-09-10 08:51:00	B-216-788	23.61617	52.66368	Good	12	812011.78	543110.5	0	0	0	0	0	0
306	S21-B-218-686	2013-08-27 12:21:00	2013-09-09 10:21:00	B-218-686	23.61539	52.64678	Perfect	12	812079.6	541229.42	4	1	0	1	0	0
307	S21-B-220-741	2013-08-28 11:52:00	2013-09-10 11:11:00	B-220-741	23.57665	52.6548	Perfect	12	809404.89	541953.21	2	1	0	0	0	0
308	S22-B-221-767	2013-09-16 08:55:00	2013-09-30 09:03:00	B-221-767	23.67338	52.73119	Perfect	14	815388.67	550860.78	4	4	0	25	0	0
309	S22-B-222-758	2013-09-16 07:40:00	2013-09-30 07:22:00	B-222-758	23.71152	52.72464	Perfect	13	818008.77	550301.09	2	0	0	3	0	0
310	S22-B-223-992	2013-09-16 07:06:00	2013-09-30 06:51:00	B-223-992	23.74848	52.72231	Perfect	13	820519.01	550206.38	5	3	0	7	2	0
311	S22-B-224-688	2013-09-16 09:20:00	2013-09-30 08:45:00	B-224-688	23.64894	52.74316	Perfect	13	813654.21	552083.76	6	1	0	2	0	0
312	S22-B-226-930	2013-09-16 11:47:00	2013-09-30 10:43:00	B-226-930	23.65047	52.69714	Acceptable	13	814088.32	546977.37	0	0	0	2	1	0
313	S22-B-227-909	2013-09-16 08:55:00	2013-09-30 07:49:00	B-227-909	23.6643	52.73104	Perfect	13	814777.34	550804.31	8	11	0	6	4	0
314	S22-B-228-794	2013-09-16 08:55:00	2013-09-30 07:46:00	B-228-794	23.67338	52.73119	Perfect	13	815388.67	550860.78	1	1	1	7	0	0
315	S22-B-229-673	2013-09-16 11:00:00	2013-09-30 10:13:00	B-229-673	23.63499	52.71943	Good	13	812883.69	549386.42	0	0	0	0	0	0
316	S22-B-230-686	2013-09-16 08:10:00	2013-09-30 07:45:00	B-230-686	23.69076	52.72953	Perfect	13	816572.92	550752.75	1	3	0	13	0	0
317	S22-B-231-913	2013-09-16 11:09:00	2013-09-30 10:24:00	B-231-913	23.65928	52.72214	Perfect	13	814502.89	549793.51	2	0	1	0	0	0
318	S22-B-232-929	2013-09-16 09:23:00	2013-09-30 08:31:00	B-232-929	23.63151	52.74021	Good	13	812500.06	551680.07	0	0	0	0	0	1
319	S22-B-233-695	2013-09-16 10:30:00	2013-09-30 09:33:00	B-233-695	23.62004	52.7304	Acceptable	13	811796.7	550540.31	0	0	0	0	0	0
320	S22-B-234-708	2013-09-16 09:20:00	2013-09-29 12:18:00	B-234-708	23.65203	52.73923	Perfect	13	813890.84	551660.6	1	2	0	2	0	0
321	S22-B-235-754	2013-09-16 11:05:00	2013-09-30 10:50:00	B-235-754	23.65019	52.72	Good	13	813905.06	549516.01	2	1	0	1	0	0
322	S22-B-236-772	2013-09-16 09:58:00	2013-09-30 09:04:00	B-236-772	23.64796	52.75616	Perfect	13	813494.65	553523.85	3	3	0	13	5	0
323	S22-B-237-908	2013-09-16 11:59:00	2013-09-30 12:08:00	B-237-908	23.62951	52.71145	Perfect	14	812571.1	548475.96	7	4	0	1	1	0
324	S22-B-238-701	2013-09-16 11:45:00	2013-09-24 03:00:00	B-238-701	23.65932	52.7042	Perfect	7	814634.83	547800.46	6	4	0	0	0	0
325	S22-B-239-925	2013-09-17 07:42:00	2013-10-01 07:09:00	B-239-925	23.66367	52.8382	Perfect	13	813961.37	562707.58	1	5	0	0	0	0
326	S22-B-240-783	2013-09-17 12:14:00	2013-10-01 10:20:00	B-240-783	23.63527	52.82724	Perfect	13	812129.27	561366.01	4	7	0	25	0	0
327	S22-B-241-730	2013-09-17 10:02:00	2013-10-01 08:20:00	B-241-730	23.67759	52.85432	Good	13	814781.11	564559.57	0	0	2	0	0	0
328	S22-B-243-734	2013-09-16 12:41:00	2013-10-01 10:47:00	B-243-734	23.63351	52.81264	Perfect	14	812115.58	559736.2	2	1	0	18	0	0
329	S22-B-244-700	2013-09-16 10:51:00	2013-10-01 09:25:00	B-244-700	23.65946	52.86593	Perfect	14	813477.96	565770.14	0	0	0	4	0	0
330	S22-B-245-706	2013-09-17 10:52:00	2013-10-01 09:13:00	B-245-706	23.6647	52.87738	Good	13	813747.53	567065.2	0	1	0	0	0	1
331	S22-B-246-741	2013-09-16 10:25:00	2013-10-01 09:07:00	B-246-741	23.67216	52.86642	Good	14	814328.33	565880.14	0	0	0	0	0	0
332	S22-B-247-782	2013-09-16 07:25:00	2013-10-01 07:08:00	B-247-782	23.68001	52.83227	Perfect	14	815103.71	562120.33	0	0	0	0	0	0
333	S22-B-248-798	2013-09-16 09:57:00	2013-09-20 10:00:00	B-248-798	23.66595	52.85249	Acceptable	4	814011.49	564305.25	3	1	0	0	0	0
334	S22-B-249-918	2013-09-17 08:53:00	2013-10-01 08:31:00	B-249-918	23.67606	52.85358	Perfect	13	814683.57	564470.64	6	1	0	0	0	0
335	S22-B-250-926	2013-09-17 08:29:00	2013-10-01 07:35:00	B-250-926	23.71171	52.85083	Good	13	817101.31	564322.03	2	3	0	3	0	0
336	S22-B-251-760	2013-09-17 12:47:00	2013-10-01 10:51:00	B-251-760	23.61076	52.82241	Perfect	13	810514.27	560723.08	0	0	0	3	1	0
337	S22-B-252-921	2013-09-17 10:36:00	2013-10-01 09:02:00	B-252-921	23.65909	52.87508	Perfect	13	813387.03	566785.14	0	0	0	2	0	0
338	S22-B-253-674	2013-09-17 09:30:00	2013-10-13 15:09:00	B-253-674	23.70756	52.86424	Perfect	26	816724.38	565793.6	0	0	0	7	0	0
339	S22-B-254-900	2013-09-17 11:32:00	2013-10-01 09:52:00	B-254-900	23.62454	52.84609	Perfect	13	811272.16	563413.78	10	4	0	68	0	0
340	S22-B-255-733	2013-09-16 11:25:00	2013-10-01 09:58:00	B-255-733	23.63215	52.83929	Good	14	811832.86	562691.29	0	0	0	5	0	0
341	S22-B-256-788	2013-09-17 08:27:00	2013-10-01 07:33:00	B-256-788	23.69151	52.84678	Perfect	13	815772.09	563782.99	3	2	0	3	0	0
342	S23-B-257-918	2013-10-03 10:20:00	2013-10-14 08:13:00	B-257-918	23.68614	52.77032	Acceptable	10	815965.6	555264.34	0	0	0	2	0	0
343	S23-B-258-717	2013-10-03 07:53:00	2013-10-14 07:44:00	B-258-717	23.66613	52.76313	Perfect	10	814669.13	554377.68	2	0	0	5	0	0
344	S23-B-259-767	2013-10-03 08:25:00	2013-10-14 08:05:00	B-259-767	23.71928	52.77969	Good	10	818130.3	556451.64	0	0	0	0	7	0
345	S23-B-260-782	2013-10-03 09:00:00	2013-10-14 08:35:00	B-260-782	23.70683	52.77652	Perfect	10	817314.63	556044.38	0	0	0	2	2	0
346	S23-B-261-688	2013-10-03 09:45:00	2013-10-14 09:15:00	B-261-688	23.68736	52.77745	Perfect	10	815996.09	556061.88	6	2	0	14	4	0
347	S23-B-262-758	2013-10-03 10:17:00	2013-10-14 09:50:00	B-262-758	23.67132	52.77739	Perfect	10	814915.84	555984.78	1	3	0	2	0	0
348	S23-B-263-686	2013-10-03 11:19:00	2013-10-14 08:54:00	B-263-686	23.68819	52.81684	Perfect	10	815766.15	560441.93	4	0	0	5	1	0
349	S23-B-264-797	2013-10-03 08:57:00	2013-10-14 10:03:00	B-264-797	23.70738	52.78563	Perfect	11	817285.32	557058.96	2	0	0	4	14	0
350	S23-B-265-695	2013-10-03 09:41:00	2013-10-14 08:29:00	B-265-695	23.68844	52.78625	Perfect	10	816005	557044.35	5	2	0	17	0	0
351	S23-B-266-701	2013-10-03 10:45:00	2013-10-14 10:11:00	B-266-701	23.67078	52.78598	Perfect	10	814817.37	556936.8	2	2	0	2	0	0
352	S23-B-267-908	2013-10-03 12:30:00	2013-10-14 09:40:00	B-267-908	23.72325	52.79602	Perfect	10	818278.37	558283.54	0	1	0	3	1	0
353	S23-B-268-754	2013-10-03 11:33:00	2013-10-14 10:32:00	B-268-754	23.70469	52.79605	Acceptable	10	817028.24	558204.78	0	0	0	1	1	0
354	S23-B-269-909	2013-10-03 11:57:00	2013-10-14 09:18:00	B-269-909	23.71538	52.8082	Perfect	10	817659.46	559601.92	1	1	0	0	1	0
355	S23-B-270-930	2013-10-03 11:05:00	2013-10-14 09:32:00	B-270-930	23.67047	52.79597	Good	10	814724.27	558045.38	0	0	0	0	0	0
356	S23-B-271-734	2013-10-03 08:23:00	2013-10-14 11:40:00	B-271-734	23.72898	52.77614	Perfect	11	818809.76	556100.23	3	5	0	14	0	0
357	S23-B-272-794	2013-10-03 07:53:00	2013-10-14 07:23:00	B-272-794	23.70229	52.76574	Perfect	10	817087.19	554826.64	0	0	0	3	1	0
358	S23-B-273-772	2013-10-04 07:48:00	2013-10-15 07:09:00	B-273-772	23.76044	52.79572	Perfect	10	820785.09	558415.68	7	0	1	0	1	0
359	S23-B-274-922	2013-10-04 07:19:00	2013-10-15 14:38:00	B-274-922	23.75196	52.79197	Perfect	11	820241.6	557961.2	0	1	0	6	12	0
360	S23-B-275-673	2013-10-03 07:10:00	2013-10-14 07:07:00	B-275-673	23.78033	52.76374	Perfect	10	822361.16	554951.73	0	0	0	8	0	0
361	S23-B-276-921	2013-10-04 08:56:00	2013-10-15 07:52:00	B-276-921	23.78941	52.78384	Perfect	10	822824.1	557225.61	0	0	0	4	1	0
362	S23-B-277-929	2013-10-04 08:20:00	2013-10-15 07:32:00	B-277-929	23.78379	52.79359	Good	10	822373.34	558283.59	3	0	0	6	0	0
363	S23-B-278-708	2013-10-04 09:58:00	2013-10-15 13:06:00	B-278-708	23.79209	52.80545	Good	11	822844.32	559638.53	6	2	0	0	0	0
364	S23-B-279-924	2013-10-04 10:05:00	2013-10-15 12:34:00	B-279-924	23.80622	52.80441	Perfect	11	823803.4	559586.61	9	0	0	0	3	0
365	S23-B-280-760	2013-10-04 10:02:00	2013-10-15 08:13:00	B-280-760	23.79497	52.8181	Good	10	822944.31	561056.89	2	0	0	2	0	0
366	S23-B-282-700	2013-10-04 08:24:00	2013-10-15 13:41:00	B-282-700	23.77561	52.80248	Perfect	11	821756.72	559234.59	1	1	0	4	0	0
367	S23-B-284-733	2013-10-04 11:25:00	2013-10-13 07:06:00	B-284-733	23.85757	52.83501	Good	8	827030.52	563218.98	4	1	1	3	1	0
368	S23-B-285-706	2013-10-04 12:46:00	2013-10-15 09:30:00	B-285-706	23.88191	52.86122	Perfect	10	828469.88	566241.99	0	1	0	3	0	0
369	S23-B-286-783	2013-10-04 13:20:00	2013-10-15 10:04:00	B-286-783	23.88842	52.84672	Perfect	10	829017.43	564660.92	0	1	0	6	0	0
370	S23-B-287-741	2013-10-04 12:08:00	2013-10-15 10:30:00	B-287-741	23.86781	52.84885	Good	10	827615.11	564803.26	0	0	0	1	0	0
371	S23-B-289-927	2013-10-04 12:45:00	2013-10-15 07:50:00	B-289-927	23.91179	52.85929	Perfect	10	830493.65	566164.79	0	1	0	0	0	0
372	S23-B-291-926	2013-10-03 07:14:00	2013-10-14 07:12:00	B-291-926	23.7915	52.75986	Perfect	10	823142.7	554570.84	1	1	1	5	1	0
373	S23-B-292-788	2013-10-04 09:00:00	2013-10-15 15:18:00	B-292-788	23.79268	52.77694	Perfect	11	823095.56	556473.73	0	1	1	18	1	0
374	S23-B-294-730	2013-10-04 10:34:00	2013-10-15 08:34:00	B-294-730	23.81816	52.81064	Perfect	10	824560.83	560332.66	0	0	0	1	0	0
375	S24-B-295-929	2013-10-17 07:25:00	2013-10-28 08:55:00	B-295-929	23.81561	52.73752	Good	11	824934.11	552197.62	0	1	0	0	0	0
376	S24-B-296-921	2013-10-17 06:50:00	2013-10-28 08:50:00	B-296-921	23.79881	52.73298	Perfect	11	823834.94	551617.41	2	0	0	0	0	0
377	S24-B-297-767	2013-10-17 08:15:00	2013-10-28 09:25:00	B-297-767	23.79986	52.7527	Perfect	11	823759.33	553813.01	0	0	0	13	0	0
378	S24-B-298-794	2013-10-17 11:10:00	2013-10-28 10:47:00	B-298-794	23.80734	52.77321	Perfect	10	824110.98	556125.37	0	0	0	1	1	0
379	S24-B-299-772	2013-10-17 09:30:00	2013-10-28 10:23:00	B-299-772	23.7788	52.77932	Perfect	11	822142.83	556675.81	0	0	0	2	5	0
380	S24-B-300-900	2013-10-18 07:12:00	2013-10-28 12:06:00	B-300-900	23.80751	52.79198	Good	10	823982.77	558211.47	2	0	0	7	0	0
381	S24-B-301-734	2013-10-17 09:05:00	2013-10-28 09:59:00	B-301-734	23.75841	52.76371	Perfect	11	820884.13	554850.27	0	0	2	0	0	0
382	S24-B-302-000	2013-10-18 11:57:40	2013-10-29 08:55:00	B-302-000	23.85909	52.7971	Perfect	10	827418.04	559014.23	0	0	0	2	0	0
383	S24-B-304-741	2013-10-17 10:00:00	2013-10-28 10:43:00	B-304-741	23.80542	52.7805	Perfect	11	823927.4	556926.62	5	1	0	2	3	0
384	S24-B-305-733	2013-10-18 07:20:00	2013-10-28 11:20:00	B-305-733	23.69835	52.67665	Perfect	10	817468.97	544911.07	9	3	0	0	0	0
385	S24-B-306-797	2013-10-17 12:47:00	2013-10-28 11:54:00	B-306-797	23.71165	52.67286	Perfect	10	818394.71	544548.78	1	1	0	0	0	0
386	S24-B-307-717	2013-10-17 09:27:00	2013-10-28 13:33:00	B-307-717	23.68294	52.68214	Perfect	11	816388.59	545453.13	0	1	0	4	0	0
387	S24-B-308-788	2013-10-17 09:12:00	2013-10-28 11:18:00	B-308-788	23.69476	52.65885	Perfect	11	817355.67	542917.6	0	0	0	0	0	0
388	S24-B-309-918	2013-10-17 11:23:00	2013-10-29 15:57:00	B-309-918	23.70756	52.66692	Perfect	12	818161.71	543870.73	1	0	0	4	0	0
389	S24-B-310-730	2013-10-17 10:54:00	2013-10-28 10:50:00	B-310-730	23.70886	52.65446	Perfect	10	818340.17	542492.15	1	0	0	8	0	0
390	S24-B-311-909	2013-10-17 08:49:00	2013-10-28 11:54:00	B-311-909	23.68227	52.66401	Perfect	11	816474.54	543435.87	0	2	0	0	0	0
391	S24-B-312-908	2013-10-17 09:37:00	2013-10-28 13:23:00	B-312-908	23.69066	52.64743	Acceptable	11	817161.45	541630.72	0	0	0	0	0	0
392	S24-B-313-686	2013-10-17 10:35:00	2013-10-28 09:37:00	B-313-686	23.71921	52.63797	Acceptable	10	819159.68	540705.92	1	0	0	0	0	0
393	S24-B-315-782	2013-10-18 10:09:00	2013-10-29 11:35:00	B-315-782	23.89164	52.79026	Good	11	829661.71	558403.25	0	0	0	1	0	0
394	S24-B-317-706	2013-10-18 09:40:00	2013-10-29 11:01:00	B-317-706	23.91575	52.80032	Good	11	831208.91	559631.81	0	0	0	3	0	0
395	S24-B-318-924	2013-10-18 09:18:00	2013-10-29 11:15:00	B-318-924	23.92573	52.79162	Good	11	831947.24	558711.38	0	0	1	2	0	0
396	S24-B-319-708	2013-10-18 10:52:00	2013-10-29 10:29:00	B-319-708	23.87282	52.80096	Perfect	10	828313.48	559505.75	3	0	0	0	0	0
397	S24-B-320-673	2013-10-18 08:33:00	2013-10-29 12:14:00	B-320-673	23.90328	52.78226	Perfect	11	830506.36	557567.99	0	0	0	3	0	0
398	S24-B-321-927	2013-10-18 11:41:00	2013-10-29 09:37:00	B-321-927	23.85569	52.81509	Perfect	10	827053.84	560997.36	0	0	0	0	0	0
399	S24-B-322-700	2013-10-18 07:47:00	2013-10-28 12:28:00	B-322-700	23.83634	52.80088	Perfect	10	825857.77	559330.69	0	0	0	0	0	0
400	S24-B-323-926	2013-10-17 09:57:00	2013-10-28 10:12:00	B-323-926	23.69759	52.63187	Acceptable	11	817742.66	539932.53	0	0	0	0	0	0
401	S24-B-324-674	2013-10-18 08:55:00	2013-10-29 11:57:00	B-324-674	23.92988	52.77816	Perfect	11	832329.44	557235.25	0	0	0	3	0	1
402	S24-B-325-922	2013-10-18 11:05:00	2013-10-29 12:50:00	B-325-922	23.77668	52.68729	Perfect	11	822679.96	546441.77	1	0	0	2	0	0
403	S24-B-326-907	2013-10-18 11:55:00	2013-10-29 12:00:00	B-326-907	23.7617	52.68207	Good	11	821707.05	545794.72	0	0	0	0	0	0
404	S24-B-328-783	2013-10-18 09:50:00	2013-10-29 12:15:00	B-328-783	23.78308	52.6719	Perfect	11	823225.81	544760.69	0	0	0	1	0	0
405	S24-B-329-758	2013-10-18 07:50:00	2013-10-29 10:30:00	B-329-758	23.73535	52.66739	Perfect	11	820035.33	544046.22	1	0	0	2	0	0
406	S24-B-330-688	2013-10-18 10:15:00	2013-10-29 12:30:00	B-330-688	23.77874	52.67899	Perfect	11	822880.34	545528.89	0	0	0	1	0	0
407	S24-B-331-930	2013-10-18 12:35:00	2013-10-29 10:15:00	B-331-930	23.7452	52.68225	Perfect	10	820591.65	545741.04	1	1	0	0	0	0
408	S24-B-332-701	2013-10-18 09:30:00	2013-10-29 10:05:00	B-332-701	23.76349	52.65317	Perfect	11	822040.66	542591.94	0	0	0	0	0	0
409	S25-B-333-927	2013-10-30 11:23:00	2013-11-13 10:47:00	B-333-927	23.71223	52.7363	Perfect	13	817971.69	551599.69	2	0	0	0	2	0
410	S25-B-334-760	2013-10-30 11:48:00	2013-11-13 11:09:00	B-334-760	23.72065	52.74871	Perfect	13	818448.89	553015.75	7	3	0	1	0	0
411	S25-B-335-674	2013-10-30 09:03:00	2013-11-13 08:57:00	B-335-674	23.70368	52.75969	Acceptable	13	817224.9	554160.6	0	0	0	9	0	1
412	S25-B-336-782	2013-10-30 09:21:00	2013-11-13 09:12:00	B-336-782	23.67744	52.75955	Perfect	13	815457.3	554029.52	1	0	0	1	0	0
413	S25-B-337-700	2013-10-31 08:09:00	2013-11-14 07:57:00	B-337-700	23.65511	52.76616	Perfect	13	813904.6	554666.13	1	0	0	0	0	0
414	S25-B-338-929	2013-10-31 08:33:00	2013-11-14 08:38:00	B-338-929	23.64117	52.76663	Perfect	14	812961.77	554657.53	8	4	0	4	0	0
415	S25-B-339-706	2013-10-30 11:01:00	2013-11-13 09:45:00	B-339-706	23.65748	52.74819	Perfect	13	814193.8	552679.92	5	0	0	0	0	0
416	S25-B-340-734	2013-10-31 11:37:00	2013-11-14 09:36:00	B-340-734	23.62695	52.78362	Perfect	13	811881.8	556483.39	3	1	0	1	0	0
417	S25-B-341-754	2013-10-30 10:26:00	2013-11-13 10:02:00	B-341-754	23.67709	52.74409	Good	13	815545.57	552310.31	0	0	0	19	0	0
418	S25-B-342-708	2013-10-30 10:55:00	2013-11-13 10:21:00	B-342-708	23.68068	52.73492	Perfect	13	815854.02	551307.25	0	2	0	6	2	0
419	S25-B-343-921	2013-10-31 10:54:00	2013-11-14 09:49:00	B-343-921	23.63584	52.79151	Perfect	13	812424.07	557398.65	3	1	0	0	0	0
420	S25-B-344-741	2013-10-31 13:08:00	2013-11-14 10:48:00	B-344-741	23.63224	52.80057	Good	13	812116.64	558389.63	0	0	0	6	5	0
421	S25-B-345-900	2013-10-31 09:07:00	2013-11-14 08:20:00	B-345-900	23.65869	52.77829	Perfect	13	814058.41	556029.48	1	0	0	9	6	0
422	S25-B-346-767	2013-10-31 10:42:00	2013-11-14 08:54:00	B-346-767	23.64354	52.77772	Good	13	813041.8	555900.02	0	1	0	0	4	0
423	S25-B-347-798	2013-10-30 08:45:00	2013-11-13 08:41:00	B-347-798	23.72661	52.75903	Perfect	13	818775.23	554188.76	0	0	0	6	8	0
424	S25-B-348-673	2013-10-30 08:09:00	2013-11-13 07:58:00	B-348-673	23.74823	52.73929	Acceptable	13	820377.45	552091.76	9	3	0	0	0	0
425	S25-B-349-794	2013-10-31 11:34:00	2013-11-14 10:19:00	B-349-794	23.65953	52.80647	Perfect	13	813911.77	559164.1	0	1	0	0	0	0
426	S25-B-350-772	2013-10-31 11:10:00	2013-11-14 10:01:00	B-350-772	23.65438	52.79406	Good	13	813654.43	557762.78	1	1	0	4	0	0
427	S25-B-351-924	2013-10-30 09:40:00	2013-11-13 09:26:00	B-351-924	23.66435	52.75535	Perfect	13	814605.31	553505.49	0	0	4	2	0	0
428	S25-B-352-907	2013-10-31 10:25:00	2013-11-13 08:20:00	B-352-907	23.65742	52.6405	Perfect	12	814965.08	540714.78	3	0	0	3	0	0
429	S25-B-354-758	2013-10-31 09:40:00	2013-11-12 11:45:00	B-354-758	23.67865	52.62425	Perfect	12	816517.38	539002.48	10	1	0	0	0	0
430	S25-B-355-922	2013-10-31 08:45:00	2013-11-12 12:05:00	B-355-922	23.67136	52.61413	Perfect	12	816097.5	537846.08	3	1	0	3	0	0
431	S25-B-357-783	2013-10-31 14:15:00	2013-11-12 12:55:00	B-357-783	23.64883	52.61179	Acceptable	11	814590.64	537487.41	1	1	0	0	0	0
432	S25-B-358-701	2013-10-31 11:50:00	2013-11-12 13:50:00	B-358-701	23.64139	52.64237	Perfect	12	813868.25	540852.51	0	0	0	0	0	0
433	S25-B-359-930	2013-10-31 12:10:00	2013-11-12 13:15:00	B-359-930	23.64173	52.62957	Perfect	12	813983	539431.85	0	0	0	1	0	0
434	S25-B-360-686	2013-10-30 09:55:00	2013-11-12 09:50:00	B-360-686	23.59363	52.61854	Good	12	810809.45	537997.61	0	0	0	0	0	0
435	S25-B-362-695	2013-10-30 13:00:00	2013-11-13 11:25:00	B-362-695	23.60304	52.64423	Perfect	13	811263.14	540892.61	2	0	0	0	0	0
436	S25-B-363-688	2013-10-31 10:55:00	2013-11-12 14:05:00	B-363-688	23.64078	52.64719	Perfect	12	813792.47	541385.38	4	1	0	1	0	0
437	S25-B-364-926	2013-10-30 12:05:00	2013-11-13 09:40:00	B-364-926	23.62658	52.63366	Perfect	13	812929.57	539820.3	2	1	2	0	0	0
438	S25-B-365-909	2013-10-30 11:05:00	2013-11-13 10:45:00	B-365-909	23.59823	52.63039	Perfect	13	811036.36	539334.1	1	0	0	0	0	0
439	S25-B-366-730	2013-10-30 10:30:00	2013-11-13 10:10:00	B-366-730	23.57721	52.62299	Perfect	13	809667.63	538421.28	0	0	0	0	0	0
440	S25-B-367-717	2013-10-30 11:35:00	2013-11-13 11:00:00	B-367-717	23.58412	52.6381	Perfect	13	810027.88	540129.86	0	0	0	0	0	0
441	S25-B-368-733	2013-10-30 09:30:00	2013-11-12 09:30:00	B-368-733	23.58683	52.60931	Perfect	13	810414.99	536942.75	0	0	0	0	0	0
442	S25-B-369-908	2013-10-30 13:20:00	2013-11-13 11:10:00	B-369-908	23.59283	52.64939	Perfect	13	810536.51	541421.81	0	0	0	0	0	0
443	S25-B-370-797	2013-10-30 12:40:00	2013-11-13 09:15:00	B-370-797	23.63032	52.62216	Perfect	13	813264.63	538558.85	0	0	0	2	0	0
444	S26-B-371-706	2013-11-19 08:55:00	2013-12-02 09:53:00	B-371-706	23.78246	52.70991	Perfect	13	822902.92	548980.79	0	0	0	1	0	0
445	S26-B-373-924	2013-11-19 08:12:00	2013-12-02 11:22:00	B-373-924	23.76139	52.68813	Perfect	13	821641.52	546466.6	1	0	2	1	0	0
446	S26-B-374-798	2013-11-19 08:29:00	2013-12-02 10:33:00	B-374-798	23.76234	52.69581	Perfect	13	821649.11	547324.1	0	0	1	0	0	0
447	S26-B-375-674	2013-11-19 09:16:00	2013-12-02 10:09:00	B-375-674	23.76199	52.71047	Perfect	13	821517.55	548951.27	2	0	2	0	6	0
448	S26-B-376-673	2013-11-19 09:38:00	2013-12-02 09:39:00	B-376-673	23.76709	52.72318	Good	13	821767.99	550386.17	0	1	0	0	0	0
449	S26-B-378-760	2013-11-19 10:16:00	2013-12-02 09:12:00	B-378-760	23.76651	52.74517	Perfect	12	821566.74	552826.68	0	0	0	6	0	0
450	S26-B-379-708	2013-11-19 10:43:00	2013-12-02 08:50:00	B-379-708	23.77211	52.77028	Perfect	12	821758.9	555641.48	0	0	0	3	0	0
451	S26-B-380-754	2013-11-19 11:24:00	2013-12-02 08:24:00	B-380-754	23.78267	52.76615	Perfect	12	822501.02	555229.98	0	0	0	10	0	0
452	S26-B-381-734	2013-11-20 08:22:00	2013-12-03 07:45:00	B-381-734	23.7429	52.76008	Perfect	12	819865.49	554377.81	3	0	0	1	0	0
453	S26-B-382-741	2013-11-20 09:53:00	2013-12-03 07:59:00	B-382-741	23.75186	52.76711	Perfect	12	820417.7	555198.78	1	0	0	0	0	0
454	S26-B-383-900	2013-11-20 10:06:00	2013-12-03 08:16:00	B-383-900	23.74177	52.77586	Perfect	12	819673.54	556125.97	0	0	0	8	0	0
455	S26-B-384-767	2013-11-20 12:21:00	2013-12-03 11:05:00	B-384-767	23.75326	52.77889	Perfect	12	820425.39	556513.8	0	1	3	2	0	0
456	S26-B-385-929	2013-11-20 10:38:00	2013-12-03 08:42:00	B-385-929	23.73475	52.78549	Perfect	12	819130	557164.66	0	0	0	2	0	0
457	S26-B-386-772	2013-11-20 12:03:00	2013-12-03 10:47:00	B-386-772	23.76792	52.79063	Perfect	12	821326.39	557883.62	0	1	0	1	0	0
458	S26-B-387-794	2013-11-20 11:47:00	2013-12-03 10:30:00	B-387-794	23.76477	52.80547	Good	12	821004.77	559518.26	0	0	0	0	0	0
459	S26-B-388-921	2013-11-20 11:27:00	2013-12-03 10:07:00	B-388-921	23.75226	52.81351	Perfect	12	820103.33	560355.67	4	1	0	38	0	0
460	S26-B-389-700	2013-11-20 11:04:00	2013-12-03 09:21:00	B-389-700	23.74017	52.79865	Perfect	12	819398.53	558650.86	0	1	0	5	54	0
461	S26-B-390-733	2013-11-19 09:18:00	2013-12-02 12:10:00	B-390-733	23.69105	52.68776	Perfect	13	816895.44	546113.23	1	0	0	3	0	0
462	S26-B-392-686	2013-11-19 12:40:00	2013-12-02 10:15:00	B-392-686	23.6654	52.69612	Perfect	12	815103.44	546929.36	0	0	0	0	0	0
463	S26-B-393-688	2013-11-19 10:15:00	2013-12-02 11:00:00	B-393-688	23.66483	52.68286	Acceptable	13	815160.57	545453.62	1	0	0	0	0	0
464	S26-B-394-922	2013-11-19 11:00:00	2013-12-02 10:45:00	B-394-922	23.65738	52.6865	Perfect	12	814631.34	545825.42	1	0	0	2	0	0
465	S26-B-396-788	2013-11-20 10:05:00	2013-12-02 09:20:00	B-396-788	23.63713	52.69784	Good	11	813182.85	546996.97	4	0	0	5	0	0
466	S26-B-397-918	2013-11-20 08:05:00	2013-12-03 09:10:00	B-397-918	23.64957	52.67097	Perfect	13	814215.64	544065.82	1	0	0	1	0	0
467	S26-B-399-758	2013-11-19 13:10:00	2013-12-02 08:00:00	B-399-758	23.64892	52.70683	Perfect	12	813914.05	548047.21	0	0	0	24	4	0
468	S26-B-402-730	2013-11-20 10:50:00	2013-12-03 11:10:00	B-402-730	23.59583	52.70848	Perfect	13	810319.54	548000.09	0	0	0	0	0	0
469	S26-B-403-907	2013-11-20 13:00:00	2013-12-03 11:25:00	B-403-907	23.59214	52.70139	Perfect	12	810120.86	547196.42	2	0	0	10	0	0
470	S26-B-404-908	2013-11-20 11:15:00	2013-12-03 13:22:00	B-404-908	23.58518	52.71104	Good	13	809582.69	548238.62	0	1	0	1	0	0
471	S26-B-405-926	2013-11-20 14:05:00	2013-12-03 13:30:00	B-405-926	23.57481	52.70121	Perfect	12	808952.45	547101.83	0	0	0	0	0	0
472	S26-B-406-909	2013-11-20 13:45:00	2013-12-03 13:55:00	B-406-909	23.58342	52.69268	Good	13	809594.02	546191.1	0	0	0	1	0	0
473	S26-B-407-925	2013-11-20 12:10:00	2013-12-03 13:00:00	B-407-925	23.60809	52.68507	Perfect	13	811313.64	545452.06	0	0	0	0	0	0
474	S26-B-408-930	2013-11-20 13:40:00	2013-12-02 12:45:00	B-408-930	23.668	52.70197	Perfect	11	815236.72	547590.72	0	1	1	2	0	0
475	S27-B-409-686	2013-12-09 08:30:00	2013-12-19 11:00:00	B-409-686	23.85893	52.72526	Perfect	10	827947.41	551032.33	0	0	0	1	0	0
476	S27-B-412-733	2013-12-05 08:50:00	2013-12-19 09:45:00	B-412-733	23.83362	52.73792	Perfect	14	826145.58	552323.64	1	0	0	10	0	0
477	S27-B-413-930	2013-12-05 09:20:00	2013-12-19 10:15:00	B-413-930	23.83019	52.74772	Perfect	14	825841.06	553396.84	0	0	0	2	0	0
478	S27-B-416-922	2013-12-11 12:25:00	2013-12-19 10:55:00	B-416-922	23.872	52.74974	Perfect	7	828644.49	553811.67	0	0	0	4	0	0
479	S27-B-417-695	2013-12-11 09:15:00	2013-12-19 09:15:00	B-417-695	23.87164	52.73986	Good	8	828694.68	552712.39	0	0	0	1	0	0
480	S27-B-419-918	2013-12-11 11:00:00	2013-12-19 09:50:00	B-419-918	23.88629	52.74486	Perfect	7	829644.7	553334.98	0	0	0	2	0	0
481	S27-B-420-913	2013-12-11 10:10:00	2013-12-19 09:30:00	B-420-913	23.89709	52.74472	Perfect	7	830373.88	553369.03	0	0	0	10	0	0
482	S27-B-422-912	2013-12-10 12:05:00	2013-12-19 08:40:00	B-422-912	23.90074	52.7506	Perfect	8	830575.38	554039.05	2	0	0	0	0	0
483	S27-B-424-688	2013-12-11 11:25:00	2013-12-19 10:15:00	B-424-688	23.88579	52.73811	Perfect	7	829662.01	552582.79	1	0	0	2	0	0
484	S27-B-426-701	2013-12-09 09:20:00	2013-12-19 11:30:00	B-426-701	23.87233	52.7249	Perfect	10	828853.96	551053.56	0	0	1	6	0	0
485	S27-B-427-788	2013-12-09 09:50:00	2013-12-19 11:50:00	B-427-788	23.87788	52.72073	Perfect	10	829259.77	550615.7	0	0	0	13	0	0
486	S27-B-428-924	2013-12-05 09:32:00	2013-12-16 08:56:00	B-428-924	23.82625	52.82953	Perfect	10	824964.26	562467.91	0	0	0	6	0	0
487	S27-B-429-760	2013-12-05 10:27:00	2013-12-16 09:36:00	B-429-760	23.85206	52.84178	Perfect	10	826608.93	563946.01	0	0	0	1	0	0
488	S27-B-430-798	2013-12-05 11:09:00	2013-12-16 10:03:00	B-430-798	23.89607	52.86081	Acceptable	10	829425.09	566261.36	0	1	0	1	0	0
489	S27-B-431-674	2013-12-05 10:49:00	2013-12-16 09:53:00	B-431-674	23.87477	52.8594	Perfect	10	828003.55	566007.13	0	0	0	4	0	0
490	S27-B-432-706	2013-12-05 12:09:00	2013-12-16 10:52:00	B-432-706	23.87888	52.87372	Perfect	10	828171.65	567616.82	0	0	0	0	0	0
491	S27-B-433-673	2013-12-05 11:28:00	2013-12-16 10:19:00	B-433-673	23.91165	52.86649	Perfect	10	830429.44	566964.03	0	0	0	0	0	0
492	S27-B-434-927	2013-12-05 11:47:00	2013-12-16 10:32:00	B-434-927	23.905	52.87597	Perfect	10	829910.3	567986.6	0	0	0	0	0	0
493	S27-B-435-754	2013-12-05 10:12:00	2013-12-16 09:26:00	B-435-754	23.86	52.83334	Perfect	10	827206.59	563044.52	1	0	0	3	0	0
494	S27-B-436-708	2013-12-05 09:56:00	2013-12-16 09:14:00	B-436-708	23.84656	52.82792	Perfect	10	826342.99	562381.19	0	0	0	0	0	0
495	S27-B-437-782	2013-12-05 08:48:00	2013-12-16 08:40:00	B-437-782	23.8244	52.82053	Perfect	10	824907.02	561459.65	1	0	0	3	0	0
496	S27-B-438-929	2013-12-06 11:42:00	2013-12-17 09:48:00	B-438-929	23.72061	52.84708	Perfect	10	817727.34	563944.76	0	0	0	0	0	0
497	S27-B-439-794	2013-12-06 11:19:00	2013-12-17 09:31:00	B-439-794	23.70164	52.8636	Perfect	10	816330.99	565696.38	0	0	2	5	0	0
498	S27-B-441-700	2013-12-06 12:03:00	2013-12-17 10:00:00	B-441-700	23.69724	52.84399	Perfect	10	816177.83	563498.24	0	0	0	1	0	0
499	S27-B-442-900	2013-12-06 12:29:00	2013-12-17 10:18:00	B-442-900	23.68485	52.83643	Perfect	10	815399.2	562603.78	0	0	3	10	0	0
500	S27-B-443-741	2013-12-06 10:28:00	2013-12-17 09:08:00	B-443-741	23.64052	52.84851	Perfect	10	812329.72	563752.08	0	0	0	10	0	0
501	S27-B-444-772	2013-12-06 09:39:00	2013-12-17 08:55:00	B-444-772	23.63297	52.85636	Perfect	10	811765.53	564591.44	0	0	0	1	0	0
502	S27-B-445-734	2013-12-06 10:07:00	2013-12-17 08:39:00	B-445-734	23.64101	52.83805	Perfect	10	812437.87	562592.04	0	0	0	3	0	0
503	S27-B-446-921	2013-12-06 09:02:00	2013-12-17 08:20:00	B-446-921	23.63011	52.81909	Acceptable	10	811840.45	560438.07	0	0	0	1	0	0
504	S28-B-447-673	2013-12-19 07:47:00	2013-12-30 07:46:00	B-447-673	23.8526	52.67775	Good	10	827876.91	545725.27	1	1	0	1	0	0
505	S28-B-448-798	2013-12-19 08:08:00	2013-12-30 08:27:00	B-448-798	23.83625	52.67257	Perfect	11	826811.61	545075.38	0	1	2	0	0	0
506	S28-B-450-674	2013-12-19 08:45:00	2013-12-30 08:53:00	B-450-674	23.80767	52.65865	Perfect	11	824984.93	543399.42	0	1	0	0	0	0
507	S28-B-452-924	2013-12-19 10:55:00	2013-12-30 10:34:00	B-452-924	23.78465	52.67249	Perfect	10	823327.47	544833.3	0	0	0	0	0	0
508	S28-B-453-706	2013-12-19 08:27:00	2013-12-30 08:40:00	B-453-706	23.82564	52.66617	Perfect	11	826142.81	544316.2	0	0	0	0	0	0
509	S28-B-454-754	2013-12-19 09:25:00	2013-12-30 09:22:00	B-454-754	23.79904	52.65109	Perfect	10	824457.99	542520.57	0	0	0	1	0	0
510	S28-B-455-782	2013-12-19 09:55:00	2013-12-30 09:46:00	B-455-782	23.772	52.64101	Perfect	10	822705.28	541279.09	0	1	0	1	0	0
511	S28-B-456-760	2013-12-19 10:12:00	2013-12-30 10:01:00	B-456-760	23.75658	52.63235	Perfect	10	821726.78	540247.92	2	0	0	1	0	1
512	S28-B-457-741	2013-12-20 08:17:00	2013-12-31 08:08:00	B-457-741	23.70422	52.68904	Perfect	10	817775.28	546313.56	1	0	0	1	0	0
513	S28-B-458-921	2013-12-20 09:39:00	2013-12-31 08:54:00	B-458-921	23.67511	52.69835	Perfect	10	815742.75	547219.71	0	0	0	0	0	0
514	S28-B-459-772	2013-12-20 09:18:00	2013-12-31 08:42:00	B-459-772	23.70219	52.7032	Good	10	817535.3	547877.81	0	0	0	0	0	0
515	S28-B-460-767	2013-12-20 07:59:00	2013-12-31 07:55:00	B-460-767	23.72756	52.69287	Perfect	10	819322.98	546842.46	0	0	0	0	0	0
516	S28-B-461-929	2013-12-20 10:07:00	2013-12-31 09:13:00	B-461-929	23.69839	52.66939	Perfect	10	817524.38	544104.64	0	0	0	1	0	0
517	S28-B-462-700	2013-12-20 09:02:00	2013-12-31 08:33:00	B-462-700	23.68726	52.70913	Good	10	816484.72	548470.83	0	0	1	0	0	0
518	S28-B-464-794	2013-12-20 11:07:00	2013-12-31 09:48:00	B-464-794	23.6498	52.68381	Perfect	10	814138.9	545493.42	0	0	0	10	0	0
519	S28-B-465-900	2013-12-20 08:37:00	2013-12-31 08:22:00	B-465-900	23.69376	52.69725	Good	10	817009.55	547179.55	0	0	0	0	0	0
520	S29-B-467-741	2014-01-03 08:28:00	2014-01-14 09:28:00	B-467-741	23.8358	52.801	Perfect	11	825820.51	559341.57	3	0	0	0	0	0
521	S29-B-468-733	2014-01-03 12:20:00	2014-01-15 12:45:00	B-468-733	23.83853	52.81782	Acceptable	12	825878.32	561222.62	1	0	0	1	0	0
522	S29-B-470-767	2014-01-03 08:58:00	2014-01-14 10:17:00	B-470-767	23.86295	52.78585	Perfect	11	827762.66	557782	0	0	0	14	0	0
523	S29-B-471-913	2014-01-03 09:18:00	2014-01-14 10:38:00	B-471-913	23.88019	52.7813	Perfect	11	828958.25	557355.33	0	0	0	1	0	0
524	S29-B-472-926	2014-01-03 09:35:00	2014-01-14 11:06:00	B-472-926	23.90656	52.77014	Perfect	11	830819.35	556236.63	0	0	0	2	0	0
525	S29-B-473-921	2014-01-03 09:57:00	2014-01-14 12:27:00	B-473-921	23.92215	52.7742	Good	11	831838.86	556759.58	0	0	0	0	0	0
526	S29-B-474-925	2014-01-03 10:12:00	2014-01-14 11:56:00	B-474-925	23.93419	52.7782	Acceptable	11	832619.48	557259.65	0	0	0	0	0	0
527	S29-B-475-907	2014-01-03 10:41:00	2014-01-15 10:41:00	B-475-907	23.93349	52.79061	Acceptable	12	832477.55	558635.07	0	0	0	1	0	0
528	S29-B-476-730	2014-01-03 10:28:00	2014-01-14 12:52:00	B-476-730	23.92393	52.78903	Perfect	11	831845.76	558415.33	0	0	0	0	0	0
529	S29-B-477-918	2014-01-03 10:58:00	2014-01-15 11:30:00	B-477-918	23.92152	52.81192	Good	12	831509.03	560947.13	0	2	1	0	0	0
530	S29-B-479-695	2014-01-03 11:25:00	2014-01-15 10:15:00	B-479-695	23.89879	52.7944	Perfect	11	830111.85	558896.03	0	0	0	2	0	0
531	S29-B-480-688	2014-01-03 12:06:00	2014-01-15 12:25:00	B-480-688	23.87822	52.81815	Perfect	12	828547.23	561440.19	0	0	0	1	0	0
532	S29-B-481-912	2014-01-03 11:50:00	2014-01-15 12:05:00	B-481-912	23.89011	52.81248	Perfect	12	829390.43	560864.77	0	0	0	7	1	0
533	S29-B-482-734	2014-01-02 09:31:00	2014-01-13 08:57:00	B-482-734	23.93422	52.724	Perfect	10	833035.29	551238.54	0	0	2	4	0	0
534	S29-B-483-706	2014-01-02 09:10:00	2014-01-13 08:39:00	B-483-706	23.93357	52.71518	Perfect	10	833058.75	550255.69	1	0	0	4	0	0
535	S29-B-484-929	2014-01-02 08:50:00	2014-01-13 08:24:00	B-484-929	23.92666	52.71083	Good	10	832625.71	549740.44	0	0	0	0	0	0
536	S29-B-485-798	2014-01-02 09:50:00	2014-01-13 09:13:00	B-485-798	23.9145	52.71992	Perfect	10	831736.18	550694.09	0	0	0	2	0	0
537	S29-B-486-794	2014-01-02 10:08:00	2014-01-13 09:25:00	B-486-794	23.90916	52.71111	Acceptable	10	831442.84	549690.72	0	0	0	1	0	0
538	S29-B-487-700	2014-01-02 08:26:00	2014-01-13 08:09:00	B-487-700	23.91256	52.70504	Perfect	10	831718.35	549032.06	0	0	0	0	0	0
539	S29-B-488-674	2014-01-02 10:27:00	2014-01-13 09:42:00	B-488-674	23.89701	52.69829	Perfect	10	830720.14	548210.54	0	0	0	1	0	0
540	S29-B-489-900	2014-01-02 08:01:00	2014-01-13 07:52:00	B-489-900	23.89576	52.70068	Perfect	10	830617.69	548470.31	1	1	0	2	0	0
541	S29-B-490-782	2014-01-02 10:47:00	2014-01-13 09:57:00	B-490-782	23.87747	52.6817	Perfect	10	829526.45	546277.77	0	0	0	0	0	0
542	S29-B-492-924	2014-01-02 11:23:00	2014-01-13 10:32:00	B-492-924	23.84501	52.66415	Perfect	10	827466.24	544179.79	0	1	1	0	0	0
543	S29-B-493-708	2014-01-02 11:39:00	2014-01-13 10:44:00	B-493-708	23.82806	52.66192	Perfect	10	826337.98	543855.01	0	0	0	1	0	0
544	S29-B-494-754	2014-01-02 12:06:00	2014-01-13 11:18:00	B-494-754	23.76274	52.68304	Perfect	10	821770.13	545907.14	0	0	0	0	0	0
545	S29-B-495-936	2014-01-02 12:21:00	2014-01-13 11:33:00	B-495-936	23.77836	52.67937	Perfect	10	822851.87	545569.4	6	0	0	0	0	0
546	S29-B-496-931	2014-01-02 12:46:00	2014-01-13 11:59:00	B-496-931	23.7767	52.68755	Acceptable	10	822679.39	546470.75	0	0	0	0	0	0
547	S3-A-081-770	2012-06-05 07:21:00	2012-06-14 07:35:00	A-081-770	23.92876	52.78495	Perfect	9	832202.18	557984.39	4	1	0	0	1	0
548	S3-A-082-708	2012-06-05 07:50:00	2012-06-14 07:25:00	A-082-708	23.69063	52.79244	Good	8	816107.58	557741.72	0	0	0	1	0	0
549	S3-A-083-711	2012-06-05 07:51:00	2012-06-14 07:51:00	A-083-711	23.92639	52.79636	Acceptable	9	831955.53	559241.01	3	0	0	0	1	0
550	S3-A-085-673	2012-06-05 08:18:00	2012-06-15 08:20:00	A-085-673	23.90248	52.80366	Perfect	10	830290.06	559941.74	1	0	0	2	0	0
551	S3-A-086-771	2012-06-05 08:20:00	2012-06-14 07:55:00	A-086-771	23.68592	52.80836	Acceptable	8	815674.87	559489.78	0	0	0	0	7	0
552	S3-A-087-790	2012-06-05 08:48:00	2012-06-15 08:40:00	A-087-790	23.88208	52.81088	Good	9	828861.99	560650.2	0	0	0	15	0	0
553	S3-A-088-734	2012-06-05 09:00:00	2012-06-14 08:50:00	A-088-734	23.66471	52.80799	Acceptable	8	814249.56	559355.64	1	0	0	0	0	0
554	S3-A-091-712	2012-06-05 09:48:00	2012-06-15 09:29:00	A-091-712	23.84885	52.81126	Perfect	9	826622.18	560540.72	0	0	0	0	0	0
555	S3-A-092-760	2012-06-05 10:10:00	2012-06-14 08:20:00	A-092-760	23.67169	52.79153	Perfect	8	814838.54	557557.42	0	2	0	13	0	0
556	S3-A-093-727	2012-06-05 10:20:00	2012-06-15 10:00:00	A-093-727	23.8207	52.82413	Perfect	9	824631.12	561842.87	4	2	1	1	0	0
557	S3-A-094-794	2012-06-05 10:40:00	2012-06-14 09:40:00	A-094-794	23.6471	52.79303	Perfect	8	813171.54	557616.57	0	0	0	6	0	0
558	S3-A-095-733	2012-06-05 11:02:00	2012-06-15 10:17:00	A-095-733	23.81882	52.83211	Perfect	9	824445.04	562720.93	0	0	0	13	0	0
559	S3-A-096-721	2012-06-05 11:10:00	2012-06-14 10:00:00	A-096-721	23.6499	52.78253	Perfect	8	813435.69	556462.18	0	0	0	0	0	0
560	S3-A-098-700	2012-06-05 11:40:00	2012-06-14 10:40:00	A-098-700	23.67231	52.78205	Perfect	8	814948.85	556506.87	1	0	0	0	17	0
561	S3-A-099-786	2012-06-05 11:56:00	2012-06-15 11:05:00	A-099-786	23.84458	52.84053	Acceptable	9	826115.13	563773.13	0	0	0	1	6	0
562	S3-A-100-722	2012-06-05 12:20:00	2012-06-14 11:00:00	A-100-722	23.64143	52.772	Good	8	812940.72	555255.3	0	0	0	3	0	0
563	S3-A-101-783	2012-06-05 12:45:00	2012-06-14 11:30:00	A-101-783	23.63056	52.7762	Good	8	812178.17	555674.66	1	0	0	0	0	0
564	S3-A-102-758	2012-06-05 13:15:00	2012-06-14 12:00:00	A-102-758	23.66706	52.76867	Perfect	8	814691.81	554997.28	0	0	0	26	0	0
565	S3-A-103-782	2012-06-06 06:45:00	2012-06-15 07:00:00	A-103-782	23.75171	52.76291	Good	9	820438.47	554731.49	1	1	0	16	0	0
566	S3-A-104-690	2012-06-06 06:50:00	2012-06-15 08:10:00	A-104-690	23.87284	52.8039	Perfect	9	828292.65	559832.46	0	0	3	15	0	0
567	S3-A-105-701	2012-06-06 07:15:00	2012-06-15 07:30:00	A-105-701	23.74578	52.7766	Perfect	9	819938.28	556226.03	3	0	0	8	0	0
568	S3-A-107-776	2012-06-06 07:45:00	2012-06-15 08:00:00	A-107-776	23.75811	52.7872	Perfect	9	820690.94	557458.69	0	0	0	16	0	0
569	S3-A-108-754	2012-06-06 07:45:00	2012-06-15 11:50:00	A-108-754	23.86468	52.84372	Acceptable	9	827443.25	564219.05	0	0	0	0	0	0
570	S3-A-109-686	2012-06-06 08:20:00	2012-06-15 08:30:00	A-109-686	23.74696	52.78792	Perfect	9	819934.61	557488.96	0	1	0	11	0	0
571	S3-A-110-682	2012-06-06 08:25:00	2012-06-15 09:00:00	A-110-682	23.7442	52.79705	Acceptable	9	819681.66	558491.03	0	1	1	7	0	0
572	S3-A-111-751	2012-06-06 08:37:00	2012-06-16 08:35:00	A-111-751	23.8482	52.86425	Perfect	9	826180.49	566424.81	1	0	0	19	0	0
573	S3-A-112-706	2012-06-06 09:05:00	2012-06-16 08:10:00	A-112-706	23.85796	52.8754	Acceptable	9	826752.76	567707.96	0	0	0	4	0	0
574	S3-A-113-688	2012-06-06 09:10:00	2012-06-15 09:33:00	A-113-688	23.72812	52.78437	Perfect	9	818691.6	557010.79	1	0	0	1	0	0
575	S3-A-115-695	2012-06-06 10:13:00	2012-06-16 07:50:00	A-115-695	23.84945	52.88216	Perfect	9	826129.94	568420.25	5	0	1	8	0	0
576	S3-A-118-772	2012-06-06 11:17:00	2012-06-16 09:20:00	A-118-772	23.87141	52.87868	Perfect	9	827632.07	568133.71	0	0	0	0	0	0
577	S3-A-120-676	2012-06-06 12:27:00	2012-06-16 09:56:00	A-120-676	23.89532	52.87524	Acceptable	9	829265.2	567861.02	0	0	0	1	0	0
578	S30-B-498-730	2014-01-23 11:51:00	2014-02-04 11:00:00	B-498-730	23.61054	52.87956	Perfect	11	810091.31	567071.94	0	0	0	0	0	0
579	S30-B-499-741	2014-01-23 11:31:00	2014-02-04 10:48:00	B-499-741	23.6533	52.88264	Perfect	11	812943.3	567599.83	0	1	0	0	0	0
580	S30-B-500-918	2014-01-23 12:17:00	2014-02-04 11:21:00	B-500-918	23.64281	52.89625	Perfect	11	812140.31	569066.28	0	0	0	0	0	0
581	S30-B-501-926	2014-01-23 12:35:00	2014-02-04 11:40:00	B-501-926	23.62261	52.90084	Perfect	11	810750.17	569488.55	0	0	0	0	0	0
582	S30-B-502-688	2014-01-23 13:17:00	2014-02-04 12:14:00	B-502-688	23.59319	52.91821	Acceptable	11	808649.92	571291.45	0	0	0	0	0	0
583	S30-B-503-772	2014-01-23 13:31:00	2014-02-04 12:27:00	B-503-772	23.57043	52.9166	Perfect	11	807132.81	571014.84	0	0	0	0	0	0
584	S30-B-504-925	2014-01-23 12:52:00	2014-02-04 11:55:00	B-504-925	23.65408	52.9125	Perfect	11	812780.31	570920.86	0	1	0	0	0	0
585	S30-B-505-695	2014-01-23 12:10:00	2014-02-04 11:16:00	B-505-695	23.64313	52.89472	Perfect	11	812172.82	568897.68	0	0	0	0	0	0
586	S30-B-506-767	2014-01-23 11:10:00	2014-02-04 10:35:00	B-506-767	23.6511	52.87348	Perfect	11	812861.45	566572.5	0	0	0	5	0	0
587	S30-B-507-733	2014-01-23 10:19:00	2014-02-04 09:36:00	B-507-733	23.69124	52.86547	Perfect	11	815618.1	565858.35	0	1	0	0	0	0
588	S30-B-508-922	2014-01-23 10:00:00	2014-02-04 09:21:00	B-508-922	23.66378	52.84866	Perfect	11	813893.21	563870.23	0	0	0	6	0	0
589	S30-B-509-913	2014-01-23 09:38:00	2014-02-04 09:06:00	B-509-913	23.6246	52.84264	Perfect	11	811300.9	563030.72	0	0	0	0	0	0
590	S30-B-510-907	2014-01-23 09:19:00	2014-02-04 08:54:00	B-510-907	23.61686	52.83215	Good	11	810855.21	561831.66	0	0	0	0	0	0
591	S30-B-511-921	2014-01-23 08:47:00	2014-02-04 08:31:00	B-511-921	23.65775	52.80878	Good	11	813775.26	559412.98	0	0	0	0	0	0
592	S30-B-512-700	2014-01-22 13:23:00	2014-02-03 12:51:00	B-512-700	23.79494	52.71637	Perfect	11	823697.13	549754.62	3	3	0	13	0	0
593	S30-B-513-936	2014-01-22 08:11:00	2014-02-03 08:21:00	B-513-936	23.80744	52.69284	Perfect	12	824715.35	547196.83	0	0	0	0	0	0
594	S30-B-514-708	2014-01-22 08:37:00	2014-02-03 08:35:00	B-514-708	23.77389	52.70348	Perfect	11	822372.11	548227.97	4	0	2	6	0	0
595	S30-B-515-929	2014-01-22 13:55:00	2014-02-03 13:18:00	B-515-929	23.82467	52.70526	Acceptable	11	825785.76	548654.61	0	0	0	0	0	0
596	S30-B-516-900	2014-01-22 13:43:00	2014-02-03 13:10:00	B-516-900	23.81569	52.71637	Perfect	11	825097.04	549848.26	0	0	0	0	0	0
597	S30-B-517-754	2014-01-22 08:58:00	2014-02-03 08:49:00	B-517-754	23.72403	52.70019	Perfect	11	819031.23	547640.06	1	0	0	0	1	0
598	S30-B-518-782	2014-01-22 09:27:00	2014-02-03 09:08:00	B-518-782	23.69782	52.71669	Perfect	11	817142.39	549357.3	1	0	0	0	1	0
599	S30-B-519-674	2014-01-22 09:52:00	2014-02-03 09:24:00	B-519-674	23.67811	52.72216	Perfect	11	815773.02	549878.28	0	0	0	0	0	0
600	S30-B-520-760	2014-01-22 10:22:00	2014-02-03 10:06:00	B-520-760	23.68166	52.75369	Perfect	11	815784.18	553396.99	0	0	0	4	0	0
601	S30-B-521-924	2014-01-22 10:45:00	2014-02-03 10:22:00	B-521-924	23.69162	52.74086	Good	11	816548.71	552015.34	0	0	0	0	0	0
602	S30-B-522-931	2014-01-22 11:04:00	2014-02-03 10:33:00	B-522-931	23.71864	52.73926	Perfect	11	818382.35	551956.93	0	0	0	0	0	0
603	S30-B-523-734	2014-01-22 12:09:00	2014-02-03 11:20:00	B-523-734	23.73931	52.74816	Perfect	11	819710.93	553037.5	2	0	0	2	0	0
604	S30-B-524-794	2014-01-22 11:49:00	2014-02-03 11:02:00	B-524-794	23.76188	52.75921	Perfect	11	821151.14	554365.82	2	0	0	9	0	0
605	S30-B-525-798	2014-01-22 13:00:00	2014-02-03 12:05:00	B-525-798	23.78892	52.74398	Perfect	11	823086.47	552794.98	1	0	0	0	0	0
606	S30-B-526-706	2014-01-22 11:21:00	2014-02-03 10:43:00	B-526-706	23.71409	52.75213	Perfect	11	817981.68	553366.68	4	1	1	4	0	0
607	S31-B-526-2-760	2014-02-07 11:13:00	2014-02-18 10:59:00	B-526-2-760	23.54988	52.65249	Perfect	10	807612.35	541581.78	0	0	1	0	0	0
608	S31-B-527-931	2014-02-07 12:44:00	2014-02-18 08:10:00	B-527-931	23.69397	52.6329	Perfect	10	817490.48	540030.99	0	0	0	2	0	0
609	S31-B-528-900	2014-02-07 12:18:00	2014-02-18 08:48:00	B-528-900	23.67998	52.64486	Perfect	10	816458.32	541298.17	0	0	0	0	0	0
610	S31-B-529-936	2014-02-07 12:08:00	2014-02-18 08:57:00	B-529-936	23.66452	52.64546	Perfect	10	815409.21	541296.96	0	0	0	0	0	0
611	S31-B-530-674	2014-02-07 11:54:00	2014-02-18 09:16:00	B-530-674	23.6394	52.66073	Perfect	10	813602.16	542883.73	0	2	0	0	0	0
612	S31-B-531-754	2014-02-07 11:44:00	2014-02-18 09:08:00	B-531-754	23.63702	52.65199	Perfect	10	813504	541902.3	2	0	0	0	0	0
613	S31-B-532-929	2014-02-07 10:15:00	2014-02-18 10:25:00	B-532-929	23.61083	52.64836	Perfect	11	811760.19	541385.2	0	0	0	0	0	0
614	S31-B-533-782	2014-02-07 09:59:00	2014-02-18 09:31:00	B-533-782	23.61084	52.6621	Good	10	811662.99	542911.85	0	3	0	3	0	0
615	S31-B-534-706	2014-02-07 09:31:00	2014-02-18 09:57:00	B-534-706	23.56939	52.65954	Perfect	11	808880.89	542448.67	1	0	0	2	0	0
616	S31-B-535-924	2014-02-07 09:48:00	2014-02-18 09:39:00	B-535-924	23.60521	52.66672	Perfect	10	811249.78	543400.79	0	0	0	0	0	0
617	S31-B-536-734	2014-02-07 08:57:00	2014-02-18 11:25:00	B-536-734	23.58836	52.67523	Perfect	11	810051.25	544273.55	0	0	0	0	0	0
618	S31-B-537-794	2014-02-07 10:48:00	2014-02-18 10:40:00	B-537-794	23.56388	52.63798	Perfect	10	808660.64	540029.53	0	0	0	0	0	0
619	S31-B-538-700	2014-02-07 12:29:00	2014-02-18 08:37:00	B-538-700	23.67834	52.65107	Perfect	10	816302.61	541980.91	0	0	0	1	0	0
620	S31-B-539-708	2014-02-07 12:45:00	2014-02-18 08:23:00	B-539-708	23.69398	52.6329	Perfect	10	817491.16	540031.04	0	0	0	0	0	0
621	S31-B-540-798	2014-02-07 10:32:00	2014-02-18 10:13:00	B-540-798	23.59178	52.64268	Perfect	10	810513.15	540671.75	0	0	0	0	0	0
622	S31-B-541-733	2014-02-06 11:36:00	2014-02-17 09:28:00	B-541-733	23.71523	52.76638	Acceptable	10	817954.57	554954.94	0	0	0	0	0	0
623	S31-B-542-925	2014-02-06 11:25:00	2014-02-17 07:54:00	B-542-925	23.69675	52.76204	Perfect	10	816740.73	554391.12	0	0	0	1	0	0
624	S31-B-543-918	2014-02-06 11:03:00	2014-02-17 09:06:00	B-543-918	23.67565	52.77166	Perfect	10	815249.04	555367.14	3	0	0	2	0	0
625	S31-B-544-767	2014-02-06 12:20:00	2014-02-17 09:56:00	B-544-767	23.68053	52.78284	Perfect	10	815496.88	556630.71	0	0	0	11	0	0
626	S31-B-545-688	2014-02-06 10:48:00	2014-02-17 08:56:00	B-545-688	23.65384	52.77343	Acceptable	10	813766.65	555468.31	0	0	0	0	0	0
627	S31-B-546-912	2014-02-06 10:26:00	2014-02-17 08:38:00	B-546-912	23.62984	52.76891	Perfect	10	812181.88	554861.56	0	5	3	0	0	0
628	S31-B-547-772	2014-02-06 09:56:00	2014-02-17 08:12:00	B-547-772	23.63869	52.75537	Perfect	10	812875.45	553395.68	0	0	2	2	0	0
629	S31-B-548-926	2014-02-06 10:11:00	2014-02-17 08:22:00	B-548-926	23.64868	52.76353	Perfect	10	813490.18	554345.84	3	4	0	1	0	0
630	S31-B-549-922	2014-02-06 12:39:00	2014-02-17 10:09:00	B-549-922	23.65812	52.78395	Perfect	10	813979.21	556655.84	3	1	1	1	0	0
631	S31-B-550-913	2014-02-06 12:56:00	2014-02-17 10:19:00	B-550-913	23.63794	52.78808	Perfect	10	812590.14	557026.7	3	0	0	0	0	0
632	S31-B-551-907	2014-02-06 13:16:00	2014-02-17 10:38:00	B-551-907	23.68475	52.79294	Perfect	10	815707.93	557771.41	0	1	0	2	0	1
633	S31-B-552-695	2014-02-06 11:12:00	2014-02-17 09:13:00	B-552-695	23.67001	52.76617	Perfect	10	814908.67	554732.44	2	0	0	6	0	0
634	S31-B-553-730	2014-02-06 13:25:00	2014-02-17 10:48:00	B-553-730	23.69871	52.80071	Perfect	10	816591.62	558696.14	0	0	0	4	0	0
635	S31-B-554-921	2014-02-06 11:51:00	2014-02-17 09:35:00	B-554-921	23.72001	52.77491	Perfect	10	818214.39	555923.81	0	0	0	2	0	0
636	S31-B-555-741	2014-02-06 12:08:00	2014-02-17 09:45:00	B-555-741	23.70175	52.779	Perfect	10	816954.32	556297.49	0	0	0	0	0	0
637	S32-B-560-925	2014-02-25 11:01:00	2014-03-06 10:02:00	B-560-925	23.78174	52.7834	Perfect	8	822310.7	557142.28	0	0	0	12	0	0
638	S32-B-561-907	2014-02-25 13:06:00	2014-03-06 12:45:00	B-561-907	23.76888	52.75739	Perfect	8	821636.37	554194.93	0	0	1	0	0	0
639	S32-B-562-733	2014-02-25 13:23:00	2014-03-06 12:56:00	B-562-733	23.7781	52.73826	Perfect	8	822399.23	552110.9	0	0	0	0	0	0
640	S32-B-563-772	2014-02-25 10:42:00	2014-03-06 09:17:00	B-563-772	23.76464	52.7847	Perfect	8	821149.21	557210.12	0	0	0	0	0	0
641	S32-B-564-695	2014-02-25 10:06:00	2014-03-06 08:40:00	B-564-695	23.75305	52.79743	Perfect	8	820274.84	558572.68	0	0	0	0	0	0
642	S32-B-565-918	2014-02-25 11:52:00	2014-03-06 10:41:00	B-565-918	23.78337	52.80826	Perfect	8	822236.41	559911.55	0	0	0	6	0	0
643	S32-B-566-913	2014-02-25 12:35:00	2014-03-06 12:07:00	B-566-913	23.77232	52.81442	Perfect	8	821446.97	560546.39	3	1	0	0	0	0
644	S32-B-567-921	2014-02-25 10:22:00	2014-03-06 08:56:00	B-567-921	23.74152	52.79142	Perfect	8	819542.51	557853.6	0	5	0	2	0	0
645	S32-B-568-741	2014-02-25 09:45:00	2014-03-06 08:16:00	B-568-741	23.72793	52.80602	Perfect	8	818520.35	559415.31	3	0	0	2	0	0
646	S32-B-569-688	2014-02-25 09:24:00	2014-03-06 08:02:00	B-569-688	23.73016	52.81538	Perfect	8	818601.94	560465.13	0	0	2	0	0	0
647	S32-B-570-926	2014-02-25 09:01:00	2014-03-06 07:36:00	B-570-926	23.72099	52.7899	Perfect	8	818170.9	557593.58	0	0	0	2	0	0
648	S32-B-571-912	2014-02-25 12:23:00	2014-03-06 11:36:00	B-571-912	23.78481	52.821	Perfect	8	822238.97	561333.42	1	0	0	0	0	0
649	S32-B-572-730	2014-02-25 11:36:00	2014-03-06 10:31:00	B-572-730	23.80065	52.80224	Perfect	8	823444.51	559320.42	0	1	0	0	0	0
650	S32-B-573-922	2014-02-25 11:22:00	2014-03-06 10:18:00	B-573-922	23.79173	52.79391	Perfect	8	822905.69	558354.82	0	1	0	0	0	0
651	S32-B-574-767	2014-02-25 12:08:00	2014-03-06 10:57:00	B-574-767	23.80697	52.81567	Good	8	823770.09	560840.97	0	0	0	0	0	0
652	S32-B-575-782	2014-02-26 09:16:00	2014-03-07 11:37:00	B-575-782	23.7786	52.6332	Good	9	823208.98	540441.02	0	0	0	0	0	0
653	S32-B-576-706	2014-02-26 10:01:00	2014-03-07 11:20:00	B-576-706	23.7697	52.62578	Good	9	822662.05	539576.73	0	0	0	2	0	0
654	S32-B-577-924	2014-02-26 10:19:00	2014-03-07 11:06:00	B-577-924	23.75595	52.61862	Perfect	9	821785.04	538719.7	0	0	0	1	0	0
655	S32-B-578-708	2014-02-26 10:36:00	2014-03-07 10:41:00	B-578-708	23.75102	52.62598	Perfect	9	821397.68	539515.37	0	0	0	1	0	0
656	S32-B-579-931	2014-02-26 10:52:00	2014-03-07 10:29:00	B-579-931	23.7347	52.6235	Perfect	8	820312.46	539167.09	0	0	0	0	0	0
657	S32-B-580-754	2014-02-26 11:10:00	2014-03-07 10:15:00	B-580-754	23.72173	52.62234	Perfect	8	819444	538980.58	1	1	0	0	0	0
658	S32-B-581-936	2014-02-26 11:54:00	2014-03-07 09:10:00	B-581-936	23.73722	52.65341	Perfect	8	820263.97	542501.34	2	0	0	0	0	0
659	S32-B-582-674	2014-02-26 11:31:00	2014-03-07 09:33:00	B-582-674	23.73027	52.62795	Perfect	8	819980.43	539641.79	0	0	0	0	0	0
660	S32-B-583-734	2014-02-26 08:56:00	2014-03-07 12:23:00	B-583-734	23.79673	52.6422	Perfect	9	824367.79	541522.49	0	0	0	5	0	0
661	S32-B-584-929	2014-02-26 09:36:00	2014-03-07 12:08:00	B-584-929	23.77508	52.64747	Perfect	9	822865.78	542010.61	0	0	0	7	0	0
662	S32-B-585-900	2014-02-26 12:13:00	2014-03-07 08:58:00	B-585-900	23.74231	52.66308	Perfect	8	820537.01	543598.36	0	0	0	0	0	0
663	S32-B-586-700	2014-02-26 12:35:00	2014-03-07 13:07:00	B-586-700	23.803	52.67628	Perfect	9	824538.59	545337	0	0	0	0	0	0
664	S32-B-587-794	2014-02-26 07:50:00	2014-03-07 13:26:00	B-587-794	23.8272	52.67682	Perfect	9	826168.73	545506.46	0	0	0	0	0	0
665	S32-B-588-798	2014-02-26 08:14:00	2014-03-07 12:52:00	B-588-798	23.8137	52.66584	Perfect	9	825338.8	544225.47	0	0	0	0	0	0
666	S32-B-589-760	2014-02-26 08:31:00	2014-03-07 12:38:00	B-589-760	23.79691	52.6588	Good	9	824256.93	543367.53	0	0	0	4	0	0
667	S33-B-590-767	2014-03-11 09:49:00	2014-03-24 09:16:00	B-590-767	23.6821	52.86293	Perfect	12	815021.97	565535.97	0	0	0	2	0	0
668	S33-B-591-741	2014-03-11 10:31:00	2014-03-24 09:47:00	B-591-741	23.62072	52.87868	Perfect	12	810781.88	567018.22	0	4	0	10	0	0
669	S33-B-592-730	2014-03-11 09:25:00	2014-03-24 08:58:00	B-592-730	23.63232	52.85081	Perfect	12	811761.64	563971.98	2	1	0	7	9	0
670	S33-B-594-922	2014-03-11 10:44:00	2014-03-24 09:55:00	B-594-922	23.60737	52.8731	Perfect	12	809924.35	566340.48	4	5	5	10	0	0
671	S33-B-595-921	2014-03-11 13:07:00	2014-03-24 11:46:00	B-595-921	23.58354	52.90201	Good	12	808116.95	569449.98	0	3	0	0	0	0
672	S33-B-596-772	2014-03-11 12:58:00	2014-03-24 11:38:00	B-596-772	23.58951	52.90491	Good	12	808497.41	569797.86	1	0	0	18	0	0
673	S33-B-597-925	2014-03-11 11:43:00	2014-03-24 10:34:00	B-597-925	23.64837	52.89979	Perfect	12	812488.39	569483.81	0	1	0	1	0	0
674	S33-B-598-688	2014-03-11 12:22:00	2014-03-24 11:10:00	B-598-688	23.58557	52.92129	Good	12	808116.28	571600.89	1	1	1	1	0	1
675	S33-B-599-695	2014-03-11 12:39:00	2014-03-24 11:23:00	B-599-695	23.61642	52.90876	Good	12	810277.62	570341.72	0	1	0	4	0	0
676	S33-B-600-913	2014-03-11 11:34:00	2014-03-24 10:28:00	B-600-913	23.65047	52.90291	Perfect	12	812606.98	569839.61	0	0	0	0	0	0
677	S33-B-601-912	2014-03-11 10:10:00	2014-03-24 09:32:00	B-601-912	23.67609	52.88005	Perfect	12	814493.81	567411.73	0	0	0	0	0	0
678	S33-B-602-926	2014-03-11 11:20:00	2014-03-24 10:19:00	B-602-926	23.63488	52.90534	Acceptable	12	811542.18	570041.76	0	0	0	1	0	0
679	S33-B-603-918	2014-03-11 09:13:00	2014-03-24 08:49:00	B-603-918	23.62642	52.84205	Perfect	12	811427.57	562973.06	0	0	0	2	33	0
680	S33-B-604-907	2014-03-11 12:05:00	2014-03-24 10:51:00	B-604-907	23.62811	52.91825	Perfect	12	810994.77	571446.77	0	0	0	0	0	0
681	S33-B-605-924	2014-03-12 08:25:00	2014-03-25 08:32:00	B-605-924	23.91855	52.83045	Perfect	13	831167.95	562991.99	0	2	0	0	0	0
682	S33-B-606-798	2014-03-12 09:03:00	2014-03-25 08:59:00	B-606-798	23.91916	52.85482	Perfect	12	831023.29	565702.17	0	0	0	2	0	0
683	S33-B-607-794	2014-03-12 09:17:00	2014-03-25 09:07:00	B-607-794	23.92021	52.86437	Perfect	12	831021.09	566767.97	1	0	0	3	4	0
684	S33-B-608-782	2014-03-12 10:00:00	2014-03-25 09:36:00	B-608-782	23.92168	52.88096	Good	12	830993.39	568617.8	0	0	0	0	0	0
685	S33-B-609-929	2014-03-12 08:52:00	2014-03-25 08:53:00	B-609-929	23.91811	52.85112	Perfect	13	830980.87	565286.28	0	0	0	4	1	0
686	S33-B-610-700	2014-03-12 10:31:00	2014-03-25 09:56:00	B-610-700	23.91962	52.89427	Acceptable	12	830753.44	570086.97	0	0	0	1	0	0
687	S33-B-611-674	2014-03-12 11:04:00	2014-03-25 10:20:00	B-611-674	23.8788	52.87914	Perfect	12	828125.29	568218.6	0	0	0	2	1	0
688	S33-B-612-708	2014-03-12 11:15:00	2014-03-25 10:25:00	B-612-708	23.87923	52.88231	Perfect	12	828130.22	568572.74	0	0	0	6	0	3
689	S33-B-613-734	2014-03-12 09:37:00	2014-03-25 09:14:00	B-613-734	23.9207	52.86693	Perfect	12	831034.51	567054.63	0	0	0	2	0	0
690	S33-B-614-706	2014-03-12 11:48:00	2014-03-25 11:08:00	B-614-706	23.83651	52.86272	Perfect	12	825405.98	566201.75	2	0	2	1	0	0
691	S33-B-615-760	2014-03-12 10:18:00	2014-03-25 09:45:00	B-615-760	23.90813	52.89004	Perfect	12	830013.65	569564.1	0	0	2	0	0	0
692	S33-B-616-931	2014-03-12 12:02:00	2014-03-25 10:57:00	B-616-931	23.86001	52.85761	Perfect	12	827024.53	565740.89	0	0	0	0	0	0
693	S33-B-617-754	2014-03-12 11:31:00	2014-03-25 10:35:00	B-617-754	23.86144	52.87617	Perfect	12	826980.88	567809.37	0	0	0	6	0	0
694	S33-B-618-936	2014-03-12 12:18:00	2014-03-25 11:24:00	B-618-936	23.8524	52.8528	Perfect	12	826548.96	565171.85	0	0	0	0	0	0
695	S33-B-619-900	2014-03-12 12:40:00	2014-03-25 11:38:00	B-619-900	23.87404	52.84031	Good	12	828098.61	563882.96	0	2	1	1	0	0
696	S34-B-620-772	2014-03-27 08:27:00	2014-04-07 07:12:00	B-620-772	23.79757	52.71367	Perfect	10	823894.59	549466.5	0	1	2	2	0	0
697	S34-B-621-741	2014-03-27 08:48:00	2014-04-07 07:29:00	B-621-741	23.80019	52.72943	Perfect	10	823954.37	551229.22	0	0	0	0	0	0
698	S34-B-622-925	2014-03-27 09:02:00	2014-04-07 07:37:00	B-622-925	23.81086	52.73331	Perfect	10	824645.14	551708.43	1	0	0	4	0	0
699	S34-B-625-688	2014-03-27 10:48:00	2014-04-07 08:39:00	B-625-688	23.80059	52.76203	Good	10	823739.24	554852.85	1	0	0	10	0	0
700	S34-B-626-918	2014-03-27 11:24:00	2014-04-07 09:12:00	B-626-918	23.79822	52.77801	Perfect	10	823460.85	556617.54	0	0	1	5	0	0
701	S34-B-627-730	2014-03-27 11:55:00	2014-04-07 09:33:00	B-627-730	23.81181	52.78699	Perfect	10	824309.53	557676.49	2	0	0	1	0	0
702	S34-B-629-921	2014-03-27 12:15:00	2014-04-07 09:49:00	B-629-921	23.82359	52.79349	Good	10	825054.45	558451.89	0	0	0	5	0	0
703	S34-B-630-912	2014-03-27 08:03:00	2014-04-07 06:53:00	B-630-912	23.82252	52.686	Perfect	10	825784.27	546505.13	0	0	0	0	0	0
704	S34-B-634-926	2014-03-27 12:54:00	2014-04-07 10:52:00	B-634-926	23.85904	52.81392	Perfect	10	827288.13	560882.65	0	0	0	0	0	0
705	S34-B-635-782	2014-03-28 11:17:00	2014-04-08 10:48:00	B-635-782	23.61153	52.71799	Good	10	811311.21	549124.59	1	0	0	1	0	0
706	S34-B-636-783	2014-03-28 12:26:00	2014-04-08 11:22:00	B-636-783	23.65177	52.71319	Perfect	10	814060.64	548766.29	0	0	0	1	0	0
707	S34-B-637-794	2014-03-28 09:45:00	2014-04-08 08:08:00	B-637-794	23.63385	52.68358	Acceptable	10	813063.6	545398.32	0	0	0	2	0	0
708	S34-B-638-674	2014-03-28 10:37:00	2014-04-08 08:50:00	B-638-674	23.61783	52.70538	Perfect	10	811826.29	547750.83	1	0	5	4	0	0
709	S34-B-639-760	2014-03-28 09:52:00	2014-04-08 08:13:00	B-639-760	23.63275	52.68532	Perfect	10	812976.87	545586.86	0	1	0	0	1	0
710	S34-B-640-754	2014-03-28 09:20:00	2014-04-08 07:53:00	B-640-754	23.64477	52.68331	Good	10	813802.86	545415.91	0	0	0	8	0	0
711	S34-B-641-700	2014-03-28 09:01:00	2014-04-08 07:34:00	B-641-700	23.6837	52.66544	Good	10	816560.79	543601.04	0	0	0	0	0	0
712	S34-B-643-734	2014-03-28 10:55:00	2014-04-08 09:14:00	B-643-734	23.60197	52.69397	Perfect	10	810837.11	546414.44	0	0	0	1	0	0
713	S34-B-644-931	2014-03-28 09:28:00	2014-04-08 07:58:00	B-644-931	23.64603	52.68504	Perfect	10	813875.52	545613.62	0	0	0	8	0	0
714	S34-B-645-708	2014-03-28 10:15:00	2014-04-08 08:34:00	B-645-708	23.63593	52.70225	Perfect	10	813070.25	547481.72	3	3	2	6	0	0
715	S34-B-647-936	2014-03-28 08:16:00	2014-04-08 07:01:00	B-647-936	23.69507	52.70065	Perfect	10	817073.29	547563.08	10	0	0	8	0	0
716	S34-B-648-924	2014-03-28 12:38:00	2014-04-08 11:36:00	B-648-924	23.67378	52.70456	Perfect	10	815608.11	547903.83	0	0	1	2	0	0
717	S34-B-649-929	2014-03-28 10:25:00	2014-04-08 08:41:00	B-649-929	23.63193	52.70726	Good	10	812764.4	548020.95	0	0	0	0	0	0
718	S4-A-121-673	2012-06-19 07:12:00	2012-07-02 10:40:00	A-121-673	23.6733	52.82464	Perfect	13	814707.42	561243.16	0	0	0	2	0	0
719	S4-A-122-786	2012-06-19 07:37:00	2012-07-02 10:20:00	A-122-786	23.64644	52.82117	Perfect	13	812924.66	560740.22	1	0	2	5	3	2
720	S4-A-123-722	2012-06-19 07:45:00	2012-07-02 08:20:00	A-123-722	23.64208	52.70483	Perfect	13	813466.81	547795.16	3	2	0	0	0	0
721	S4-A-124-733	2012-06-19 07:51:00	2012-07-02 09:50:00	A-124-733	23.65868	52.82966	Acceptable	13	813687.25	561736.92	0	0	0	5	0	0
722	S4-A-125-728	2012-06-19 08:17:00	2012-07-02 09:30:00	A-125-728	23.64878	52.83683	Perfect	13	812969.43	562490.34	0	0	0	0	0	0
723	S4-A-126-711	2012-06-19 08:44:00	2012-07-02 09:00:00	A-126-711	23.626	52.83536	Perfect	13	811447.25	562227.94	0	0	1	42	0	0
724	S4-A-127-794	2012-06-19 09:00:00	2012-07-02 06:45:00	A-127-794	23.63943	52.68314	Acceptable	12	813443.52	545373.73	0	0	0	2	0	0
725	S4-A-128-712	2012-06-19 09:02:00	2012-07-02 08:40:00	A-128-712	23.63313	52.84623	Good	12	811848.99	563466.63	0	0	0	2	0	0
726	S4-A-129-741	2012-06-19 09:21:00	2012-07-02 08:20:00	A-129-741	23.63937	52.853	Perfect	12	812220.09	564245.95	1	0	0	0	0	0
727	S4-A-130-700	2012-06-19 09:30:00	2012-07-02 07:10:00	A-130-700	23.63062	52.68671	Good	12	812823.1	545732.03	0	0	0	0	0	2
728	S4-A-131-790	2012-06-19 09:40:00	2012-07-02 08:05:00	A-131-790	23.62403	52.85998	Perfect	12	811138.35	564954.85	0	1	0	2	0	0
729	S4-A-132-770	2012-06-19 10:00:00	2012-07-02 07:50:00	A-132-770	23.65058	52.85943	Perfect	12	812927.73	565009.19	2	0	0	17	0	0
730	S4-A-133-689	2012-06-19 10:20:00	2012-07-02 08:50:00	A-133-689	23.63404	52.69727	Acceptable	12	812978.36	546920.18	1	0	0	6	0	0
731	S4-A-135-701	2012-06-19 11:00:00	2012-07-02 09:35:00	A-135-701	23.61959	52.70729	Perfect	12	811931.43	547970.68	0	0	3	21	0	0
732	S4-A-136-708	2012-06-19 11:25:00	2012-07-02 10:00:00	A-136-708	23.60136	52.70826	Acceptable	12	810694.28	547999.53	0	0	0	11	0	0
733	S4-A-137-776	2012-06-19 11:55:00	2012-07-02 10:35:00	A-137-776	23.58659	52.70638	Perfect	12	809710.88	547726.93	0	1	0	2	0	0
734	S4-A-138-783	2012-06-19 12:25:00	2012-07-03 07:00:00	A-138-783	23.5982	52.69521	Perfect	13	810573.8	546535.93	0	0	0	1	0	0
735	S4-A-139-688	2012-06-19 12:45:00	2012-07-03 07:20:00	A-139-688	23.59523	52.68823	Acceptable	13	810422.89	545747.58	2	0	0	0	0	0
736	S4-A-141-706	2012-06-20 07:28:00	2012-07-03 08:25:00	A-141-706	23.61882	52.87859	Good	13	810654.81	566999.99	0	0	0	52	0	0
737	S4-A-142-782	2012-06-20 07:40:00	2012-07-03 08:00:00	A-142-782	23.6112	52.68672		13	811511.86	545648.85	0	0	0	0	0	0
738	S4-A-143-772	2012-06-20 07:46:00	2012-07-03 08:10:00	A-143-772	23.60924	52.87599	Perfect	13	810029.43	566669.67	1	2	0	34	0	0
739	S4-A-144-751	2012-06-20 08:04:00	2012-07-03 08:35:00	A-144-751	23.61368	52.88134	Perfect	13	810289.65	567283.29	1	0	1	8	0	0
740	S4-A-145-686	2012-06-20 08:25:00	2012-07-02 11:10:00	A-145-686	23.56916	52.70925	Perfect	12	808514.31	547970.88	0	0	0	0	0	1
741	S4-A-146-754	2012-06-20 08:27:00	2012-07-03 08:50:00	A-146-754	23.61369	52.89432	Good	13	810197.51	568725.51	1	1	0	9	0	0
742	S4-A-147-755	2012-06-20 08:48:00	2012-07-03 09:10:00	A-147-755	23.60546	52.89975	Good	13	809605.74	569293.27	0	1	0	20	0	0
743	S4-A-149-690	2012-06-20 09:13:00	2012-07-03 09:25:00	A-149-690	23.6037	52.90628	Good	13	809440.89	570011.21	0	0	0	0	0	0
744	S4-A-150-674	2012-06-20 09:10:00	2012-07-02 09:00:00	A-150-674	23.57618	52.69524	Perfect	11	809087.15	546444.4	0	0	0	11	0	0
745	S4-A-152-730	2012-06-20 09:32:00	2012-07-03 09:50:00	A-152-730	23.60257	52.91983	Perfect	13	809268.3	571511.86	0	0	0	1	0	0
746	S4-A-153-695	2012-06-20 09:56:00	2012-07-03 10:05:00	A-153-695	23.61744	52.92115	Perfect	13	810257.44	571722.76	0	0	0	0	0	0
747	S4-A-155-676	2012-06-20 10:12:00	2012-07-03 10:30:00	A-155-676	23.63903	52.92072	Acceptable	13	811710.35	571768.62	0	1	5	0	0	1
748	S4-A-156-682	2012-06-20 10:40:00	2012-07-03 09:00:00	A-156-682	23.67272	52.68845	Perfect	12	815652.94	546109.29	1	0	6	1	0	0
749	S4-A-157-726	2012-06-20 11:00:00	2012-07-03 09:45:00	A-157-726	23.6688	52.67809	Acceptable	12	815463.05	544941.05	0	0	0	3	0	0
750	S4-A-158-721	2012-06-20 11:30:00	2012-07-03 10:25:00	A-158-721	23.68204	52.67318	Good	12	816392.66	544453.68	0	0	0	1	0	0
751	S4-A-159-758	2012-06-20 12:00:00	2012-07-03 10:50:00	A-159-758	23.68914	52.68329	Perfect	12	816798.89	545608.19	0	0	0	0	0	0
752	S4-A-160-788	2012-06-20 12:20:00	2012-07-03 11:30:00	A-160-788	23.70583	52.67935	Good	12	817954.45	545244.09	0	0	0	12	0	0
753	S5-A-161-771	2012-07-04 07:10:00	2012-07-16 06:55:00	A-161-771	23.70535	52.73116	Perfect	11	817545.13	550998.2	4	2	0	10	0	0
754	S5-A-162-788	2012-07-04 07:40:00	2012-07-16 07:10:00	A-162-788	23.67116	52.73537	Perfect	11	815208.74	551315.46	0	0	0	8	0	0
755	S5-A-163-721	2012-07-04 08:10:00	2012-07-16 07:25:00	A-163-721	23.67066	52.74889	Good	11	815077.34	552815.4	0	0	0	0	0	0
756	S5-A-165-690	2012-07-04 08:50:00	2012-07-18 07:00:00	A-165-690	23.66597	52.86092	Good	13	813951.9	565241.96	0	0	0	12	0	0
757	S5-A-167-772	2012-07-04 09:15:00	2012-07-18 07:15:00	A-167-772	23.64072	52.87184	Good	13	812175.44	566345.07	0	0	0	0	0	0
758	S5-A-168-782	2012-07-04 09:40:00	2012-07-16 08:35:00	A-168-782	23.66502	52.74454	Perfect	11	814728.49	552307.38	2	1	0	18	0	0
759	S5-A-174-689	2012-07-04 10:50:00	2012-07-16 10:00:00	A-174-689	23.64116	52.71946	Good	11	813299.73	549416.63	1	0	6	50	0	0
760	S5-A-175-754	2012-07-04 11:02:00	2012-07-18 08:15:00	A-175-754	23.61465	52.90457	Good	13	810188.7	569868.52	0	0	0	9	0	2
761	S5-A-178-755	2012-07-04 11:26:00	2012-07-18 09:15:00	A-178-755	23.6344	52.90668	Acceptable	13	811500.31	570188.56	0	0	0	0	0	0
762	S5-A-179-686	2012-07-04 11:35:00	2012-07-16 11:00:00	A-179-686	23.7191	52.69705	Perfect	11	818721.4	547269.34	3	1	0	2	0	0
763	S5-A-181-790	2012-07-05 06:30:00	2012-07-19 07:00:00	A-181-790	23.81032	52.65381	Good	14	825199.93	542873.68	0	0	0	0	0	1
764	S5-A-183-711	2012-07-05 06:53:00	2012-07-19 07:20:00	A-183-711	23.7931	52.64068	Perfect	14	824133.73	541337.26	0	0	0	10	0	0
765	S5-A-185-701	2012-07-05 07:25:00	2012-07-17 07:30:00	A-185-701	23.6873	52.66295	Acceptable	12	816822	543340.24	0	0	0	2	0	0
766	S5-A-186-776	2012-07-05 08:00:00	2012-07-17 08:00:00	A-186-776	23.70386	52.66131	Acceptable	12	817952.57	543231.09	0	0	0	1	0	0
767	S5-A-187-770	2012-07-05 08:00:00	2012-07-19 08:10:00	A-187-770	23.7755	52.65026	Acceptable	14	822873.58	542322.46	0	1	1	14	0	0
768	S5-A-188-728	2012-07-05 08:22:00	2012-07-19 08:40:00	A-188-728	23.76027	52.6248	Acceptable	14	822031.72	539425.62	0	0	0	4	0	0
769	S5-A-195-673	2012-07-05 09:55:00	2012-07-19 09:55:00	A-195-673	23.72517	52.6637	Perfect	14	819374.68	543591.01	0	0	0	2	0	0
770	S5-A-198-688	2012-07-05 10:50:00	2012-07-17 10:40:00	A-198-688	23.72256	52.61921	Acceptable	11	819522.95	538636.51	0	0	0	2	0	0
771	S5-A-199-783	2012-07-05 11:15:00	2012-07-17 11:00:00	A-199-783	23.72892	52.62716	Acceptable	11	819894.94	539548.02	0	0	0	14	0	2
772	S5-A-200-726	2012-07-05 11:40:00	2012-07-17 11:20:00	A-200-726	23.71365	52.64975	Perfect	11	818698.11	541990.06	1	0	0	13	0	0
773	S6-A-201-700	2012-07-18 08:05:00	2012-08-02 16:00:00	A-201-700	23.82788	52.74142	Good	15	825732.38	552686.45	0	0	0	0	0	0
774	S6-A-202-708	2012-07-18 09:00:00	2012-08-03 09:50:00	A-202-708	23.84143	52.74906	Perfect	16	826588.78	553596.74	2	0	0	1	0	1
775	S6-A-203-674	2012-07-18 09:10:00	2012-08-02 15:40:00	A-203-674	23.84235	52.76056	Perfect	15	826564.64	554878.54	1	0	0	11	0	0
776	S6-A-204-688	2012-07-18 09:55:00	2012-08-03 13:15:00	A-204-688	23.87022	52.75465	Perfect	16	828487.5	554349.01	0	0	0	10	0	0
777	S6-A-205-794	2012-07-18 10:00:00	2012-08-02 15:00:00	A-205-794	23.86286	52.76924	Perfect	15	827881.61	555936.28	0	0	0	0	2	0
778	S6-A-207-721	2012-07-18 10:50:00	2012-08-03 10:15:00	A-207-721	23.86269	52.74397	Perfect	15	828060.29	553128.1	0	0	1	3	3	0
779	S6-A-208-776	2012-07-18 11:00:00	2012-08-02 14:40:00	A-208-776	23.8573	52.77807	Acceptable	15	827440.59	556891.9	0	0	0	3	0	0
780	S6-A-210-682	2012-07-18 11:30:00	2012-08-02 14:20:00	A-210-682	23.86353	52.76239	Perfect	15	827978.31	555178.33	0	0	0	13	1	2
781	S6-A-212-782	2012-07-18 12:40:00	2012-08-03 11:40:00	A-212-782	23.8777	52.72665	Perfect	15	829202.96	551272.56	0	2	0	29	0	0
782	S6-A-213-689	2012-07-18 12:50:00	2012-08-03 08:40:00	A-213-689	23.88339	52.72121	Good	15	829627.83	550694.28	5	0	0	3	0	0
783	S6-A-214-701	2012-07-18 13:05:00	2012-08-03 11:50:00	A-214-701	23.86343	52.72084	Good	15	828284.18	550561.82	1	0	0	7	0	0
784	S6-A-215-758	2012-07-18 13:25:00	2012-08-03 09:30:00	A-215-758	23.89891	52.7207	Perfect	15	830678.61	550708.91	14	1	0	30	0	0
785	S6-A-216-726	2012-07-19 08:30:00	2012-08-02 09:00:00	A-216-726	23.90894	52.72616	Perfect	14	831313.74	551361.67	1	0	0	33	0	0
786	S6-A-217-734	2012-07-19 09:10:00	2012-08-02 12:00:00	A-217-734	23.91634	52.74021	Perfect	14	831706	552956.67	2	1	0	14	1	0
787	S6-A-219-771	2012-07-19 10:40:00	2012-08-03 12:10:00	A-219-771	23.88996	52.75087	Good	15	829846.66	554019.5	0	2	0	0	0	0
788	S6-A-220-722	2012-07-19 11:00:00	2012-08-03 12:45:00	A-220-722	23.88706	52.75054	Perfect	15	829653.66	553969.53	0	0	0	0	2	0
789	S6-A-222-676	2012-07-24 07:35:00	2012-08-03 08:30:00	A-222-676	23.84118	52.80399	Perfect	10	826160.36	559698.18	0	0	1	4	0	0
790	S6-A-223-690	2012-07-24 08:15:00	2012-08-04 08:45:00	A-223-690	23.83245	52.81412	Acceptable	11	825496.78	560783.98	0	0	0	0	0	0
791	S6-A-224-730	2012-07-24 09:00:00	2012-08-05 09:10:00	A-224-730	23.86043	52.806	Perfect	12	827441.3	560009.1	0	0	0	18	0	0
792	S6-A-225-751	2012-07-24 09:30:00	2012-08-06 09:25:00	A-225-751	23.84602	52.79691	Acceptable	12	826539.34	558933.6	0	0	0	5	0	0
793	S6-A-228-755	2012-07-24 11:10:00	2012-08-09 10:30:00	A-228-755	23.91593	52.78518	Perfect	15	831336.25	557950.68	0	0	3	1	0	0
794	S6-A-229-772	2012-07-24 11:35:00	2012-08-10 11:10:00	A-229-772	23.92702	52.7739	Good	16	832169.25	556748.76	0	0	1	0	0	0
795	S6-A-230-695	2012-07-24 12:00:00	2012-08-11 10:30:00	A-230-695	23.93362	52.80897	Good	17	832346.06	560675.35	0	3	0	2	0	0
796	S6-A-231-711	2012-07-25 07:50:00	2012-08-03 09:30:00	A-231-711	23.83435	52.73295	Good	9	826231.97	551774.8	2	0	0	3	0	0
797	S6-A-234-712	2012-07-25 08:50:00	2012-08-03 09:30:00	A-234-712	23.84591	52.72483	Acceptable	9	827072.43	550925.23	0	0	0	1	0	0
798	S6-A-236-786	2012-07-25 09:05:00	2012-08-03 12:10:00	A-236-786	23.84846	52.72115	Perfect	9	827272.02	550528	0	0	0	10	0	0
799	S6-A-237-673	2012-07-25 09:25:00	2012-08-03 11:30:00	A-237-673	23.90482	52.75526	Acceptable	9	830815.05	554575.53	0	0	0	13	0	0
800	S6-A-238-733	2012-07-25 09:45:00	2012-08-03 11:10:00	A-238-733	23.90442	52.75961	Acceptable	9	830755.07	555056.95	0	1	0	20	0	0
801	S6-A-240-741	2012-07-25 10:40:00	2012-08-03 12:30:00	A-240-741	23.92728	52.72725	Good	9	832542.42	551567.46	0	0	0	0	0	0
802	S7-A-241-794	2012-08-16 10:42:05	2012-08-29 09:11:35	A-241-794	23.65798	52.75844	Good	12	814153.65	553820.94	0	1	0	22	0	0
803	S7-A-242-689	2012-08-16 11:10:24	2012-08-29 08:13:28	A-242-689	23.68334	52.76328	Good	12	815827.94	554469.86	0	1	0	11	4	0
804	S7-A-244-734	2012-08-16 12:46:55	2012-08-29 11:19:03	A-244-734	23.71022	52.78193	Acceptable	12	817503.6	556660.43	0	1	0	0	0	0
805	S7-A-245-682	2012-08-16 13:24:31	2012-08-29 12:13:04	A-245-682	23.69839	52.77997	Good	12	816720.9	556390.44	6	1	0	0	0	0
806	S7-A-246-726	2012-08-17 07:56:51	2012-08-29 07:42:54	A-246-726	23.71143	52.74876	Good	11	817826.93	552980.49	8	0	0	0	0	0
807	S7-A-248-673	2012-08-17 08:30:00	2012-08-29 10:30:00	A-248-673	23.74033	52.76812	Good	12	819633.3	555259.63	13	0	0	60	0	0
808	S7-A-250-788	2012-08-16 11:43:18	2012-08-29 08:34:19	A-250-788	23.68839	52.77258	Perfect	12	816100.82	555525.34	0	0	0	0	2	0
809	S7-A-251-730	2012-08-17 13:01:30	2012-08-30 11:36:37	A-251-730	23.77111	52.77762	Perfect	12	821637.32	556452.48	0	1	3	0	0	0
810	S7-A-252-695	2012-08-17 13:31:49	2012-08-30 12:10:34	A-252-695	23.76756	52.76727	Good	12	821474.51	555286.69	0	2	0	28	0	0
811	S7-A-254-676	2012-08-17 12:31:01	2012-08-30 10:33:21	A-254-676	23.7883	52.78787	Good	12	822719.47	557668.36	6	1	0	0	0	0
812	S7-A-255-751	2012-08-17 11:37:58	2012-08-30 07:14:15	A-255-751	23.77658	52.80698	Perfect	12	821788.75	559738.89	7	0	0	31	0	0
813	S7-A-256-690	2012-08-17 12:00:00	2012-08-30 06:50:00	A-256-690	23.7673	52.81161	Perfect	12	821129.79	560211.74	0	0	0	17	0	0
814	S7-A-257-722	2012-08-17 10:05:35	2012-08-30 08:20:02	A-257-722	23.8374	52.82777	Good	12	825727.72	562322.92	0	0	0	8	0	0
815	S7-A-258-754	2012-08-17 09:41:03	2012-08-30 07:59:26	A-258-754	23.8467	52.82528	Good	12	826372.23	562088.53	6	1	0	30	0	0
816	S7-A-260-755	2012-08-17 10:36:10	2012-08-30 08:48:57	A-260-755	23.86271	52.82311	Perfect	12	827465.97	561920.36	0	0	2	0	1	0
817	S7-A-261-786	2012-08-18 16:45:00	2012-09-05 11:55:00	A-261-786	23.85631	52.75488	Perfect	17	827548.17	554311.05	1	1	0	0	3	0
818	S7-A-262-688	2012-08-18 16:15:00	2012-09-02 05:30:00	A-262-688	23.84892	52.7554	Perfect	14	827046.15	554335.16	2	0	0	25	0	0
819	S7-A-263-771	2012-08-18 15:45:00	2012-09-01 05:00:00	A-263-771	23.84069	52.75566	Perfect	13	826489.46	554326.61	9	6	0	22	0	0
820	S7-A-264-783	2012-08-18 17:30:00	2012-09-05 11:40:00	A-264-783	23.85194	52.75289	Good	17	827268.55	554070.06	1	0	0	9	0	0
821	S7-A-265-711	2012-08-18 17:40:00	2012-09-04 23:30:00	A-265-711	23.84681	52.75312	Good	17	826921.02	554072.26	4	0	0	39	0	0
822	S7-A-266-782	2012-08-18 15:10:00	2012-08-25 14:25:00	A-266-782	23.83338	52.74949	Perfect	6	826042.88	553607.95	1	0	0	61	3	0
823	S7-A-267-776	2012-08-18 14:40:00	2012-09-03 12:00:00	A-267-776	23.83801	52.742	Good	15	826411.07	552796.85	18	5	0	33	0	0
824	S7-A-268-741	2012-08-21 10:30:00	2012-09-04 12:45:00	A-268-741	23.84535	52.73601	Perfect	14	826950.86	552164.74	4	0	0	33	0	0
825	S7-A-269-674	2012-08-21 11:00:00	2012-09-04 12:20:00	A-269-674	23.85904	52.73495	Perfect	14	827882	552109.35	11	0	0	25	0	0
826	S7-A-270-700	2012-08-16 17:30:00	2012-09-04 09:30:00	A-270-700	23.88412	52.74097	Perfect	18	829527.79	552892.87	6	2	1	32	1	0
827	S7-A-271-671	2012-08-21 10:00:00	2012-09-04 16:15:00	A-271-671	23.85296	52.72984	Good	14	827510.35	551513.93	10	3	0	3	0	0
828	S7-A-272-712	2012-08-21 11:25:00	2012-09-04 12:00:00	A-272-712	23.86225	52.73186	Perfect	14	828121.71	551780.72	11	1	0	25	3	0
829	S7-A-273-721	2012-08-21 11:50:00	2012-09-04 11:30:00	A-273-721	23.86533	52.72836	Perfect	13	828355.76	551405.95	23	1	0	0	1	0
830	S7-A-274-708	2012-08-21 13:35:00	2012-09-04 10:00:00	A-274-708	23.88078	52.73336	Good	13	829360.04	552032.12	3	1	0	0	0	0
831	S7-A-275-760	2012-08-21 13:50:00	2012-09-04 10:30:00	A-275-760	23.88728	52.73215	Perfect	13	829807.53	551927.5	0	1	0	26	4	0
832	S7-A-276-790	2012-08-21 14:00:00	2012-09-04 11:00:00	A-276-790	23.88617	52.72909	Good	13	829755.8	551582.46	0	1	0	2	1	0
833	S7-A-278-686	2012-08-16 15:20:00	2012-09-04 08:30:00	A-278-686	23.90332	52.72981	Good	18	830907	551741.27	13	3	0	2	0	0
834	S7-A-279-733	2012-08-16 15:50:00	2012-09-04 08:50:00	A-279-733	23.90988	52.73116	Good	18	831339.17	551921.47	1	1	2	0	0	0
835	S7-A-280-701	2012-08-16 14:00:00	2012-08-29 05:25:00	A-280-701	23.82974	52.71999	Perfect	12	826017.89	550314.06	24	3	0	7	0	0
836	S8-A-282-755	2012-09-06 09:35:02	2012-09-19 10:45:00	A-282-755	23.63746	52.88007	Good	13	811897.13	567245.3	0	0	0	1	0	0
837	S8-A-283-758	2012-09-06 10:00:20	2012-09-19 10:55:00	A-283-758	23.65073	52.88024	Good	13	812787.86	567321.96	0	0	0	12	0	1
838	S8-A-284-706	2012-09-06 11:13:29	2012-09-19 11:30:00	A-284-706	23.6218	52.89057	Acceptable	13	810769.32	568343.96	0	2	1	4	0	0
839	S8-A-285-770	2012-09-06 11:30:03	2012-09-19 11:45:00	A-285-770	23.62663	52.90167	Perfect	13	811014.29	569598.19	0	1	0	29	0	0
840	S8-A-286-695	2012-09-06 12:33:17	2012-09-19 12:20:00	A-286-695	23.61147	52.91719	Good	12	809884.85	571256.96	0	0	0	0	0	0
841	S8-A-287-722	2012-09-06 12:05:07	2012-09-19 12:00:00	A-287-722	23.64328	52.90789	Perfect	12	812088.11	570361.61	0	0	0	9	0	3
842	S8-A-288-676	2012-09-06 10:45:58	2012-09-19 11:10:00	A-288-676	23.64182	52.89818	Good	13	812059.91	569276.41	0	0	0	3	0	0
843	S8-A-289-772	2012-09-06 08:43:10	2012-09-19 10:10:00	A-289-772	23.61474	52.8717	Perfect	13	810429.83	566216.79	0	0	0	33	0	0
844	S8-A-290-754	2012-09-06 10:24:25	2012-09-19 11:10:00	A-290-754	23.64984	52.88888	Acceptable	13	812665.78	568278.04	0	0	0	2	0	0
845	S8-A-291-689	2012-09-06 09:48:48	2012-09-19 08:30:02	A-291-689	23.72447	52.68369	Acceptable	12	819181.44	545808.83	0	0	0	0	0	0
846	S8-A-293-751	2012-09-06 08:39:43	2012-09-19 07:09:28	A-293-751	23.74127	52.69173	Acceptable	12	820256.82	546776.77	1	3	0	0	0	0
847	S8-A-294-730	2012-09-06 09:05:04	2012-09-19 07:29:56	A-294-730	23.75221	52.69186	Perfect	12	820994.37	546839.99	3	2	0	0	0	0
848	S8-A-295-690	2012-09-06 11:11:15	2012-09-19 10:50:41	A-295-690	23.77401	52.66554	Perfect	12	822660.18	544013.38	0	1	0	4	1	1
849	S8-A-296-682	2012-09-06 08:01:39	2012-09-19 08:05:31	A-296-682	23.72246	52.67247	Acceptable	13	819127.62	544553.35	4	1	0	0	0	0
850	S8-A-297-734	2012-09-06 10:42:26	2012-09-19 10:01:11	A-297-734	23.74644	52.6661	Good	12	820793.84	543952.29	0	2	0	0	0	0
851	S8-A-299-727	2012-09-06 11:57:57	2012-09-19 11:33:55	A-299-727	23.79436	52.65405	Perfect	12	824119.85	542828.32	0	0	0	23	2	0
852	S8-A-301-674	2012-09-07 11:18:48	2012-09-20 10:01:56	A-301-674	23.73186	52.79337	Good	12	818877.61	558027.31	1	1	0	12	1	0
853	S8-A-302-783	2012-09-07 12:01:55	2012-09-20 10:17:35	A-302-783	23.72729	52.80079	Perfect	12	818515.53	558831.41	0	1	0	17	4	0
854	S8-A-303-712	2012-09-07 12:26:09	2012-09-20 10:42:33	A-303-712	23.74391	52.8122	Perfect	12	819550.86	560172.93	1	4	0	3	0	0
855	S8-A-305-767	2012-09-07 10:50:44	2012-09-20 09:41:31	A-305-767	23.71865	52.81102	Good	12	817859.01	559929.7	0	3	0	0	0	0
856	S8-A-306-776	2012-09-07 07:57:08	2012-09-20 07:18:48	A-306-776	23.69138	52.79893	Perfect	12	816110.96	558466.09	1	0	2	2	0	0
857	S8-A-307-688	2012-09-07 08:39:04	2012-09-20 07:41:02	A-307-688	23.67112	52.80268	Perfect	12	814719.52	558793.74	0	2	0	5	0	0
858	S8-A-309-701	2012-09-07 10:09:11	2012-09-20 09:05:51	A-309-701	23.66354	52.78736	Good	12	814319.71	557058.42	1	0	0	12	0	1
859	S8-A-311-741	2012-09-07 07:00:59	2012-09-21 06:40:00	A-311-741	23.76587	52.65818	Perfect	13	822164.57	543159.2	0	4	1	2	0	0
860	S8-A-312-686	2012-09-07 07:24:39	2012-09-21 07:00:00	A-312-686	23.7676	52.64375	Perfect	13	822387.73	541563.78	0	0	0	2	0	0
861	S8-A-313-760	2012-09-07 08:08:33	2012-09-21 07:15:00	A-313-760	23.75976	52.63858	Perfect	13	821895.93	540954.3	1	2	0	3	9	2
862	S8-A-314-733	2012-09-07 08:35:02	2012-09-21 08:00:00	A-314-733	23.77489	52.63549	Acceptable	13	822941.31	540678.79	0	0	1	0	0	0
863	S8-A-315-786	2012-09-07 09:07:12	2012-09-21 08:15:00	A-315-786	23.76753	52.63119	Perfect	13	822475.5	540168.05	2	1	4	0	0	0
864	S8-A-317-700	2012-09-07 11:58:03	2012-09-21 10:10:00	A-317-700	23.72612	52.65402	Perfect	13	819509.54	542519.77	1	4	2	2	0	0
865	S8-A-318-721	2012-09-07 10:02:39	2012-09-21 08:55:00	A-318-721	23.73159	52.63408	Perfect	13	820024.87	540328.71	0	1	1	0	3	0
866	S8-A-319-711	2012-09-07 09:33:40	2012-09-21 08:35:00	A-319-711	23.74305	52.62861	Good	13	820839.58	539772.01	3	3	0	18	0	1
867	S9-A-321-695	2012-09-25 07:25:51	2012-10-08 08:10:00	A-321-695	23.79194	52.74923	Good	13	823251.17	553391.84	1	3	0	0	1	0
868	S9-A-322-772	2012-09-25 07:04:21	2012-10-08 07:55:00	A-322-772	23.78282	52.74307	Good	13	822681.92	552666.47	0	0	0	3	0	0
869	S9-A-323-706	2012-09-25 07:48:26	2012-10-08 08:30:00	A-323-706	23.77538	52.75395	Perfect	13	822099.9	553841.86	5	2	1	2	0	0
870	S9-A-324-770	2012-09-25 08:19:56	2012-10-08 08:50:00	A-324-770	23.7625	52.75441	Perfect	13	821228.29	553835.31	2	1	0	1	0	0
871	S9-A-325-722	2012-09-25 09:03:27	2012-10-08 09:15:00	A-325-722	23.75112	52.7465	Good	13	820519.33	552905.68	0	3	0	0	0	0
872	S9-A-326-754	2012-09-25 09:29:59	2012-10-08 09:35:00	A-326-754	23.74125	52.74638	Good	13	819854.77	552848.38	0	0	0	8	0	0
873	S9-A-327-758	2012-09-25 09:15:55	2012-10-08 09:25:00	A-327-758	23.74725	52.75355	Perfect	13	820206.64	553671.69	0	3	0	31	0	0
874	S9-A-329-676	2012-09-27 07:13:12	2012-10-09 06:50:00	A-329-676	23.71884	52.75288	Acceptable	11	818296.42	553471.03	0	1	0	0	0	0
875	S9-A-330-783	2012-09-27 07:25:59	2012-10-09 07:05:00	A-330-783	23.71905	52.76279	Acceptable	11	818238.22	554572.99	0	1	0	7	6	0
876	S9-A-331-730	2012-09-27 08:52:13	2012-10-09 08:30:00	A-331-730	23.69394	52.75479	Good	11	816604	553573.24	0	1	0	0	3	0
877	S9-A-332-682	2012-09-27 08:11:56	2012-10-09 07:55:00	A-332-682	23.68777	52.74797	Perfect	11	816237.54	552788.34	1	2	0	11	0	0
878	S9-A-333-688	2012-09-27 09:33:03	2012-10-09 09:05:00	A-333-688	23.68691	52.75795	Perfect	11	816107.2	553893.37	0	2	0	54	0	1
879	S9-A-334-794	2012-09-27 09:11:28	2012-10-09 08:50:00	A-334-794	23.67392	52.75442	Perfect	11	815257.14	553444.11	0	3	0	4	0	0
880	S9-A-335-712	2012-09-27 07:55:02	2012-10-09 07:15:00	A-335-712	23.69874	52.74343	Perfect	11	817010.14	552332.26	1	1	0	26	1	0
881	S9-A-336-788	2012-09-25 07:02:27	2012-10-08 06:55:33	A-336-788	23.77794	52.69813	Good	12	822684.95	547651.75	1	1	0	2	0	0
882	S9-A-337-727	2012-09-25 06:31:22	2012-10-08 06:39:24	A-337-727	23.79897	52.69369	Good	13	824137.3	547253.05	0	1	0	0	0	0
883	S9-A-338-674	2012-09-25 07:26:59	2012-10-08 07:18:10	A-338-674	23.75199	52.70036	Perfect	12	820917.08	547783.37	1	2	0	0	0	0
884	S9-A-339-690	2012-09-25 08:05:52	2012-10-08 08:19:55	A-339-690	23.73602	52.70057	Perfect	13	819837.69	547735.54	1	0	0	0	0	0
885	S9-A-340-751	2012-09-25 08:29:01	2012-10-08 09:28:16	A-340-751	23.73146	52.6962	Perfect	13	819561.89	547229.76	4	2	0	0	0	0
886	S9-A-341-689	2012-09-25 09:49:34	2012-10-08 10:14:03	A-341-689	23.71471	52.70397	Good	13	818374.65	548018.72	0	1	0	1	0	0
887	S9-A-342-790	2012-09-25 09:21:20	2012-10-09 06:31:21	A-342-790	23.71178	52.69397	Acceptable	13	818249.75	546894.72	1	4	0	8	0	0
888	S9-A-344-734	2012-09-25 10:10:22	2012-10-09 07:51:55	A-344-734	23.70184	52.69453	Good	13	817574.7	546913	0	0	0	0	0	0
889	S9-A-345-776	2012-09-27 09:04:10	2012-10-09 08:49:20	A-345-776	23.69125	52.71331	Perfect	11	816723.64	548952.81	0	1	0	31	0	1
890	S9-A-346-767	2012-09-27 07:56:09	2012-10-09 10:12:42	A-346-767	23.68353	52.71731	Acceptable	12	816173.78	549363.24	0	0	0	51	0	0
891	S9-A-348-708	2012-09-27 09:59:32	2012-10-08 10:44:44	A-348-708	23.68318	52.69517	Perfect	11	816310.47	546901.87	5	4	0	0	0	0
892	S9-A-350-701	2012-09-27 08:36:27	2012-10-09 09:25:22	A-350-701	23.66658	52.71584	Perfect	12	815040.81	549125.51	5	2	0	2	0	1
