# Supplementary material for: Linking spatial patterns of terrestrial herbivore community structure to trophic interactions
Source: eLife. 2019 Oct 2;8:e44937. doi: 10.7554/eLife.44937 (PMC6805123; doi:10.7554/eLife.44937)
Supplement: Supplementary file 1. [file elife-44937-supp1.zip]

Archive with 16 entries (16 files):
- Eurasian_Elk_gamma_traces.png
- Eurasian_Elk_lambda_traces.png
- Eurasian_Lynx_gamma_traces.png
- Eurasian_Lynx_lambda_traces.png
- European_Bison_gamma_traces.png
- European_Bison_lambda_traces.png
- Red_Deer_Female_gamma_traces.png
- Red_Deer_Female_lambda_traces.png
- Red_Deer_Male_gamma_traces.png
- Red_Deer_Male_lambda_traces.png
- Roe_Deer_gamma_traces.png
- Roe_Deer_lambda_traces.png
- Wild_Boar_gamma_traces.png
- Wild_Boar_lambda_traces.png
- Wolf_None_gamma_traces.png
- Wolf_None_lambda_traces.png
